# Supplementary material for: Secreted CLIC3 drives cancer progression through its glutathione-dependent oxidoreductase activity
Source: Nat Commun. 2017 Feb 15;8:14206. doi: 10.1038/ncomms14206 (PMC5316871; doi:10.1038/ncomms14206)
Supplement: Supplementary Data 1 — Proteins identified and quantified in the cell, conditioned medium (CM) and extracellular matrix (ECM) proteomes of SILAC-labelled iNF and iCAF. NaN = Not a number. It refers to proteins which have not been quantified [file ncomms14206-s2.xlsx]

## Sheet: Sheet1
id (MaxQuant)	Protein IDs	Protein names	Gene names	Ratio iCAF/iNF SAX_Fw (log2)	Ratio iCAF/iNF SAX_Rev (log2)	Ratio iCAF/iNF ECM_Fw (log2)	Ratio iCAF/iNF ECM_Rev (log2)	Ratio iCAF/iNF CM_Fw (log2)	Ratio iCAF/iNF CM_Rev (log2)	iCAF signature?	SAX_Fw B significant?	SAX_Rev B significant?	ECM_Fw B significant?	ECM_Rev B significant?	CM_Fw B significant?	CM_Rev B significant?	SAX_Fw Significance B	SAX_Rev Significance B	ECM_Fw Significance B	ECM_Rev Significance B	CM_Fw Significance B	CM_Rev Significance B	Intensity SAX_Fw	Intensity SAX_Rev	Intensity ECM_Fw	Intensity ECM_Rev	Intensity CM_Fw	Intensity CM_Rev	PEP	Peptides	Unique peptides	Peptides ECM_Fw	Peptides ECM_Rev	Peptides SAX_Fw	Peptides SAX_Rev	Peptides CM_Fw	Peptides CM_Rev	Unique peptides ECM_Fw	Unique peptides ECM_Rev	Unique peptides SAX_Fw	Unique peptides SAX_Rev	Unique peptides CM_Fw	Unique peptides CM_Rev	Sequence coverage [%]	Mol. weight [kDa]	Sequence length	Ratio iCAF/iNF Cell Experiment 02 (log2)	Ratio iCAF/iNF Cell Experiment 03 (log2)
0	A0AV56;B7ZLP6;Q15424;Q15424-2;B7Z2F6;F5GZU3;K7EII0;K7ES42	Scaffold attachment factor B1	SAFB	0.144251	0.217853	NaN	2.47509	NaN	NaN					+			0.42852	0.297323	1	0.00035494	1	1	8.61581	8.77717	6.42178	6.61506	NaN	NaN	1.07e-78	13	7	1	2	12	12	0	0	0	1	6	6	0	0	14.6	102.85	917	-0.165612	0.173563
1	Q13443;A0AVL1;Q13443-2;F8WC54;C9JPM3;C9J6H5	Disintegrin and metalloproteinase domain-containing protein 9	ADAM9	NaN	NaN	NaN	NaN	-0.415376	-0.321262								1	1	1	1	0.649109	0.823967	5.87389	NaN	NaN	NaN	7.84765	8.23603	1.02e-24	6	6	0	0	1	0	4	5	0	0	1	0	4	5	8.2	90.555	819	0.138552	0.332825
2	A0AVT1;A0AVT1-2;A0AVT1-3;A0AVT1-4;H0Y8S8;H0Y9U5	Ubiquitin-like modifier-activating enzyme 6	UBA6	-0.010943	0.0467479	NaN	NaN	NaN	NaN								1	0.806585	1	1	1	1	8.69476	8.96028	6.84992	NaN	5.73127	NaN	2.3e-152	21	21	1	0	13	20	1	1	1	0	13	20	1	1	29.4	117.97	1052	0.049352	0.257856
3	A0FGR8-2;H7BXI1;A0FGR8-6;A0FGR8;A0FGR8-4;A0FGR8-5;F2Z3K9	Extended synaptotagmin-2	ESYT2	-0.257321	-0.0388253	0.250914	-0.133437	NaN	NaN								0.377557	0.888881	0.655726	0.925857	1	1	8.8813	8.92596	8.53895	8.59518	6.27811	6.54409	1.26e-151	23	23	11	12	15	16	1	1	11	12	15	16	1	1	35.6	98.9	893	-0.144808	0.021043
4	A0PJZ3;C9J3Q6	Glucoside xylosyltransferase 2	GXYLT2	NaN	NaN	-0.179726	-0.411648	NaN	NaN								1	1	0.702578	0.410072	1	1	NaN	NaN	7.25842	7.76874	NaN	NaN	4.97e-14	2	2	1	2	0	0	0	0	1	2	0	0	0	0	5.2	51.055	443	NaN	NaN
5	A0PK00	Transmembrane protein 120B	TMEM120B	-0.162172	-0.0367005	NaN	NaN	NaN	NaN								0.536942	0.79683	1	1	1	1	7.56976	7.86238	NaN	NaN	NaN	NaN	4.51e-30	1	1	0	0	1	1	0	0	0	0	1	1	0	0	5	40.245	339	NaN	NaN
6	A1A4S6;H0Y8W5;E7EUW5	Rho GTPase-activating protein 10	ARHGAP10	-0.346454	-0.289038	-0.398776	NaN	NaN	NaN								0.221431	0.220136	0.505399	1	1	1	7.45634	7.66152	5.71732	NaN	NaN	NaN	6.97e-11	4	4	1	0	1	4	0	0	1	0	1	4	0	0	5.3	89.374	786	NaN	NaN
7	A1L0T0;M0R026;E9PJS0;M0QZX5;E9PL44;M0R1B5;E9PNL1	Acetolactate synthase-like protein	ILVBL	0.0060533	0.0189863	NaN	NaN	NaN	NaN								0.873375	0.862079	1	1	1	1	8.53729	8.62814	7.10154	7.31488	NaN	NaN	3.26e-70	12	12	1	1	9	8	0	0	1	1	9	8	0	0	32.3	67.867	632	0.147697	0.165693
9	A1X283;G3V144	SH3 and PX domain-containing protein 2B	SH3PXD2B	0.000434245	0.0199739	-2.64757	NaN	NaN	NaN				+				0.957065	0.968187	0.000339142	1	1	1	7.62591	7.75837	7.22626	NaN	NaN	NaN	6.16e-09	4	3	1	0	2	3	0	0	1	0	1	2	0	0	3.6	101.58	911	-0.0746537	0.133306
10	A2A274;Q99798	Aconitate hydratase, mitochondrial	ACO2	-0.303672	-0.161699	NaN	NaN	0.341292	0.485128								0.255796	0.471967	1	1	0.689	0.618955	9.15712	9.08583	NaN	NaN	6.96776	7.01132	1.09e-195	21	21	0	0	18	15	6	4	0	0	18	15	6	4	31.2	87.819	805	-0.240537	-0.104605
13	A2A2Q9;Q9Y312	Uncharacterized protein C20orf4	C20orf4	0.100361	0.101413	NaN	NaN	NaN	NaN								0.753798	0.800088	1	1	1	1	7.68416	7.55472	NaN	NaN	NaN	NaN	1.55e-45	4	4	0	0	3	3	0	0	0	0	3	3	0	0	16.3	45.034	398	-0.357714	-0.0380147
14	P04156;A2A2V1;P04156-2	Major prion protein	PRNP	-0.24279	0.0547314	-1.18587	-1.0214	-0.271306	-0.549332								0.406334	0.692846	0.0734538	0.142111	0.649035	0.392293	8.84422	9.20772	8.86265	8.65989	7.8033	7.89381	2.83e-63	8	8	6	6	5	5	6	6	6	6	5	5	6	6	37.9	27.661	253	-0.178225	-0.122606
16	P35611-3;P35611;E7ENY0;A2A3N8;E7EV99;P35611-2;Q86XM2;H0Y9H2;D6RF25;D6RAH3;D6RJE2;H0YFD8;P35612;P35612-3;P35612-4;P35612-8;P35612-2;H0YG19	Alpha-adducin	ADD1	-0.702363	-0.25666	NaN	NaN	NaN	NaN								0.00631471	0.228085	1	1	1	1	9.16095	8.98958	NaN	NaN	NaN	NaN	7.08e-139	17	17	0	0	16	13	0	0	0	0	16	13	0	0	30.7	84.302	768	-1.02762	-1.07361
18	O43189;O43189-2;E9PQT8;E9PQZ5;A2AB23;A2AB22	PHD finger protein 1	PHF1	-0.0898056	0.0681464	NaN	NaN	NaN	NaN								0.652969	0.988118	1	1	1	1	6.55751	7.01267	NaN	NaN	NaN	NaN	0.00023377	1	1	0	0	1	1	0	0	0	0	1	1	0	0	2.1	62.105	567	NaN	NaN
19	O15533-3;A2AB90;D3YTI9;O15533;O15533-2;O15533-4;Q5HYV0;C9JA35	Tapasin	TAPBP	NaN	0.200069	0.158134	0.458139	NaN	NaN								1	0.358704	0.943478	0.433394	1	1	7.93555	8.31144	7.65298	8.48831	NaN	NaN	2.39e-17	4	4	1	3	1	2	0	0	1	3	1	2	0	0	8.3	53.943	504	0.232047	0.190026
21	A2ABF9;B0UZY1;A2ABF8;B0UZY0;Q96KQ7;B0UZY3;Q96KQ7-2;A2BED7;A2BED6	Histone-lysine N-methyltransferase EHMT2	EHMT2	0.25746	0.398975	NaN	NaN	NaN	NaN								0.411763	0.300194	1	1	1	1	7.47715	7.18081	NaN	NaN	NaN	NaN	3.97e-07	2	2	0	0	2	1	0	0	0	0	2	1	0	0	2.1	138.77	1267	NaN	NaN
22	P28065;P28065-2;A2ACR1;B0V0T3;A2ACR0;B0V0T2;A2ACQ9;B0V060;B4DZW2	Proteasome subunit beta type-9;Proteasome subunit beta type	PSMB9	NaN	-0.148509	NaN	NaN	-0.224949	-0.33637								1	0.518125	1	1	0.695032	0.593882	7.79985	7.9737	NaN	NaN	7.38121	7.30863	1.85e-37	5	5	0	0	1	2	5	4	0	0	1	2	5	4	30.6	23.264	219	-0.09562	-0.0264459
23	F5GXA6;A2AEA4;A2AEA2;P10321	HLA class I histocompatibility antigen, Cw-7 alpha chain	HLA-C	-0.083165	0.258939	0.740556	0.828245	0.31077	0.168802								0.841875	0.21733	0.233471	0.119173	0.732275	0.848156	8.57316	8.81343	8.85276	8.59114	7.47538	7.2655	1.05e-303	16	1	8	10	9	10	12	13	1	1	1	1	1	1	39.5	44.32	403	NaN	0.577465
24	P29372;P29372-2;Q5J9I4;G5E9E2;A2IDA3	DNA-3-methyladenine glycosylase	MPG;PIG16	0.192938	0.110616	NaN	NaN	NaN	NaN								0.510742	0.764078	1	1	1	1	7.79803	7.72445	NaN	NaN	NaN	NaN	5.78e-10	3	3	0	0	2	3	0	0	0	0	2	3	0	0	13.1	32.868	298	0.316609	0.354557
25	A2RRD8;Q96IR2;Q86XN6;P17035;Q86XN6-2;Q6ZN06;F5GZM6;Q7L2R6;Q5VIY5;P0CJ79;J3KR51;Q9NV72;Q05481;Q05481-2;Q6ZNA1;Q8N4W9;Q8NB50;J3QSW3;Q8N4W9-2;Q08AN1;Q86XN6-3;P17035-2;Q0VGE8;A6NHJ4;Q96N58;Q96NL3;M0QXU9;Q9Y5A6;G3XAE0;Q5VIY5-2;Q5HY98;J3KR62;Q8NCK3;B4DSE6;M0R085;Q8N782;M0QX96;Q9BVY9;E7EU70;M0R327;M0QYE7;M0R2N3;M0QXU3;Q9H963;M0R0P3;F8WAL3;M0R2L4;E7EUL5;M0QYS4;M0R2P3;M0R3A5;M0R1N4;M0QZA2;M0R0C2;M0R2R1;M0…	Zinc finger protein 320;Zinc finger protein 845;Zinc finger protein 761;Zinc finger protein 28;Zinc finger protein 813;Zinc finger protein 765;Zinc finger protein 468;Zinc finger protein 888;Zinc finger protein 701	ZNF320;ZNF845;ZNF761;ZNF28;ZNF813;ZNF701;ZNF765;ZNF468;ZNF888	0.443975	0.676525	0.562324	NaN	NaN	NaN								0.270895	0.0583985	0.46584	1	1	1	6.47563	6.54899	6.23012	NaN	NaN	NaN	1.2e-09	3	1	1	0	2	2	0	0	0	0	0	1	0	0	5.9	59.326	509	NaN	NaN
26	A2RRP1;A2RRP1-2;H0Y5G7;H7C007;C9JCM7;H7BZU5;H7BZR3;H7C1U4	Neuroblastoma-amplified sequence	NBAS	-0.177349	-0.134666	-0.579164	-0.719167	-0.609831	NaN								0.555419	0.646977	0.400506	0.317311	0.368826	1	8.24388	8.17029	8.47701	8.78656	6.55908	NaN	4.05e-137	15	15	5	7	9	9	1	0	5	7	9	9	1	0	8.4	268.57	2371	-0.257252	0.0854355
27	Q13868;A3KFL5;A3KFL4;A3KFL2;B4DKK6;A3KFL1	Exosome complex component RRP4	EXOSC2	0.230442	0.30856	0.50793	0.448585	NaN	0.435601								0.638916	0.330243	0.52174	0.642201	1	0.667924	5.71658	7.58677	7.3529	7.24633	6.11501	6.61326	4.98e-17	5	5	2	2	1	2	1	3	2	2	1	2	1	3	22.2	32.789	293	0.141302	0.371889
30	A4D0Z6;J3KNX8;C9JV30;P20839-3;E7EQS0;P20839;C9J381;P20839-4;P20839-2;C9K0R9;H7C511;H7C5T1;C9J029	Inosine-5-monophosphate dehydrogenase;Inosine-5-monophosphate dehydrogenase 1	IMPDH1	-0.195454	-0.437741	NaN	NaN	NaN	NaN								0.540952	0.078919	1	1	1	1	8.51211	8.02502	NaN	6.49357	NaN	NaN	1.57e-15	8	7	0	1	7	5	0	0	0	1	6	4	0	0	12.2	64.319	599	0.158466	NaN
31	A4D1E9;A4D1E9-2;C9JNI1;C9J8R7;C9JEQ8	GTP-binding protein 10	GTPBP10	-0.460735	-0.0300216	NaN	0.65433	NaN	NaN								0.138518	0.753532	1	0.435358	1	1	6.3843	6.79832	6.5208	7.42946	NaN	NaN	3.49e-07	3	3	1	3	1	1	0	0	1	3	1	1	0	0	8.8	42.932	387	NaN	NaN
32	A4D1W8;Q9UM22;C9JYS3;D6RIH7	Mammalian ependymin-related protein 1	UCC1;EPDR1	-1.22349	-1.56435	NaN	NaN	NaN	NaN	Yes	+	+					0.000314753	4.37e-08	1	1	1	1	7.06922	7.26555	NaN	NaN	NaN	NaN	1.24e-12	3	3	0	0	3	2	0	0	0	0	3	2	0	0	8.7	38.15	344	NaN	NaN
33	A4D212;Q8N201	Integrator complex subunit 1	DKFZP586J0619;INTS1	NaN	0.0377033	0.381078	1.07615	NaN	NaN								1	0.931328	0.664257	0.15365	1	1	6.24346	6.7645	7.04642	7.51843	NaN	NaN	7.01e-49	4	4	1	2	1	2	0	0	1	2	1	2	0	0	3	265.75	2394	-0.0347662	0.613057
34	A4D2Q0;E9PHI4;O94901;O94901-8;H0Y742;O94901-5;O94901-6;H0Y6N5;E7EP45;H7C2K3;O94901-3;O94901-7;O94901-2;C9JK55;H7C019;H7C3X3;C9K051;C9JJU6;C9JS54;O94901-4;C9JR15	SUN domain-containing protein 1	UNC84A;SUN1	-0.0994519	0.0748551	-0.255101	-0.250331	NaN	NaN								0.795453	0.649358	0.86832	0.944886	1	1	8.40878	8.41145	9.48097	9.47873	NaN	NaN	7.69e-262	32	32	26	26	8	8	0	0	26	26	8	8	0	0	42.4	108.45	974	0.123534	0.291151
35	J3KN10;P42356;P42356-2;A4QPH2;A4QPH2-3;A4QPH2-2;A8MTF1;Q8N8J0	Phosphatidylinositol 4-kinase alpha;Putative phosphatidylinositol 4-kinase alpha-like protein P2;Putative phosphatidylinositol 4-kinase alpha-like protein P1	PI4KA;PI4KAP2;PI4KAP1	-0.0413111	0.125801	NaN	NaN	NaN	NaN								0.848685	0.735329	1	1	1	1	7.35151	7.40809	NaN	NaN	NaN	NaN	1.32e-11	4	4	0	0	3	4	0	0	0	0	3	4	0	0	2.3	236.83	2102	0.0451634	0.21068
36	A5D8V6;F5H4Q5	Vacuolar protein sorting-associated protein 37C	VPS37C	-0.13715	-0.17786	NaN	NaN	NaN	NaN								0.561022	0.417205	1	1	1	1	6.82091	7.18084	NaN	NaN	NaN	NaN	1.96e-26	1	1	0	0	1	1	0	0	0	0	1	1	0	0	3.1	38.658	355	NaN	NaN
39	A5YKK6;A5YKK6-2;A5YKK6-3;B5MDN3;A5YKK6-4;H3BMZ2;H3BMH0;H3BR89;H3BVC9;H3BNB1	CCR4-NOT transcription complex subunit 1	CNOT1	0.103733	0.0799339	-0.669213	-1.11905	NaN	NaN								0.55044	0.689538	0.36708	0.0549921	1	1	8.70645	8.87576	7.9513	8.01047	NaN	6.06032	7.06e-107	19	19	1	1	15	16	0	1	1	1	15	16	0	1	11.7	266.94	2376	-0.140412	0.177196
40	A6NC48;Q10588;H0Y984;H0Y8G4;H0Y9Q9	ADP-ribosyl cyclase 2	BST1	-0.353725	-0.283195	-0.805222	-0.782856	-0.844149	-1.11574								0.219569	0.240683	0.377249	0.377873	0.271213	0.0867965	8.94127	8.79496	9.39312	9.38849	7.90621	7.68101	6.81e-114	13	13	11	11	8	5	4	4	11	11	8	5	4	4	40.5	37.482	333	0.0635029	-0.335597
41	A6NCE7;Q9GZQ8;H3BTL1	Microtubule-associated proteins 1A/1B light chain 3 beta 2;Microtubule-associated proteins 1A/1B light chain 3B	MAP1LC3B2;MAP1LC3B	-0.512686	-0.573809	NaN	NaN	-1.18079	-1.12153								0.0759009	0.011721	1	1	0.0905628	0.0851974	8.61356	8.64882	7.90996	7.67873	7.36521	7.47219	1.21e-05	2	1	1	1	2	2	1	1	1	1	1	1	1	1	16.8	14.628	125	-0.00176114	NaN
42	A6NCK0;Q13564;Q13564-2;A8MU28;J3KRK3;J3KTE3;J3QRA5;J3QLH4;H3BMR3;H3BSS8	NEDD8-activating enzyme E1 regulatory subunit	NAE1	-0.0562263	0.0495897	NaN	NaN	NaN	0.735916								0.871162	0.796348	1	1	1	0.399032	8.69564	8.79199	NaN	NaN	NaN	5.81207	3.25e-164	11	11	0	0	9	10	1	1	0	0	9	10	1	1	31.3	60.516	537	-0.186131	-0.0640551
44	A6NDG6;H3BV17	Phosphoglycolate phosphatase	PGP	-0.0112347	-0.204355	NaN	NaN	-0.111724	0.0389101								0.936025	0.454958	1	1	0.811885	0.913198	8.45841	8.28486	NaN	NaN	7.13319	6.87037	2.15e-35	7	7	0	0	2	3	4	4	0	0	2	3	4	4	29.9	34.006	321	-0.0188341	0.0926478
45	A6NDR9;Q07092;Q07092-2;A6NCT7;H7C3F0	Collagen alpha-1(XVI) chain	COL16A1	-0.615402	-0.944725	-1.08221	-0.72596	-1.01994	-1.01331	Yes		+					0.0286418	0.000301901	0.213472	0.426618	0.140587	0.11934	7.57812	7.35974	10.0386	10.0152	7.56144	7.42487	4.74e-156	15	15	14	15	2	2	3	1	14	15	2	2	3	1	9.9	157.67	1604	-1.72309	NaN
46	A6NDU8	UPF0600 protein C5orf51	C5orf51	-0.0427121	-0.0320142	NaN	NaN	NaN	NaN								0.876245	0.842373	1	1	1	1	7.96963	8.02502	NaN	NaN	NaN	NaN	9.63e-54	4	4	0	0	4	4	0	0	0	0	4	4	0	0	22.4	33.62	294	NaN	NaN
47	A6NEM2;P51610;P51610-2;P51610-3;H7C1C4	Host cell factor 1;HCF N-terminal chain 1;HCF N-terminal chain 2;HCF N-terminal chain 3;HCF N-terminal chain 4;HCF N-terminal chain 5;HCF N-terminal chain 6;HCF C-terminal chain 1;HCF C-terminal chain 2;HCF C-terminal chain 3;HCF C-terminal chain 4;HCF C-terminal chain 5;HCF C-terminal chain 6	HCFC1	0.121275	0.245791	NaN	NaN	NaN	NaN								0.492338	0.241041	1	1	1	1	8.48842	8.7178	NaN	NaN	NaN	NaN	1.5e-71	15	15	0	0	11	14	0	0	0	0	11	14	0	0	10.4	213.47	2080	-0.0995099	0.07552
50	A6NFN2;Q8IZP0;Q8IZP0-12;F8WA56;Q8IZP0-9;Q8IZP0-6;Q8IZP0-5;Q8IZP0-3;Q8IZP0-4;Q8IZP0-2;F8WA55;Q8IZP0-7;F5H1G9;Q8IZP0-8;Q8IZP0-10;Q8IZP0-11;J3KNB2;Q9NYB9;Q9NYB9-4;E7EP65;E7EW77;Q9NYB9-2;E9PEZ7;Q9NYB9-3;F8WAL6;H0Y6B5	Abl interactor 1	ABI1	0.0155372	-0.0248848	NaN	NaN	0.206172	0.0194047								0.885258	0.966432	1	1	0.835615	0.893563	8.25319	8.42504	NaN	6.79882	6.68381	6.80808	3.61e-36	7	7	0	1	5	6	2	2	0	1	5	6	2	2	19.3	55.259	509	-0.19801	-0.135009
51	F8VZG9;O43251-8;O43251-6;B7Z1U7;Q9NWB1-2;J3KNW3;O43251-7;Q9NWB1;Q9NWB1-5;Q9NWB1-4;O43251;O43251-2;O43251-10;O43251-5;B0QYY4;O43251-4;Q9NWB1-3;O43251-9;J3QRF4;B0QYV1;B4DF29;A6NFN3;F8VZY7;F8VR27;F8VRS4;O43251-3;J3QQZ2;B0QYY7;I3L1D4;B0QYY6;F5H0M1	RNA binding protein fox-1 homolog 1;RNA binding protein fox-1 homolog 2;RNA binding protein fox-1 homolog 3	RBFOX1;RBFOX2;RBM9;RBFOX3	0.364115	0.115129	1.40042	NaN	NaN	NaN								0.2372	0.669866	0.0222561	1	1	1	7.31158	7.95448	8.0423	7.39648	NaN	NaN	4.29e-10	4	4	1	1	2	3	0	0	1	1	2	3	0	0	6.7	50.561	466	0.171847	0.0321969
52	Q92599;F8W8I8;F6W7K9;A6NFQ9;A6NMH6;Q92599-2;Q92599-3;C9JV02;C9J4G8;H7C604	Septin-8	SEPT8	0.107232	0.262616	NaN	NaN	-0.40715	-0.191723								0.533721	0.211011	1	1	0.522227	0.753261	8.57361	8.76242	NaN	NaN	7.5205	7.52921	3.89e-98	14	11	0	1	10	12	7	6	0	0	7	9	5	4	34	55.756	483	-0.109374	-0.0197731
53	A6NFX8;Q9UKK9;A6NHE8;A6NJU6;A6NCQ0;H0YEY4;C9JYY9	ADP-sugar pyrophosphatase	NUDT5	-0.158402	0.0106555	NaN	NaN	-0.462078	-0.169192								0.597412	0.938909	1	1	0.474828	0.779286	8.69581	8.68339	NaN	NaN	7.29132	7.53947	2.61e-42	12	12	0	0	8	9	5	5	0	0	8	9	5	5	44	25.895	232	-0.229907	-0.0867838
54	Q969T9;K7EMC9;A6NG10;K7ENL2;K7EIJ0;K7ESN4;K7EIN1;B4DFG2;K7EIK1	WW domain-binding protein 2	WBP2	-0.0530086	-0.000552553	NaN	NaN	-0.6212	NaN								0.845904	0.9378	1	1	0.360763	1	7.8513	7.92762	NaN	NaN	6.0976	NaN	3.71e-11	2	2	0	0	2	1	1	0	0	0	2	1	1	0	9.2	28.087	261	0.135009	-0.0615688
55	P05026;P05026-2;A6NGH2;B7Z9S8	Sodium/potassium-transporting ATPase subunit beta-1	ATP1B1	0.978912	1.14648	NaN	NaN	NaN	NaN	Yes	+	+					9.71e-06	1.67e-06	1	1	1	1	8.17102	8.27469	NaN	NaN	NaN	NaN	7.27e-22	4	4	0	0	4	4	0	0	0	0	4	4	0	0	20.8	35.061	303	1.8337	1.40775
56	B4DLH4;Q9H910;A6NGP5;Q9H910-2;H3BMV3;H3BU16;H3BTV5;H3BMT0;B4E1P3;H3BMM8	Hematological and neurological expressed 1-like protein	HN1L	0.0927782	0.256418	NaN	NaN	1.11493	1.0521								0.578074	0.290062	1	1	0.132692	0.200689	8.44293	8.1208	NaN	NaN	6.41562	6.63237	3.76e-35	5	5	0	0	4	4	2	2	0	0	4	4	2	2	27.1	23.025	218	-0.0630775	NaN
57	A6NHB5;Q14202;Q14202-2;A6NHN7	Zinc finger MYM-type protein 3	ZMYM3	0.668889	0.427951	NaN	NaN	NaN	NaN								0.0268135	0.137044	1	1	1	1	7.4558	7.69006	NaN	NaN	NaN	NaN	2.26e-08	3	3	0	0	3	3	0	0	0	0	3	3	0	0	2.4	152.6	1372	NaN	NaN
58	A6NHF2;B4DLJ9;P43251;F8W1Q3;C9JSN9	Biotinidase	BTD	NaN	NaN	NaN	NaN	-0.786297	-0.643573								1	1	1	1	0.247787	0.318245	NaN	NaN	NaN	NaN	7.64085	7.74716	1.37e-25	6	6	0	0	0	0	4	5	0	0	0	0	4	5	14.5	61.51	545	NaN	NaN
60	A6NHR9;A6NHR9-2;J3KTL8;A6NHR9-3;J3QSH1	Structural maintenance of chromosomes flexible hinge domain-containing protein 1	SMCHD1	-0.0824903	0.0299467	0.194001	0.0826386	NaN	NaN								0.760431	0.824352	0.817716	0.898831	1	1	8.00732	8.15217	8.04751	8.19299	NaN	NaN	2.1e-56	15	15	4	4	11	10	0	0	4	4	11	10	0	0	9.6	226.37	2005	-0.0660799	0.0359933
61	Q5JWF2;Q5JWF2-2;A6NI00;P63092;P63092-2;P63092-3;P38405-2;P38405;H0Y7F4;Q5JWE9;K7EPE2;K7EQ80	Guanine nucleotide-binding protein G(s) subunit alpha isoforms XLas;Guanine nucleotide-binding protein G(s) subunit alpha isoforms short	GNAS	0.0223956	-0.0501064	0.0994354	-0.196792	-0.188807	0.170438								0.815443	0.851321	0.762632	0.848404	0.738094	0.949649	8.98921	8.85797	9.03322	8.9878	6.89795	6.62843	7.73e-111	16	14	11	12	13	9	5	3	10	11	11	7	4	2	17.5	111.02	1037	0.126444	0.141462
62	A6NIH7	Protein unc-119 homolog B	UNC119B	-0.18291	-0.164168	NaN	NaN	NaN	NaN								0.490619	0.444139	1	1	1	1	7.61735	6.90432	NaN	NaN	NaN	NaN	1.59e-09	2	2	0	0	2	1	0	0	0	0	2	1	0	0	12	28.136	251	0.121811	-0.0182068
63	A6NMN0;P46020;P46020-2;A6NIT2;P46020-3	Phosphorylase b kinase regulatory subunit alpha, skeletal muscle isoform	PHKA1	NaN	NaN	-1.04775	-0.588571	NaN	NaN								1	1	0.170379	0.346153	1	1	6.88305	7.03439	7.82843	8.18007	NaN	NaN	1.89e-11	2	2	1	1	1	1	0	0	1	1	1	1	0	0	1.8	139.05	1240	NaN	NaN
64	A6NIW2;Q5JSL3	Dedicator of cytokinesis protein 11	DOCK11	-0.491526	-0.164168	NaN	NaN	NaN	NaN								0.0659231	0.479955	1	1	1	1	7.80902	7.97232	NaN	NaN	NaN	NaN	8.27e-25	6	6	0	0	5	5	0	0	0	0	5	5	0	0	4.3	238.1	2077	-0.708067	NaN
65	A6NJZ9;Q8WTT2;F5H677	Nucleolar complex protein 3 homolog	NOC3L	0.150786	0.190113	-0.471968	0.570448	NaN	NaN								0.645864	0.446325	0.510821	0.411648	1	1	7.49284	7.96291	7.84186	7.64311	NaN	NaN	1.78e-50	6	6	2	2	3	4	0	0	2	2	3	4	0	0	10.8	92.623	800	NaN	NaN
67	Q9H074;Q9H074-2;A6NKV8;D6REB4;D6RJF2;D6RJ02;D6RD97;H0YA44	Polyadenylate-binding protein-interacting protein 1	PAIP1	0.234878	0.180242	NaN	NaN	NaN	NaN								0.263321	0.324834	1	1	1	1	8.28733	8.40516	NaN	NaN	6.36569	6.51089	1.53e-14	5	5	0	0	3	5	1	1	0	0	3	5	1	1	10.2	53.524	479	-0.0594047	-0.0439044
70	P21810;A6NLG9	Biglycan	BGN	2.07272	1.77973	0.871144	0.60896	1.26241	0.912513	Yes	+	+					6.86e-22	6.06e-11	0.184457	0.206272	0.0441419	0.160334	8.47528	7.80195	10.8117	10.8314	9.75245	9.98614	0	22	14	17	17	6	2	18	19	9	9	4	1	11	12	60.9	41.654	368	2.24653	2.05763
71	Q9P003;A6NLH6	Protein cornichon homolog 4	CNIH4	-0.172153	-0.0509489	-0.309466	-0.48172	NaN	NaN								0.521405	0.785948	0.675409	0.527166	1	1	7.97499	8.03846	8.49059	8.6016	NaN	NaN	3.33e-06	1	1	1	1	1	1	0	0	1	1	1	1	0	0	14.4	16.093	139	0.233275	-0.00302645
72	A6NLP3;Q9C035;Q9C035-2;F8W6N8;Q9C035-4	Tripartite motif-containing protein 5	TRIM5	0.0531404	0.274299	NaN	NaN	NaN	NaN								0.738626	0.191812	1	1	1	1	8.65713	8.69661	NaN	NaN	NaN	NaN	4.65e-07	2	1	0	0	2	2	0	0	0	0	1	1	0	0	5.1	56.395	493	NaN	NaN
73	P22307;A6NM69;C9JC79;P22307-4;P22307-2;E1B6W5;H0YF61;E9PLD1;P22307-3;H0YCB0	Non-specific lipid-transfer protein	SCP2	-0.391208	-0.372961	NaN	-1.03887	0.666003	0.510743								0.13715	0.0717735	1	0.0726837	0.387967	0.59426	9.34252	9.39922	7.35355	7.66222	6.33159	6.97424	1.01e-148	16	16	1	3	16	13	3	5	1	3	16	13	3	5	30.3	58.993	547	-0.271949	-0.436162
74	A6NMH8;E9PIF1;P60033;H0YDJ9;H0YDL9;E9PRJ8;E9PJK1;H0YEE2;E9PM31	CD81 antigen	CD81	-0.545083	-0.526132	NaN	NaN	-1.01082	-0.440167								0.0557445	0.027751	1	1	0.150967	0.490018	8.77451	8.93054	NaN	NaN	6.78282	7.24492	1.2e-101	4	4	0	0	4	4	1	2	0	0	4	4	1	2	24.5	29.806	274	-0.593202	-0.565597
75	K4DI95;O60879;C9J6U3;O60879-3;A6NML8;O60879-2	Protein diaphanous homolog 2	DIAPH2	-0.532045	-0.416542	NaN	NaN	NaN	NaN								0.046491	0.0938202	1	1	1	1	7.93871	7.99534	NaN	NaN	NaN	NaN	5.52e-33	7	7	0	0	6	4	0	0	0	0	6	4	0	0	7.6	125.59	1101	NaN	NaN
76	A6NMQ1;P09884	DNA polymerase;DNA polymerase alpha catalytic subunit	POLA1	0.533215	0.223716	NaN	NaN	NaN	NaN								0.17224	0.620551	1	1	1	1	6.9096	7.03294	NaN	NaN	NaN	NaN	4.73e-12	3	3	0	0	2	2	0	0	0	0	2	2	0	0	2.7	166.46	1468	NaN	0.208111
77	Q5T5H1;C9JUF4;A6NMQ3;O43768-4;O43768-3;O43768-9;O43768;O43768-2;D6RE62;O43768-7;O43768-5;O43768-6;O43768-8	Alpha-endosulfine	ENSA	0.26952	0.189947	NaN	NaN	NaN	NaN								0.172278	0.301429	1	1	1	1	8.59498	8.52675	NaN	NaN	NaN	NaN	3.78e-89	5	4	0	0	5	5	0	0	0	0	4	4	0	0	30.5	20.994	187	NaN	NaN
79	A6NN80;E5RK69	Annexin	ANXA6	0.0699266	0.0242268	NaN	NaN	NaN	NaN								0.995718	0.987057	1	1	1	1	6.81281	7.49333	NaN	NaN	NaN	NaN	0	55	1	43	41	50	44	28	27	0	0	1	1	0	0	77.8	75.276	667	0.0724488	-0.0526941
80	G8JLH6;P21926;A6NNI4;F5GXT1	CD9 antigen	CD9	-0.987015	-0.791336	NaN	NaN	-0.791269	NaN	Yes	+	+					0.000472631	0.000892236	1	1	0.24503	1	8.84449	8.96764	NaN	NaN	7.2068	6.29616	8.73e-45	4	4	0	0	4	4	2	1	0	0	4	4	2	1	20.6	25.407	228	-0.257218	-0.35682
81	Q12888-2;F8VY86;Q12888;A6NNK5;C9JXV0;H7C3N7;H7BZY0;M0R142	Tumor suppressor p53-binding protein 1	TP53BP1	0.162087	0.258835	NaN	NaN	NaN	NaN								0.367617	0.16766	1	1	1	1	8.68502	8.61524	NaN	NaN	NaN	NaN	1.05e-67	11	11	0	0	10	7	0	0	0	0	10	7	0	0	7.7	214.11	1977	0.102725	-0.15562
83	Q9H944;B7ZBQ3;A6PVP4;B4DE08;B7ZBQ1	Mediator of RNA polymerase II transcription subunit 20	MED20;TRFP	0.0559285	0.124072	NaN	-0.0201066	NaN	NaN								0.890041	0.739863	1	0.795145	1	1	7.5416	7.53572	7.30969	7.45679	NaN	NaN	1.47e-09	3	3	1	2	2	2	0	0	1	2	2	2	0	0	14.6	23.222	212	0.169284	0.258926
86	P49184;A6QRJ0;Q5HY40;E7EUJ0;E7ESG1	Deoxyribonuclease-1-like 1	DNASE1L1	0.124997	-0.0640847	-0.890521	-0.919333	NaN	NaN								0.631063	0.747436	0.184216	0.143536	1	1	7.84606	8.10445	8.83974	8.32164	NaN	NaN	8.48e-77	7	7	6	5	2	3	0	0	6	5	2	3	0	0	35.1	33.892	302	0.431569	0.598151
89	A7MAP1;A7MAP0;Q9ULV4;B4E3S0;H0YHL7;F8VVB7;F8VTT6;F8VRE9;F8VSA4;F8VUX3;F8W1H8;F8VV53	Coronin-1C	CORO1C	-0.181218	-0.356245	0.0524347	0.0290945	-0.311518	-0.188386								0.419747	0.058419	0.935715	0.887535	0.765167	0.99591	9.91639	9.90891	7.52577	8.01161	8.47113	8.68414	1.91e-180	22	21	1	2	22	18	11	10	1	2	21	17	11	10	34.2	58.947	527	0.0973411	0.128693
90	Q96HA1;A8CG34;A8MXF9;Q96HA1-3;A8CG34-2;Q96HA1-2;A6NF01	Nuclear envelope pore membrane protein POM 121;Nuclear envelope pore membrane protein POM 121C	POM121;POM121C	-0.192506	0.285068	-0.00661652	-0.0503637	NaN	NaN								0.462163	0.4937	0.875036	0.758794	1	1	6.93293	7.14817	7.02044	6.62631	NaN	NaN	2.37e-43	3	3	1	1	2	1	0	0	1	1	2	1	0	0	3.3	127.72	1249	NaN	NaN
94	A8KAH5;P53990-4;P53990;P53990-3;P53990-2;H3BUI0;H3BMU1;J3KR23;H3BQF7;F5GXM3;H3BRE2;J3QLU7;H3BPP6;H3BQ38	IST1 homolog	IST1	-0.0305946	0.10762	NaN	NaN	0.364688	0.406432								0.877172	0.589421	1	1	0.664594	0.697458	7.44181	8.23656	NaN	6.89945	6.41476	6.51304	2.87e-11	6	6	0	1	3	4	2	1	0	1	3	4	2	1	13.5	41.565	379	-0.0940638	0.0300594
95	Q06787;Q06787-3;Q06787-7;G8JL90;Q06787-5;Q06787-4;Q06787-2;G3V0J0;Q06787-6;Q06787-8;A8MQB8;G8JLE9;Q8IXW7;F8W871	Fragile X mental retardation protein 1	FMR1	0.0146777	-0.0665866	NaN	NaN	NaN	NaN								0.951853	0.740169	1	1	1	1	7.84868	7.93646	NaN	NaN	NaN	NaN	9.76e-34	6	4	1	1	5	4	0	0	0	0	4	4	0	0	13.8	71.174	632	-0.256321	-0.0749165
96	A8MSH5;Q9BY42;A2A2L5;A2A2L6	UPF0549 protein C20orf43	C20orf43	-0.0755018	0.0892638	NaN	NaN	NaN	NaN								0.751215	0.756033	1	1	1	1	7.78264	7.9301	NaN	NaN	NaN	NaN	3.34e-19	3	3	0	0	3	2	0	0	0	0	3	2	0	0	7.7	37.531	336	NaN	NaN
97	P49840;A8MT37;M0QYV0;P49841-2;P49841	Glycogen synthase kinase-3 alpha	GSK3A	0.103059	0.0579069	NaN	NaN	NaN	NaN								0.552784	0.711805	1	1	1	1	8.64027	8.61139	NaN	NaN	NaN	NaN	4.83e-14	6	6	0	0	4	6	0	0	0	0	4	6	0	0	14.1	50.98	483	0.114364	0.0726648
98	Q8NCN5;A8MT40;H3BQG3;B7ZAR9;B3KSE1;H3BUH3	Pyruvate dehydrogenase phosphatase regulatory subunit, mitochondrial	PDPR	-0.372982	-0.165335	NaN	NaN	NaN	NaN								0.163208	0.477172	1	1	1	1	7.8972	7.97184	NaN	NaN	5.93735	6.13004	6.63e-37	7	7	0	0	5	6	1	1	0	0	5	6	1	1	11.8	99.363	879	-0.270939	-0.121281
101	P0C1Z6;G5E9B5;A8MTQ3	TCF3 fusion partner	TFPT	2.17542	-1.23483	NaN	NaN	NaN	NaN		+	+					2.54e-13	2.72e-06	1	1	1	1	7.45028	7.42308	NaN	NaN	NaN	NaN	0.00078378	1	1	0	0	1	1	0	0	0	0	1	1	0	0	4	28.278	253	NaN	NaN
102	O14972;B7Z6B1;E7EWN9;A8MTY9	Down syndrome critical region protein 3	DSCR3	-0.149173	-0.157664	-0.283474	-0.392653	NaN	NaN								0.567058	0.470403	0.60555	0.398887	1	1	7.60336	7.85812	7.51037	7.5579	NaN	NaN	2.59e-05	1	1	1	1	1	1	0	0	1	1	1	1	0	0	4	33.01	297	NaN	NaN
103	Q9BVK8;A8MU21;A8MWW0	Transmembrane protein 147	TMEM147	-0.123302	-0.275886	NaN	NaN	NaN	NaN								0.646972	0.256202	1	1	1	1	7.95662	7.96824	NaN	NaN	NaN	NaN	5.22e-16	3	3	0	1	2	2	0	0	0	1	2	2	0	0	16.1	25.261	224	-0.482513	NaN
104	P68366;A8MUB1;C9JJQ8;C9JQ00;C9JEV8;C9JDL2;Q9H853;C9K0S6	Tubulin alpha-4A chain	TUBA4A	NaN	NaN	0.645651	0.383482	NaN	NaN								1	1	0.317311	0.513809	1	1	NaN	NaN	8.22984	8.22175	NaN	NaN	0	27	2	23	21	21	19	15	15	2	1	0	0	0	0	55.4	49.924	448	0.861161	1.50713
105	A8MUM1;Q53HC9;D3YTH5;C9J0U9;F8WDS8;F8WB12;F8WDX0	Protein TSSC1	TSSC1	-0.222479	-0.0419364	NaN	NaN	NaN	NaN								0.406582	0.812684	1	1	1	1	8.00843	8.01469	NaN	NaN	NaN	NaN	1.66e-40	2	2	0	0	2	2	0	0	0	0	2	2	0	0	6.8	46.319	414	0.15782	0.312169
106	Q9NQ55-3;Q9NQ55;Q9NQ55-2;A8MV53;C9J3W3;C9JHF7	Suppressor of SWI4 1 homolog	PPAN	0.202909	0.222749	NaN	NaN	NaN	NaN								0.524747	0.471844	1	1	1	1	7.52238	7.69	NaN	NaN	NaN	NaN	3.25e-09	2	2	0	0	2	2	0	0	0	0	2	2	0	0	5.4	58.199	520	0.442227	NaN
107	A8MV58;Q16643;Q16643-2;D6R9W4;D6RFI1;F8W9Z3;D6R9Q9;D6RCR4	Drebrin	DBN1	0.213936	0.0907031	1.42706	0.688473	0.116867	0.186771								0.106735	0.560425	0.0388631	0.165337	0.936124	0.931719	9.46507	9.42636	9.30959	9.18455	6.60593	6.86106	2.39e-259	23	23	14	12	16	15	4	4	14	12	16	15	4	4	37.6	76.299	695	0.262072	0.246087
108	J3KQ42;O14817;A8MVV6;E9PN41;E9PPX8;E9PSH3;J3KNL1	Tetraspanin-4	TSPAN4	-0.427099	-0.287371	NaN	NaN	-0.709822	-0.531516								0.12461	0.238191	1	1	0.301748	0.407383	7.72715	7.89914	NaN	NaN	6.71865	7.22619	5.5e-32	3	3	0	0	2	2	1	2	0	0	2	2	1	2	21.4	28.03	257	NaN	NaN
109	A8MW61;O43660;O43660-2;H0YA24;D6RA26;B7Z982	Pleiotropic regulator 1	PLRG1	0.070616	0.158004	NaN	NaN	NaN	NaN								0.649258	0.53657	1	1	1	1	8.3838	8.11163	7.5892	NaN	NaN	NaN	1.05e-40	9	9	1	0	9	6	0	0	1	0	9	6	0	0	21.6	57.181	514	0.142348	0.114957
110	A8MWD9;P62308;F5H013;Q49AN9;C9JVQ0	Small nuclear ribonucleoprotein G-like protein;Small nuclear ribonucleoprotein G	SNRPG	0.233031	-0.0639456	NaN	NaN	NaN	NaN								0.159838	0.826678	1	1	1	1	9.03691	9.01258	NaN	7.60856	NaN	NaN	2.33e-20	3	3	0	1	3	2	0	0	0	1	3	2	0	0	26.3	8.544	76	NaN	NaN
111	P18074;A8MX75;P18074-2;E7EVE9;K7EIT8;K7EKF3;B4E0F6;K7ENL1	TFIIH basal transcription factor complex helicase XPD subunit	ERCC2	0.28505	0.307534	NaN	NaN	NaN	NaN								0.317311	0.299942	1	1	1	1	7.75032	7.77704	7.04972	7.02641	NaN	NaN	4.96e-10	3	3	2	1	1	1	0	0	2	1	1	1	0	0	4.1	86.908	760	-0.150225	-0.237197
112	A8MXB7;Q9Y343;Q9Y343-2	Sorting nexin-24	SNX24	0.0746084	0.0510054	NaN	NaN	NaN	NaN								0.840294	0.938465	1	1	1	1	7.4848	7.64592	7.05843	7.10016	NaN	NaN	1.31e-16	3	3	1	1	2	2	0	0	1	1	2	2	0	0	16.8	23.728	202	NaN	NaN
113	A8MXP9;P43243;D6REM6;D6R991;H0Y8T4;P43243-2;B3KM87;D6RIA2;D6RE02;D6RBK5;D6RBI2;D6R8Z5;D6REK4;D6RCM3;D6RBS2;D6RAY2;D6RAM9;D6R9F3;D6RB45	Matrin-3	MATR3	0.0704782	0.176835	-0.0564502	-0.115596	NaN	NaN								0.565512	0.23543	0.924355	0.889555	1	1	9.80303	9.76661	9.22045	9.29135	NaN	NaN	0	35	35	15	11	27	28	0	0	15	11	27	28	0	0	40.3	99.966	895	-0.0639219	0.112584
114	P53801;A8MXQ1;A8MZH8	Pituitary tumor-transforming gene 1 protein-interacting protein	PTTG1IP	-0.24519	-0.0361332	-1.41821	-0.703838	NaN	NaN								0.427309	0.926007	0.0672486	0.261214	1	1	8.42287	8.39648	8.16143	8.24358	NaN	NaN	8.47e-24	1	1	1	1	1	1	0	0	1	1	1	1	0	0	10	20.324	180	NaN	NaN
115	Q9Y608;A8MXR0;Q9Y608-4;Q9Y608-2;C9JSU1;H7C3N9;C9J0U5;C9J321;C9JC17;C9JJC9	Leucine-rich repeat flightless-interacting protein 2	LRRFIP2	-0.453997	-0.235447	NaN	NaN	NaN	NaN								0.0894706	0.380919	1	1	1	1	7.98694	8.15192	6.82628	7.01068	NaN	NaN	1.33e-13	5	4	1	1	2	4	0	0	1	1	2	3	0	0	8	82.17	721	-0.162444	-0.400975
116	Q14203;A8MY36;E7EX90;Q14203-4;Q14203-3;Q14203-2;Q14203-5;Q6AWB1;E7EWF7;E9PCY0;C9JKG6;C9JJD0;C9JJN7;C9JTE5;C9JZA4;C9J1B7	Dynactin subunit 1	DCTN1;DKFZp686E0752	-0.100911	-0.0557141	0.327603	-0.00396544	0.487819	0.656386								0.74486	0.859639	0.573703	0.904562	0.5424	0.42226	9.39354	9.3901	8.83536	8.94564	6.78123	7.25322	0	33	33	14	15	24	25	5	9	14	15	24	25	5	9	36.3	141.69	1278	-0.193305	0.0299268
117	O14874;A8MY43;Q96G95	[3-methyl-2-oxobutanoate dehydrogenase [lipoamide]] kinase, mitochondrial	BCKDK	NaN	NaN	-0.169987	0.363256	NaN	NaN								1	1	0.711973	0.738527	1	1	NaN	NaN	7.2835	7.52299	NaN	NaN	3.8e-17	1	1	1	1	0	0	0	0	1	1	0	0	0	0	4.1	46.36	412	-0.0324477	NaN
118	Q9BY76;A8MY84;M0R2X8;F5H0I2;M0R369;M0R3A2;M0QZ51;M0R0N8	Angiopoietin-related protein 4	ANGPTL4	-0.0144629	-0.4511	NaN	NaN	-0.938628	-0.991724								0.916001	0.0645572	1	1	0.180453	0.127288	7.64155	7.64548	NaN	NaN	7.02144	7.52701	7.87e-19	5	5	0	0	1	1	4	5	0	0	1	1	4	5	15.5	45.214	406	NaN	NaN
119	J3KQW8;A8MYQ9;Q9BZG1;Q9BZG1-4;C9JY26;Q9BZG1-2;C9JBG0;E7ES60;H7C0Y7;J3QLC6;K7EIF2;K7EJW7	Ras-related protein Rab-34	RAB34	-0.0621694	-0.0809569	-0.167064	-0.473216	NaN	NaN								0.867974	0.814153	0.844668	0.535804	1	1	8.27358	8.23732	8.89708	8.74582	NaN	NaN	6.07e-151	11	11	11	10	4	3	0	0	11	10	4	3	0	0	41.8	35.184	316	-0.220597	-0.214871
120	Q8NEB9;A8MYT4	Phosphatidylinositol 3-kinase catalytic subunit type 3	PIK3C3	-0.109132	0.018235	NaN	NaN	NaN	NaN								0.674373	0.962866	1	1	1	1	7.37477	7.86452	NaN	NaN	NaN	NaN	1.19e-20	4	4	0	0	3	4	0	0	0	0	3	4	0	0	5.7	101.55	887	-0.00762311	0.00927746
123	P55039;A8MZF9;J3KRL5;J3QKW7;J3QRI9;J3QKV7;J3QR71;J3QL90;J3QLF3	Developmentally-regulated GTP-binding protein 2	DRG2	-0.109116	-0.0417951	NaN	0.210462	NaN	NaN								0.685645	0.942164	1	0.9207	1	1	8.04879	8.19153	6.58331	7.52145	NaN	NaN	3.78e-12	5	5	1	1	4	4	0	0	1	1	4	4	0	0	14	40.746	364	-0.363308	-0.0812032
124	A9R9N7;P01892;A9R9N8	HLA class I histocompatibility antigen, A-2 alpha chain	HLA-A	-0.149639	0.0100109	0.603514	0.439008	-0.231537	-0.155871								0.509909	0.868671	0.33123	0.317311	0.858459	0.970027	9.78586	9.70214	9.50745	9.34406	8.14774	8.30322	0	21	1	16	17	16	18	12	12	1	1	1	1	0	0	56.6	41.449	371	NaN	NaN
126	E9PCT1;A9Z1X7;Q8IYB3;Q8IYB3-2;M0R088;B4DED5;M0QXG5;M0R1E7	Serine/arginine repetitive matrix protein 1	SRRM1	0.213186	-0.0820565	-0.123934	0.630843	NaN	NaN								0.4636	0.695768	0.82095	0.27782	1	1	7.55096	7.94919	7.91145	8.13072	NaN	NaN	2.39e-08	3	3	1	1	2	2	0	0	1	1	2	2	0	0	4.9	103.79	916	-0.031371	-0.10809
127	A9Z1Z3;A9Z1Z3-3;A9Z1Z3-2	Fer-1-like protein 4	FER1L4	NaN	NaN	-0.239769	-1.07229	NaN	NaN								1	1	0.645705	0.0648126	1	1	NaN	NaN	7.59366	7.87259	NaN	NaN	2.89e-07	3	2	2	3	0	0	1	1	1	2	0	0	0	0	1.2	200.98	1794	NaN	NaN
128	O95503;B0QXZ6	Chromobox protein homolog 6	CBX6	0.124201	0.383925	NaN	NaN	NaN	NaN								0.711773	0.216564	1	1	1	1	7.41012	7.56291	NaN	6.84846	6.50771	6.7778	1.66e-24	4	3	0	1	2	2	1	1	0	1	2	2	0	0	11.9	43.898	412	NaN	NaN
130	B0QY89;Q9Y262;J3KN35;Q9Y262-2;B0QY90;C9K0Q7;C9JHP4;H7C3A0;H0Y7E6	Eukaryotic translation initiation factor 3 subunit L	EIF3EIP;EIF3L	0.00792624	-0.0726839	-0.0331227	NaN	0.426378	0.643531								0.878488	0.79202	0.909394	1	0.429911	0.28917	9.28634	9.24363	7.82323	7.24072	8.1038	8.02906	0	26	26	4	1	16	16	19	15	4	1	16	16	19	15	47.9	70.901	607	0.0170666	0.0415804
131	B0QYD3;Q9UH17;Q9UH17-3;Q9UH17-2;P31941;P31941-2	Probable DNA dC->dU-editing enzyme APOBEC-3B	APOBEC3B	0.563703	0.413371	0.646152	2.79645	NaN	NaN	Yes				+			0.00990417	0.0733967	0.294774	1.12e-06	1	1	8.08934	8.25144	8.35096	8.32465	NaN	NaN	3.01e-31	7	3	3	2	5	6	0	0	2	1	2	3	0	0	14.7	57.208	490	0.139731	NaN
132	Q01844-5;Q01844;Q01844-3;B0QYK0;Q01844-6;C9JGE3;Q01844-2;H7BY36	RNA-binding protein EWS	EWSR1	0.178555	0.245515	NaN	NaN	NaN	NaN								0.323794	0.241558	1	1	1	1	8.62723	8.68705	6.93939	6.9878	NaN	5.83061	9.42e-100	6	6	1	1	6	6	0	1	1	1	6	6	0	1	11.3	68.965	661	-0.210813	-0.154194
133	B0QYN7;P63279;H3BQQ9;H3BPC4	SUMO-conjugating enzyme UBC9	UBE2I	0.126192	0.312835	NaN	NaN	0.0562272	0.265185								0.475201	0.0821591	1	1	0.992421	0.754845	8.79944	9.20933	NaN	NaN	7.58744	7.70397	8.45e-26	8	8	0	0	6	4	4	5	0	0	6	4	4	5	48.4	20.457	184	-0.147362	0.0192288
134	B0QZ18;Q99829;F2Z2V0;A6PVH9;E7ENH5;Q5JX45;Q5JX52;Q5JX44;Q5JX60;Q5JX61;Q5JX59;Q5JX58;Q5JX56;H0Y524;Q5JX55;E7EV27;Q5JX57;Q5JX54;Q5JX53	Copine-1	CPNE1	0.0791382	0.0935865	0.882179	0.413614	NaN	NaN								0.669518	0.629614	0.211204	0.592742	1	1	8.24817	8.28267	7.27747	7.78928	NaN	NaN	7.02e-17	5	5	2	2	4	5	0	0	2	2	4	5	0	0	11.8	59.717	542	-0.128456	0.0734236
136	Q9H7B4;Q9H7B4-3;B0QZ88;B0QZA0	SET and MYND domain-containing protein 3	SMYD3	-0.350288	0.270172	NaN	NaN	NaN	NaN								0.24034	0.523175	1	1	1	1	6.4394	7.00069	NaN	NaN	NaN	NaN	9.42e-08	1	1	0	0	1	1	0	0	0	0	1	1	0	0	3	49.097	428	NaN	NaN
137	P46379-3;P46379;B0UX83;P46379-2;P46379-5;P46379-4;F6S6P2;H0Y710;H0Y4L1	Large proline-rich protein BAG6	BAG6;BAT3	0.27192	0.0156453	NaN	NaN	NaN	NaN								0.298626	0.875301	1	1	1	1	7.8159	8.43095	NaN	NaN	NaN	NaN	1.1e-28	6	6	0	0	2	6	0	0	0	0	2	6	0	0	8.5	122.34	1162	0.343806	0.448922
138	B0UXB6;O95870;O95870-2;B3KNX9;F2Z3H2;F2Z3G6	Abhydrolase domain-containing protein 16A	BAT5;ABHD16A	-0.121064	0.0176019	-0.26932	NaN	NaN	NaN								0.634814	0.96744	0.6844	1	1	1	7.77095	7.4628	7.91492	7.28196	NaN	NaN	6.72e-17	6	6	4	1	2	2	0	0	4	1	2	2	0	0	13.1	67.518	601	0.0610158	NaN
141	B0V043;P26640;Q5SP20;B4DZ61;A2ABF4;B0V044;H0Y426	Valine--tRNA ligase	VARS	-0.0714952	0.00364039	0.15297	-0.0539116	0.16595	0.849453								0.835405	0.897284	0.766719	0.973216	0.880652	0.317311	9.29855	9.36348	8.86804	8.91495	6.73603	6.78767	6.62e-214	33	33	18	17	24	23	3	3	18	17	24	23	3	3	32.8	140.46	1264	-0.135539	-0.0612924
142	B0V046;E7EPZ9;P22105-3;B0UYX3;B0UYQ5;P22105-2;Q16473;C9J7W4;REV__Q96CG3		TNXB	NaN	NaN	-4.70586	-2.45689	NaN	NaN	Yes			+	+			1	1	2.93e-13	6.6e-05	1	1	NaN	NaN	8.3485	7.80185	NaN	NaN	0	97	2	81	88	0	0	29	0	2	1	0	0	0	0	32.9	456.19	4222	-1.48003	-3.60241
143	J3KPV7;P25325;B1AH49	3-mercaptopyruvate sulfurtransferase;Sulfurtransferase	MPST	-0.0444131	-0.0318719	-0.895255	NaN	NaN	-2.81892							+	0.871218	0.8428	0.237191	1	1	0.00018297	7.96737	7.93203	7.77929	NaN	5.88747	7.14526	5.72e-34	5	5	2	0	3	3	1	2	2	0	3	3	1	2	23	35.249	317	-0.0259701	0.363531
144	P30536;B1AH87	Translocator protein	TSPO	-0.290509	-0.242225	-0.504218	-0.70771	NaN	NaN								0.278482	0.317311	0.623736	0.442998	1	1	9.04759	8.9802	9.31437	9.36929	NaN	NaN	1.17e-49	5	5	4	4	2	3	0	0	4	4	2	3	0	0	42.6	18.828	169	-0.114191	-0.0275787
145	P09601;B1AHA8	Heme oxygenase 1	HMOX1	-0.9155	-0.675649	-1.39365	-0.956578	NaN	NaN	Yes	+						0.00060581	0.00757063	0.050385	0.0954325	1	1	8.03743	8.01853	7.61231	7.74444	NaN	6.09882	4.21e-11	3	3	2	2	3	3	0	1	2	2	3	3	0	1	14.2	32.818	288	-0.692572	NaN
146	P33992;B1AHB1;B1AHB2	DNA replication licensing factor MCM5	MCM5	-0.133636	-0.036842	NaN	NaN	NaN	NaN								0.700516	0.958532	1	1	1	1	8.48934	8.24336	NaN	NaN	NaN	NaN	5.66e-28	8	8	0	0	8	6	0	0	0	0	8	6	0	0	13.6	82.285	734	0.121811	0.350578
147	B1AHD1;P55769	NHP2-like protein 1	NHP2L1	0.232908	0.272296	0.131412	0.187268	NaN	NaN								0.204192	0.126684	0.791903	0.756563	1	1	8.93143	8.99033	8.38213	8.42734	NaN	NaN	1.21e-49	5	5	2	2	4	5	0	0	2	2	4	5	0	0	44.7	14.627	132	0.00949053	-0.0571383
148	B1AHL2;P23142-4;B1AHL4;P23142-2;B1AHM9;B1AHM7;H7C1M6;B1AHN3;B1AHM8;B1AHM4;B1AHM6;B1AHM5		FBLN1	NaN	NaN	-4.30605	3.07638	-7.35033	4.65514				+	+	+	+	1	1	5.12e-08	3.49e-07	1.26e-27	6e-10	NaN	7.83622	9.34914	9.36186	8.19318	8.44886	1.24e-287	14	4	9	10	5	6	6	4	3	4	0	1	2	1	23.9	78.329	721	NaN	NaN
149	O75832;B1AJY7;B1AJY5;O75832-2;B1AJY6	26S proteasome non-ATPase regulatory subunit 10	PSMD10	-0.196881	-0.0430661	0.172124	-0.223269	0.715526	0.594883								0.508316	0.937967	0.925358	0.563198	0.350335	0.516491	8.15718	8.2466	7.70002	7.29541	6.88735	6.87648	1.52e-46	5	5	3	2	3	2	4	4	3	2	3	2	4	4	20.4	24.428	226	-0.0522067	-0.16633
150	P35914;B1AK13;P35914-2;H0Y2L7	Hydroxymethylglutaryl-CoA lyase, mitochondrial	HMGCL	-0.267253	-0.223912	-0.0105616	NaN	NaN	NaN								0.318356	0.40748	0.871004	1	1	1	7.98681	8.20466	7.34539	7.27836	6.13893	6.11707	1.47e-45	6	6	1	1	3	5	1	1	1	1	3	5	1	1	23.1	34.36	325	-0.258201	-0.265797
151	Q9UJF2-2;B1AKC7;Q9UJF2;H0Y638	Ras GTPase-activating protein nGAP	RASAL2	0.462901	0.33094	NaN	NaN	NaN	NaN								0.129372	0.29305	1	1	1	1	7.37714	7.35042	NaN	NaN	NaN	NaN	4.26e-42	3	2	0	0	3	3	0	0	0	0	2	2	0	0	3.4	143.9	1280	NaN	NaN
152	P29323;P29323-3;P29323-2;B1AKC9;P54762;B3KTB2	Ephrin type-B receptor 2;Ephrin type-B receptor 1	EPHB2;EPHB1	2.02777	2.052	NaN	NaN	0.405967	NaN	Yes	+	+					1.15e-14	2.01e-17	1	1	0.6224	1	8.04092	8.22655	NaN	NaN	6.19973	NaN	8.57e-91	6	4	1	0	3	4	3	0	0	0	2	3	2	0	7.1	117.49	1055	1.39879	1.48181
154	B1AKJ5;O43847-2;O43847;G3V1R5;F5H7V1;H0Y5G9	Nardilysin	NRD1	0.11166	0.0814412	NaN	NaN	0.222235	-0.0153852								0.520485	0.625712	1	1	0.826062	0.962104	8.47202	8.48786	NaN	NaN	7.34003	7.54859	2.09e-68	19	19	0	0	12	15	8	7	0	0	12	15	8	7	15.8	139.41	1219	0.0783365	0.170345
155	J3KPA3;Q96SU4-6;B1AKJ6;Q96SU4;Q96SU4-2;Q96SU4-7;E9PJW9;Q96SU4-3;Q96SU4-4;Q96SU4-5;H0YE19	Oxysterol-binding protein;Oxysterol-binding protein-related protein 9	OSBPL9	0.0340372	0.156155	NaN	-0.887173	NaN	NaN								0.946458	0.638043	1	0.105494	1	1	7.7717	7.83492	NaN	7.44064	NaN	NaN	9.15e-15	4	4	0	1	3	2	0	0	0	1	3	2	0	0	5.2	85.182	754	0.0265876	-0.014641
157	Q9NVA1;Q9NVA1-2;B1AKV3;B1AKV6;Q9NVA1-5;B1AKV2;B7Z314	Ubiquinol-cytochrome c reductase complex chaperone CBP3 homolog	UQCC	-0.219172	-0.130421	NaN	NaN	NaN	NaN								0.415064	0.537076	1	1	1	1	7.68889	7.81511	NaN	NaN	NaN	NaN	2.64e-05	1	1	0	0	1	1	0	0	0	0	1	1	0	0	3	34.6	299	-0.016979	NaN
158	B1AL06;C9J5Q3;Q8N983;Q8N983-2;B1AL05;H0Y6Y8;Q8N983-3;Q8N983-4;M0R051;H0YBU8	39S ribosomal protein L43, mitochondrial	MRPL43	NaN	NaN	-0.182661	-0.110882	NaN	NaN								1	1	0.764871	0.720245	1	1	NaN	7.49481	7.99303	7.87862	NaN	NaN	4.42e-09	3	3	3	3	0	1	0	0	3	3	0	1	0	0	11.5	28.675	261	-0.146962	-0.287354
159	Q7L3B6;B1AL69	Hsp90 co-chaperone Cdc37-like 1	CDC37L1	-0.162803	-0.0060805	NaN	NaN	NaN	NaN								0.5474	0.81541	1	1	1	1	7.27047	7.15192	NaN	NaN	NaN	NaN	1.74e-26	2	2	0	0	2	2	0	0	0	0	2	2	0	0	10.1	38.834	337	NaN	NaN
160	Q9Y6B7;B1ALD0;B7Z4X3;B1ALD1;B1ALD2;B1ALD3	AP-4 complex subunit beta-1	AP4B1	0.138476	-0.00778834	NaN	NaN	NaN	NaN								0.843742	0.810952	1	1	1	1	6.65116	6.73365	NaN	NaN	NaN	NaN	3.37e-06	2	2	0	0	2	2	0	0	0	0	2	2	0	0	3.7	83.259	739	NaN	NaN
163	Q14155-5;B7Z6G2;B1ALK7;Q14155-1;Q14155;Q14155-3;Q14155-2;Q14155-6;E7EUY6;E9PDQ5;Q15052;B7Z3C7;Q15052-2;E7EU80;E7ENL8;B1ANY6;C9JDI6;B7Z6D9	Rho guanine nucleotide exchange factor 7	ARHGEF7	-0.166341	-0.0707466	NaN	NaN	NaN	NaN								0.61385	0.803247	1	1	1	1	8.42099	8.42151	NaN	NaN	NaN	NaN	1.14e-22	8	8	0	0	8	8	0	0	0	0	8	8	0	0	13.7	82.57	731	-0.153366	-0.0304066
164	Q9BPZ7;Q9BPZ7-2;Q9BPZ7-3;Q9BPZ7-4;B1AMA5;Q9BPZ7-6;Q9BPZ7-5;E9PGB8;B7Z5E5;B1AMA6;H0Y7F8	Target of rapamycin complex 2 subunit MAPKAP1	MAPKAP1	0.234139	-0.0365586	NaN	NaN	NaN	NaN								0.631118	0.73689	1	1	1	1	6.29469	6.36228	NaN	6.71382	NaN	NaN	3.19e-05	2	2	0	1	1	1	0	0	0	1	1	1	0	0	4	59.122	522	NaN	NaN
165	Q96SN8;Q96SN8-2;Q96SN8-3;Q96SN8-4;B1AMJ5;Q5JTU8	CDK5 regulatory subunit-associated protein 2	CDK5RAP2	0.231676	0.150236	NaN	NaN	NaN	NaN								0.63631	0.788493	1	1	1	1	6.60654	6.90866	6.34535	NaN	NaN	NaN	2.25e-13	3	3	1	0	1	1	0	1	1	0	1	1	0	1	1.8	215.04	1893	NaN	NaN
168	P35030;P35030-4;P35030-2;P35030-3;F8W7P3;B1AN99	Trypsin-3	PRSS3	NaN	NaN	NaN	NaN	-5.35951	3.21749						+	+	1	1	1	1	1.61e-13	6.02e-05	NaN	NaN	NaN	NaN	7.19123	7.25443	1.94e-18	1	1	0	0	0	0	1	1	0	0	0	0	1	1	4.3	32.528	304	NaN	NaN
169	Q13310-3;Q13310;Q13310-2;B1ANR0;H0Y5F5;H0YEU6;B1ANR1;H0YCC8;H0YEQ8;H0Y6X6;H0YER0	Polyadenylate-binding protein 4	PABPC4	-0.0845459	-0.0841159	NaN	-0.724814	NaN	NaN								0.792081	0.747302	1	0.172479	1	1	8.9439	8.99743	6.91507	7.45384	NaN	NaN	5.43e-180	20	10	2	4	17	16	3	4	1	3	8	8	0	0	31.4	72.39	660	-0.0908337	-0.0231843
170	B1AP13;P08174-2;Q14UF6;Q14UF4;P08174;E9PSH2;Q14UF5;H3BLV0;B1AP15;H7BY55	Complement decay-accelerating factor	CD55;DAF	0.12712	-0.028454	-0.547467	-0.0720017	NaN	NaN								0.522214	0.986289	0.390387	0.765751	1	1	8.30929	8.24981	7.55824	7.68527	5.83761	6.15131	7.72e-10	4	4	1	1	3	2	1	1	1	1	3	2	1	1	8.3	49.338	444	NaN	NaN
173	B1AVU8;P07602;P07602-3;C9JIZ6;P07602-2	Proactivator polypeptide;Saposin-A;Saposin-B-Val;Saposin-B;Saposin-C;Saposin-D	PSAP	-0.211491	0.0361367	NaN	NaN	-1.05959	-0.804468								0.342812	0.744981	1	1	0.126625	0.21441	10.0459	10.2424	NaN	NaN	7.15779	7.58139	1.27e-149	17	17	0	0	14	16	4	5	0	0	14	16	4	5	29.9	61.692	559	-0.328453	-0.490057
176	B1AZV3;Q03518;F5H648	Antigen peptide transporter 1	TAP1	0.0713053	0.0363157	0.22922	0.159037	NaN	NaN								0.83706	0.941025	0.679764	0.794355	1	1	7.8026	8.08679	8.31366	8.36446	NaN	NaN	4.57e-62	8	8	6	5	3	4	0	0	6	5	3	4	0	0	16.3	87.175	808	0.0377336	0.402264
177	P49757;P49757-3;P49757-2;P49757-4;B1P2N5;B1P2N6;B1P2N7;B1P2N8;G3V3Z8;G3V3R1;G3V433;G3V4S6	Protein numb homolog	NUMB	-0.231953	-0.501792	NaN	NaN	NaN	NaN								0.386791	0.0489324	1	1	1	1	7.85057	7.39463	NaN	NaN	NaN	NaN	3.37e-25	4	3	0	0	4	3	0	0	0	0	3	3	0	0	8.8	70.803	651	0.187894	NaN
179	Q16881;B7Z904;Q16881-6;E7EW10;Q16881-3;E9PNQ6;Q16881-4;B7Z2S5;Q16881-2;E2QRB9;Q16881-5;B2R5P6;E7ESI6;E9PIR7;E9PKD3;E9PIZ5;E9PKI4;E9PLT3;E9PQI3	Thioredoxin reductase 1, cytoplasmic	TXNRD1	-0.70959	-0.715162	NaN	NaN	-0.698594	-0.941961	Yes	+	+					0.00103389	9.83e-05	1	1	0.378197	0.215866	9.95983	10.0173	NaN	NaN	8.91361	9.03451	0	29	3	0	0	25	26	21	21	0	0	3	3	3	3	51.8	70.923	649	-0.742386	-0.762391
180	Q96S59;B2R8E1;Q96S59-2	Ran-binding protein 9	RANBP9	0.361638	0.0456216	NaN	NaN	NaN	NaN								0.391229	0.952523	1	1	1	1	6.89082	7.2174	NaN	NaN	NaN	NaN	7.82e-36	2	2	0	0	2	2	0	0	0	0	2	2	0	0	4.9	77.846	729	0.125651	NaN
182	B2RTY4-4;B2RTY4;B2RTY4-2;H3BRD5;B2RTY4-5;H3BV44	Unconventional myosin-IXa	MYO9A	0.583741	-0.118682	NaN	NaN	NaN	NaN								0.12989	0.584515	1	1	1	1	6.95895	7.47808	NaN	NaN	NaN	NaN	8.96e-05	2	2	0	0	2	2	0	0	0	0	2	2	0	0	1	300.43	2619	0.328607	0.124991
183	Q6NYC1-3;Q6NYC1;K7EJU9;Q6NYC1-2;B2WTI4;B2WTI3	Bifunctional arginine demethylase and lysyl-hydroxylase JMJD6	JMJD6	0.155993	0.0606648	NaN	NaN	NaN	NaN								0.602796	0.728138	1	1	1	1	7.77975	8.133	NaN	NaN	NaN	NaN	1.2e-32	5	5	0	0	4	5	0	0	0	0	4	5	0	0	15	47.626	414	NaN	NaN
184	Q96BY6;B3FL70;Q96BY6-2;F8WE73	Dedicator of cytokinesis protein 10	DOCK10;DOCK10.2	-0.0956105	-0.299239	NaN	NaN	NaN	NaN								0.772452	0.253895	1	1	1	1	8.08529	8.35399	NaN	NaN	NaN	NaN	4.34e-34	10	10	0	0	9	6	0	0	0	0	9	6	0	0	6.7	249.53	2186	-0.483178	NaN
185	P55209;H0YIV4;F5H4R6;F8W0J6;B3KNT8;F8VY35;F8W020;F8VUX1;F8VXI6;F5H1X5;F8VVB5	Nucleosome assembly protein 1-like 1	NAP1L1	0.169058	0.203313	-1.32085	-0.502374	0.703117	0.59666								0.293903	0.177477	0.0873815	0.420019	0.232358	0.317311	9.36163	9.69659	8.20763	8.24122	7.87238	8.18176	4.96e-154	9	1	5	3	8	8	7	6	0	0	1	1	0	0	22.5	45.374	391	0.0443242	0.197203
186	Q6VN20;B4DQH9;B4DID0;B3KP49	Ran-binding protein 10	RANBP10	0.262537	0.290003	NaN	NaN	NaN	NaN								0.572635	0.484135	1	1	1	1	5.83338	6.57227	NaN	NaN	NaN	NaN	5.5e-08	1	1	0	0	1	1	0	0	0	0	1	1	0	0	2.3	67.256	620	NaN	NaN
188	Q9H267;F5H008;B3KQF6	Vacuolar protein sorting-associated protein 33B	VPS33B	-0.0640449	-0.0663088	NaN	NaN	NaN	NaN								0.813637	0.740975	1	1	1	1	7.81057	8.0383	NaN	NaN	NaN	NaN	5.55e-20	4	4	0	0	3	4	0	0	0	0	3	4	0	0	6.5	70.584	617	-0.13649	0.13046
190	Q15628;B3KQZ9	Tumor necrosis factor receptor type 1-associated DEATH domain protein	TRADD	0.138607	0.0326367	0.634748	0.508881	NaN	NaN								0.648554	0.815797	0.326384	0.383165	1	1	7.73343	8.13669	8.04474	8.06696	NaN	NaN	2.5e-54	7	7	3	5	3	4	0	0	3	5	3	4	0	0	31.4	34.247	312	-0.00236799	0.169047
191	Q9Y6D9;B3KR41;C9JP81;C9JPS1;C9JKI7;C9JX80	Mitotic spindle assembly checkpoint protein MAD1	MAD1L1	0.18328	0.199567	NaN	NaN	NaN	NaN								0.534079	0.526872	1	1	1	1	7.57075	7.70361	NaN	NaN	NaN	NaN	2.67e-06	3	3	0	0	2	3	0	0	0	0	2	3	0	0	5.4	83.066	718	0.208642	0.360786
193	P07992;P07992-2;B3KRR0	DNA excision repair protein ERCC-1	ERCC1	-0.095858	0.241143	NaN	NaN	NaN	NaN								0.640875	0.583103	1	1	1	1	6.7843	7.04179	NaN	NaN	NaN	NaN	0.00056116	1	1	0	0	1	1	0	0	0	0	1	1	0	0	3.7	32.562	297	NaN	NaN
194	B3KS98;O15372;E5RJT0;E5RGU4;E5RFH0;E5RFW7;E5RH59;E5RHC7	Eukaryotic translation initiation factor 3 subunit H	EIF3S3;EIF3H	0.0353091	-0.107522	NaN	NaN	0.466352	0.544359								0.809688	0.666998	1	1	0.562879	0.562553	8.87058	8.9594	6.86311	7.53957	6.97745	7.06674	2.6e-89	13	13	1	1	11	10	5	5	1	1	11	10	5	5	42.9	41.581	366	-0.307252	-0.2444
195	B3KSH1;O00303;B4DEW9;H0YDT6;E9PQV8	Eukaryotic translation initiation factor 3 subunit F	EIF3F	-0.00629702	-0.068252	-0.484954	-0.226376	0.24976	0.310245								0.941223	0.774946	0.488113	0.709949	0.796568	0.712331	9.32344	9.43458	8.36459	8.27082	7.5691	7.65168	3.86e-176	13	13	6	7	12	12	7	6	6	7	12	12	7	6	53.5	39.146	372	0.0727232	0.123183
196	M0QXF9;M0QZ10;O15382;B3KSI3;M0QZP4;O15382-2;M0R2K7	Branched-chain-amino-acid aminotransferase, mitochondrial;Branched-chain-amino-acid aminotransferase	BCAT2	-0.62544	-0.573809	NaN	NaN	NaN	NaN								0.0262041	0.0226349	1	1	1	1	7.61397	8.1112	NaN	NaN	5.89742	NaN	7.5e-15	4	4	0	0	2	3	1	0	0	0	2	3	1	0	12.6	49.967	445	-0.182	-0.295841
197	Q9NQ48;B3KSI9;H7C488;F5GWL8	Leucine zipper transcription factor-like protein 1	LZTFL1	-0.192192	0.115523	NaN	NaN	NaN	NaN								0.483273	0.76242	1	1	1	1	7.46804	7.61012	NaN	NaN	NaN	NaN	9.42e-09	3	3	0	0	3	3	0	0	0	0	3	3	0	0	11.4	34.592	299	-0.301195	-0.3421
201	Q9BRK3;B3KTR6;Q9BRK3-2	Matrix-remodeling-associated protein 8	MXRA8	0.660029	0.832773	0.355355	0.65724	0.508662	0.562142	Yes	+	+					0.000476444	9.32e-05	0.61328	0.257902	0.362953	0.339146	8.71829	8.68915	8.22508	8.06644	8.31992	8.51339	4.58e-68	15	15	4	3	7	6	10	11	4	3	7	6	10	11	35.7	49.131	442	1.14424	0.83797
205	Q9H3R5;B3KVZ3;H0Y9E6;D6RBJ6	Centromere protein H	CENPH	0.782748	NaN	0.181837	0.0318679	NaN	NaN								0.0354358	1	0.912801	0.858594	1	1	6.61976	6.83399	7.64026	7.44657	6.08329	NaN	2.74e-13	6	6	3	2	2	1	1	0	3	2	2	1	1	0	25.9	28.481	247	NaN	NaN
206	Q8N2U9;G5E989;B3KW14;Q8N2U9-2;K7EMG2;K7ERV4;Q8N2U9-3	PQ-loop repeat-containing protein 1	PQLC1	NaN	NaN	-0.211735	-0.759732	NaN	NaN								1	1	0.672027	0.17299	1	1	NaN	NaN	7.42091	7.65976	NaN	NaN	1.61e-11	4	4	4	3	0	0	0	0	4	3	0	0	0	0	15.1	30.477	271	NaN	NaN
207	Q13361;H0YG03;Q7Z490;F5GYX4;B3KW70;F5H2W4;F5H7Z2;F5H413	Microfibrillar-associated protein 5	MFAP5;MAGP2	NaN	NaN	0.382383	0.177969	-3.13423	-3.04677	Yes					+	+	1	1	0.497841	0.768952	1.85e-05	5.55e-05	NaN	NaN	8.95682	8.43095	6.40839	6.4557	3.47e-21	5	1	5	5	0	0	1	2	1	1	0	0	1	1	27.2	19.611	173	NaN	NaN
208	P09417;B3KW71;D6RGG7;B7Z415;H0Y8F7;D6RHJ7	Dihydropteridine reductase	QDPR	-0.183682	-0.137313	NaN	NaN	-0.220574	0.361437								0.569903	0.582533	1	1	0.706206	0.665102	8.46491	8.58635	NaN	NaN	7.00762	7.29752	7.68e-34	6	6	0	0	2	5	3	3	0	0	2	5	3	3	30.7	25.789	244	0.00403388	-0.176578
209	P32780;B3KXE0;E9PM51	General transcription factor IIH subunit 1	GTF2H1	0.0692369	0.287764	NaN	NaN	NaN	NaN								0.854543	0.367427	1	1	1	1	7.50823	7.50669	NaN	NaN	NaN	NaN	1.86e-15	2	2	0	0	2	2	0	0	0	0	2	2	0	0	4.6	62.031	548	NaN	NaN
210	B3KXW5;J3KQU9;O43747-2;O43747;H3BNR4;H3BUN9;H3BR36;B4DGE1;H3BN71;B3KNW1;H3BRM7;H3BV30;H3BS13;H3BNN2	AP-1 complex subunit gamma-1	AP1G1	-0.0325627	-0.0392501	NaN	NaN	0.477165	0.415204								0.938281	0.926246	1	1	0.567296	0.616892	8.87132	9.37544	NaN	6.86628	7.19838	7.24304	7.85e-192	18	18	0	1	11	17	5	4	0	1	11	17	5	4	26.9	94.139	845	0.0359054	0.183966
211	B3KYA7;Q13188;E5RFQ9;Q8NBU1;E5RIM6	Serine/threonine-protein kinase 3;Serine/threonine-protein kinase 3 36kDa subunit;Serine/threonine-protein kinase 3 20kDa subunit	STK3	-0.792595	-0.795615	NaN	NaN	NaN	NaN	Yes		+					0.00435219	0.00136998	1	1	1	1	8.15881	8.1447	NaN	NaN	NaN	NaN	2.07e-22	9	5	0	0	8	6	0	0	0	0	4	4	0	0	17.1	59.461	519	-0.710945	NaN
212	Q66PJ3;Q66PJ3-2;Q66PJ3-3;Q66PJ3-4;F8WCT1;B3V0L1;H7BZV4;F5GYV5;Q66PJ3-5;F8WEP2;F5H7X4	ADP-ribosylation factor-like protein 6-interacting protein 4	ARL6IP4	0.224011	0.261535	1.67235	1.76461	NaN	NaN								0.652576	0.540672	0.01117	0.0130555	1	1	6.72039	6.88008	7.2353	7.57673	NaN	NaN	2.53e-65	3	3	2	3	2	2	0	0	2	3	2	2	0	0	8.6	38.395	360	NaN	NaN
213	B4DUT8;Q99439;B4DDF4;Q99439-2;H3BVI6;H3BTZ5;H3BQH0;K7ES69;H3BQR6	Calponin-2	CNN2	0.392517	0.191756	0.892778	0.427858	-0.269311	-0.177729								0.00366496	0.267801	0.155302	0.4651	0.814066	0.769395	9.43932	9.433	7.99997	8.08771	7.90356	7.84694	2.12e-263	16	15	1	2	14	12	6	4	1	2	13	11	5	3	57	35.943	330	0.378623	0.358066
215	B4DDH6;Q9NWW5;H3BUT1;H3BUV4;H3BNF1	Ceroid-lipofuscinosis neuronal protein 6	CLN6	NaN	NaN	0.137604	0.470226	NaN	NaN								1	1	0.970119	0.618623	1	1	NaN	NaN	5.76833	5.73039	NaN	NaN	0.00027892	1	1	1	1	0	0	0	0	1	1	0	0	0	0	3.2	39.483	343	NaN	NaN
217	O96005;F5H8J3;B4DDS3;K7ERL5;K7EQQ1	Cleft lip and palate transmembrane protein 1	CLPTM1	-0.00773724	-0.169091	NaN	NaN	NaN	NaN								0.93842	0.443859	1	1	1	1	7.39194	7.68984	5.95162	6.40161	NaN	NaN	1.64e-12	4	4	1	1	2	3	0	0	1	1	2	3	0	0	5.8	76.096	669	0.108625	0.202174
218	Q8N7V9;P54619;B4DDT7;F8VYY9;F8W9D1;H0YHF8;F8VVA3;F8VPF5;Q9UGJ0;Q9UGJ0-3;E9PGP6;G8JLM0;Q9UGJ0-2	5-AMP-activated protein kinase subunit gamma-1	PRKAG1	-0.327001	0.0383751	0.149085	0.122436	0	0.165646								0.267271	0.972871	0.877644	0.844069	0.935186	0.954916	6.59571	7.41387	7.84749	8.15969	6.70205	6.78499	4.37e-67	8	4	4	4	1	4	3	3	3	3	0	1	0	2	29.1	38.532	340	-0.26866	0.448484
219	P49590;B4DDY8;C9JV49;E9PG66;C9JHI8;B4DQ67;D6RJE6	Probable histidine--tRNA ligase, mitochondrial	HARS2;HARSL	0.14071	0.0616965	NaN	NaN	NaN	NaN								0.642944	0.906716	1	1	1	1	7.59347	7.70449	NaN	7.22891	NaN	NaN	2.88e-32	8	2	2	2	5	5	6	7	1	1	2	2	0	1	16	56.888	506	-0.0242818	0.237552
220	Q7Z5H3-2;B4DED8;Q7Z5H3;Q7Z5H3-3;A6NHM7;A6NJ38;D6RBJ8;D6R9V6;Q7Z5H3-4	Rho GTPase-activating protein 22	ARHGAP22	0.667158	0.82029	NaN	NaN	NaN	NaN								0.0781802	0.0194686	1	1	1	1	6.93681	7.22368	NaN	6.51076	NaN	NaN	4.85e-10	3	3	0	1	1	2	0	0	0	1	1	2	0	0	3.6	78.496	714	NaN	NaN
221	Q96GM8;B4DEM6	Target of EGR1 protein 1	TOE1	-0.192854	1.42936	NaN	NaN	NaN	NaN			+					0.481877	2.94e-10	1	1	1	1	7.2957	8.04344	NaN	NaN	NaN	NaN	1.89e-05	2	2	0	0	2	2	0	0	0	0	2	2	0	0	3.7	56.547	510	NaN	NaN
222	Q9P2J5;B4DER1;F5H698;B4DJ10	Leucine--tRNA ligase, cytoplasmic	LARS	0.0569031	0.0221726	0.574401	0.22408	0.640907	-0.114694								0.670511	0.821556	0.348019	0.607222	0.42469	0.760943	9.24974	9.26972	8.42978	8.68757	7.21037	7.17476	1.41e-269	36	36	11	16	28	26	4	5	11	16	28	26	4	5	39.8	134.46	1176	-0.137553	0.100608
223	O43414;F6UGJ8;O43414-2;H0Y4B0;F6QUN3;B4DEX5;O43414-3	ERI1 exoribonuclease 3	ERI3;PRNPIP	-0.0199278	0.0587094	NaN	NaN	NaN	NaN								0.798503	0.987622	1	1	1	1	6.84554	6.95412	6.52701	NaN	NaN	NaN	3.39e-08	2	2	1	0	2	1	0	0	1	0	2	1	0	0	5.6	37.238	337	-0.149889	NaN
224	P52701;B4DF41;F5H2F9;P52701-2	DNA mismatch repair protein Msh6	MSH6	0.0674417	0.178298	NaN	NaN	NaN	NaN								0.707767	0.390966	1	1	1	1	8.27669	8.7773	NaN	NaN	NaN	NaN	2.24e-92	9	9	0	1	8	7	0	0	0	1	8	7	0	0	7.6	152.78	1360	0.14496	0.180234
225	Q9BUK6;Q9BUK6-2;Q9BUK6-3;Q9BUK6-7;Q9BUK6-5;B4DF47	Protein misato homolog 1	MSTO1	0.412233	0.221951	NaN	NaN	NaN	NaN								0.178631	0.501312	1	1	1	1	7.46614	7.56677	NaN	NaN	NaN	NaN	0.0011094	1	1	0	0	1	1	0	0	0	0	1	1	0	0	1.4	61.835	570	0.519542	0.522592
226	Q9Y676;B4DFG6;Q5STN0	28S ribosomal protein S18b, mitochondrial	MRPS18B	-0.238189	-0.220796	-0.303404	0.199724	NaN	NaN								0.442413	0.35413	0.587618	0.884994	1	1	8.39356	8.39643	7.71906	7.687	NaN	NaN	1.51e-109	5	5	2	2	3	4	0	0	2	2	3	4	0	0	20.5	29.395	258	-0.477301	NaN
228	B4DFQ6;Q96CM8;B4DHT5;E9PF16;B4DUF5	Acyl-CoA synthetase family member 2, mitochondrial	ACSF2	-0.013425	0.291337	NaN	NaN	NaN	NaN								0.92313	0.36086	1	1	1	1	7.36521	7.37098	NaN	NaN	NaN	NaN	0.0013648	1	1	0	0	1	1	0	0	0	0	1	1	0	0	3	70.622	640	0.41565	NaN
229	Q969G3;B4DGM3;C0IMW4;Q969G3-2;B4DFR4;C0IMW5;C0IMW7;J3QKS7;J3QR61;J3KT85;K7EMQ8;H7C048;J3QKX6	SWI/SNF-related matrix-associated actin-dependent regulator of chromatin subfamily E member 1	SMARCE1	0.312123	0.359445	NaN	NaN	NaN	NaN								0.23311	0.218437	1	1	1	1	7.92553	7.80066	NaN	NaN	NaN	NaN	2.94e-31	5	4	0	0	4	5	0	0	0	0	3	4	0	0	10.5	46.649	411	-0.0185565	NaN
230	Q9NZU5;B4DG80;B4DEY6;F5GX84;C9IYS1;H7C3D2	LIM and cysteine-rich domains protein 1	LMCD1	0.0192562	-0.133473	NaN	NaN	NaN	-1.70594								0.872231	0.650538	1	1	1	0.0199764	8.24512	8.25539	NaN	NaN	6.37667	6.74166	4.8e-22	6	6	0	0	5	5	1	2	0	0	5	5	1	2	17.8	40.832	365	0.964362	1.15788
231	Q9BZX2;B4DGD3	Uridine-cytidine kinase 2	UCK2	-0.216865	0.814908	NaN	NaN	NaN	NaN								0.432753	0.00624679	1	1	1	1	7.51476	7.35509	NaN	NaN	NaN	NaN	0.00049229	1	1	0	0	1	1	0	0	0	0	1	1	0	0	6.9	29.299	261	0.386149	0.332044
233	Q9H875;B4DGM2;E9PC43	PRKR-interacting protein 1	PRKRIP1	0.258065	0.382938	NaN	NaN	NaN	NaN								0.581673	0.323879	1	1	1	1	7.07291	7.0599	NaN	NaN	NaN	NaN	0.00093072	1	1	0	0	1	1	0	0	0	0	1	1	0	0	5.4	20.997	184	NaN	NaN
234	B4DGP8;P27824;B4E2T8;H0Y9Q7;D6RGY2;D6RDP7;D6RB85;D6RAU8;H0Y9H1;D6RFL1;D6RAQ8;O14967;D6RD16;D6RHJ3	Calnexin	CANX	-0.130273	-0.154009	-0.472948	-0.148186	0.780967	1.1207								0.569837	0.444675	0.652858	0.929666	0.321267	0.166242	10.0072	10.0592	8.95691	9.17368	7.36476	7.70165	0	46	45	14	16	44	38	7	7	14	16	44	37	7	7	49.8	71.502	627	-0.199289	-0.22132
235	P35222;B4DGU4;P35222-2;E7EMJ5;E7EV28;E9PDF9;C9IZ65	Catenin beta-1	CTNNB1	0.367486	0.293153	-0.409675	-0.364848	-0.114109	0								0.0312505	0.0576326	0.564934	0.65172	0.80937	0.980667	9.35073	9.47494	8.83352	8.70662	7.31355	7.53957	1.85e-141	30	26	10	8	18	21	10	9	8	6	14	17	10	9	52.8	85.496	781	0.259182	0.384339
236	P48426;B4DGX2;H7BXS3;Q5JUT3	Phosphatidylinositol 5-phosphate 4-kinase type-2 alpha	PIP4K2A	-0.0596625	-0.0410887	NaN	NaN	NaN	NaN								0.800378	0.783855	1	1	1	1	7.3831	7.67661	NaN	NaN	NaN	NaN	5.33e-43	4	3	1	1	4	4	0	1	1	1	3	3	0	1	11.8	46.224	406	-0.0766302	0.0386878
237	Q66K74;B4DH53;M0QY41;M0QXQ9;M0R1M7;M0QZ50	Microtubule-associated protein 1S;MAP1S heavy chain;MAP1S light chain	MAP1S	-0.17902	-0.251172	0.132963	0.544082	NaN	NaN								0.551307	0.346467	0.976148	0.541178	1	1	8.28612	8.16885	7.09248	7.01038	NaN	5.71626	1.2e-43	8	8	1	2	5	5	0	1	1	2	5	5	0	1	11.7	112.21	1059	-0.281386	-0.344374
238	Q9UKB1;Q9UKB1-3;B4DH70;Q9UKB1-2;E5RGC1;E5RH92	F-box/WD repeat-containing protein 11	FBXW11	0.257944	-0.0413714	-0.279978	NaN	NaN	NaN								0.581918	0.724716	0.608721	1	1	1	6.38437	6.54148	7.33834	7.02144	NaN	NaN	4.75e-11	4	4	2	1	1	1	0	0	2	1	1	1	0	0	7.7	62.09	542	NaN	NaN
240	B4DI41;K7ESN0;Q9UIS9-9;Q9UIS9;Q9UIS9-2;K7ELI2;Q9UIS9-5;Q9UIS9-6;Q9UIS9-7;Q9UIS9-8;K7EQZ4;Q9UIS9-4	Methyl-CpG-binding domain protein 1	MBD1	-0.215318	0.0478749	NaN	NaN	NaN	NaN								0.421936	0.958561	1	1	1	1	7.91919	7.24175	NaN	NaN	NaN	NaN	3.53e-18	1	1	0	0	1	1	0	0	0	0	1	1	0	0	2.1	72.397	656	NaN	NaN
241	P49815;P49815-4;P49815-2;P49815-3;H3BMQ0;P49815-5;B4DIL8;P49815-6;H3BQK4	Tuberin	TSC2	-0.086835	1.49938	NaN	NaN	NaN	NaN			+					0.730282	3.93e-08	1	1	1	1	7.53216	7.8706	NaN	NaN	NaN	NaN	2.78e-20	3	3	0	0	3	3	0	0	0	0	3	3	0	0	3.2	200.61	1807	-0.0815374	-0.0467006
243	Q9UPT5;Q9UPT5-6;Q9UPT5-1;Q9UPT5-5;B4DJ07;Q9UPT5-2;Q9UPT5-4;K7ERQ5;B5MCY9;C9JME6	Exocyst complex component 7	EXOC7	-0.000188302	0.00590189	NaN	NaN	NaN	NaN								0.895923	0.914047	1	1	1	1	8.53556	8.47937	6.9969	6.81548	NaN	NaN	5.23e-48	7	7	1	1	6	5	0	0	1	1	6	5	0	0	13.2	83.381	735	-0.160476	-0.213254
244	P20339;B4DJA5;F8VVZ0;F8VWZ7;F8VPW9;F8WD79;F8WCY6;F8WC93	Ras-related protein Rab-5A	RAB5A	-0.0939716	-0.0786178	-0.185468	0.0401227	NaN	NaN								0.777066	0.821696	0.762219	0.957865	1	1	8.27974	8.28881	8.20472	8.28493	6.15149	6.33403	1.49e-57	8	5	7	7	5	5	4	4	4	4	2	2	1	1	50.2	23.658	215	-0.0598159	-0.105401
247	P62318;B4DJP7	Small nuclear ribonucleoprotein Sm D3	SNRPD3	0.149743	0.1698	0.222402	0.269923	0.767427	0.656291								0.346137	0.252862	0.687388	0.552997	0.330479	0.422328	9.29148	9.5114	8.64418	8.57647	7.68082	7.95009	3.96e-08	2	2	2	2	2	2	2	2	2	2	2	2	2	2	15.1	13.916	126	-0.0241351	0.0457888
248	Q8IUI8;Q8IUI8-2;B4DJU5	Cytokine receptor-like factor 3	CRLF3	0.0755704	-0.214919	NaN	NaN	NaN	NaN								0.991232	0.365941	1	1	1	1	7.13149	7.41769	NaN	NaN	NaN	NaN	2.51e-14	1	1	0	0	1	1	0	0	0	0	1	1	0	0	2.5	49.765	442	0.343806	0.513955
249	O75390;B4DJV2;H0YIC4;H0YH82;F8W4S1;F8W1S4;F8VTT8;F8VPA1;F8VPF9;F8VR34;F8VRI6;F8VWQ5;F8VX68;F8VRP1;F8VX07;F8VZK9;F8W642;F8VU34;F8VVF6;F8W0J2	Citrate synthase, mitochondrial;Citrate synthase	CS	-0.164636	-0.104414	0.546748	-0.0202156	0.436272	-0.0998905								0.561714	0.670045	0.370077	0.926846	0.606183	0.913068	9.25339	9.38313	8.91805	8.76325	7.59056	8.73692	4.88e-55	15	14	9	9	10	10	6	8	8	8	9	9	6	7	28.8	51.712	466	-0.0514739	0.0783657
250	Q13610;B4DJV5;J3KN15;Q7Z3X9;F8VZ56	Periodic tryptophan protein 1 homolog	PWP1	-0.755069	0.0805952	-0.189263	0.251425	NaN	NaN								0.00469381	0.850987	0.758637	0.811132	1	1	7.98558	7.78945	7.98993	7.76967	NaN	NaN	6.53e-20	6	6	1	2	2	4	0	0	1	2	2	4	0	0	16.6	55.827	501	-0.317103	0.0183372
251	O95260;O95260-2;H0Y5C2;F5GXE4;B4E107;B4DK25;B3KWA3	Arginyl-tRNA--protein transferase 1	ATE1	-0.0906686	0.0243748	NaN	NaN	NaN	NaN								0.720557	0.987495	1	1	1	1	7.26914	7.34092	NaN	NaN	NaN	NaN	5.3e-12	2	2	0	0	1	2	0	0	0	0	1	2	0	0	5.6	59.09	518	NaN	NaN
254	Q9C0D3;B4DK95;Q9C0D3-2;A8DPD7	Protein zyg-11 homolog B	ZYG11B	0.0115214	0.154973	NaN	NaN	NaN	NaN								0.86673	0.641205	1	1	1	1	7.15746	7.65005	NaN	6.38831	NaN	NaN	5.01e-09	3	3	0	1	2	3	0	0	0	1	2	3	0	0	6.2	83.92	744	-0.0879174	NaN
255	P40818;B4DKA8	Ubiquitin carboxyl-terminal hydrolase 8;Ubiquitin carboxyl-terminal hydrolase	USP8	-0.0925353	-0.083567	NaN	NaN	NaN	NaN								0.706859	0.805757	1	1	1	1	7.73362	8.12623	NaN	NaN	NaN	NaN	3.75e-32	3	3	0	0	2	3	0	0	0	0	2	3	0	0	3.7	127.52	1118	-0.347913	NaN
256	P42892;P42892-4;P42892-3;B4DKB2;P42892-2;E9PHZ1;E9PN99;E9PJG1	Endothelin-converting enzyme 1	ECE1	-0.0294268	-0.00615298	NaN	NaN	NaN	NaN								0.915656	0.940784	1	1	1	1	7.97734	8.28264	NaN	NaN	NaN	NaN	1.47e-32	9	9	0	0	5	8	0	0	0	0	5	8	0	0	16.2	87.163	770	-0.203768	-0.452806
258	P30626;P30626-2;B4DKK2;C9J0K6;B4DHQ6	Sorcin	SRI	-0.123128	-0.114389	0.989504	0.78074	-0.0562132	-0.38633								0.678666	0.63326	0.112773	0.177915	0.87551	0.516012	9.25518	9.22042	8.19287	8.1503	6.63663	7.06852	7.37e-66	10	10	4	6	7	9	3	4	4	6	7	9	3	4	55.1	21.676	198	0.1396	-0.130535
259	B4DKT0;Q9H8Y8;Q9H8Y8-2;Q9BQQ3;G3V0G1;Q9BQQ3-2;C9J0V5;C9JBH8;H7C0J2;C9J9V9	Golgi reassembly-stacking protein 2	GORASP2	-0.0688961	-0.0912322	NaN	0.582572	NaN	NaN								0.883008	0.717819	1	0.502831	1	1	8.55156	8.84177	6.9655	7.54227	5.90562	NaN	2.69e-73	12	12	1	1	9	9	1	0	1	1	9	9	1	0	38.4	48.674	464	-0.262625	0.102899
260	P36542;P36542-2;B4DL14	ATP synthase subunit gamma, mitochondrial;ATP synthase gamma chain	ATP5C1	-0.150024	-0.222417	-0.242365	-0.895683	1.28131	1.63778								0.60177	0.302988	0.881404	0.291879	0.0817086	0.0368269	9.0585	9.12762	9.56528	9.51335	6.65596	6.91616	1.18e-80	13	13	11	13	9	9	2	2	11	13	9	9	2	2	47.7	32.996	298	-0.2122	-0.172872
262	O95235;B4DL79;D6RBN1;D6R9E4	Kinesin-like protein KIF20A	KIF20A	-0.406094	-0.346098	NaN	NaN	NaN	NaN								0.154324	0.148397	1	1	1	1	7.47252	7.69609	NaN	NaN	NaN	NaN	2.4e-06	2	2	0	0	2	2	0	0	0	0	2	2	0	0	3.1	100.28	890	NaN	NaN
265	B4DLN1;B4E1E9;P52815;I3L1E8		SLC25A10	-0.0641962	-0.0629714	0.266755	0.162938	NaN	NaN								0.858267	0.872541	0.638394	0.789102	1	1	9.01645	8.16239	8.44447	8.31658	NaN	NaN	5.83e-65	11	5	7	7	4	3	0	0	3	2	2	1	0	0	28.5	48.099	442	NaN	NaN
266	E9PN70;Q9Y296;E9PQE8;B4DME1;E9PKS9;J3KP27;G5EA23;G3V1A0	Trafficking protein particle complex subunit 4	TRAPPC4	0.221033	-0.144436	NaN	NaN	NaN	NaN								0.446005	0.484647	1	1	1	1	7.66054	7.24529	7.10312	7.05607	NaN	NaN	9.4e-12	4	4	1	1	2	2	0	0	1	1	2	2	0	0	17.1	28.818	257	-0.0396069	-0.130404
267	Q9BZL4;Q9BZL4-4;Q9BZL4-3;K7EL81;B5MEC7;Q9BZL4-2;B4DME2;K7ER83	Protein phosphatase 1 regulatory subunit 12C	PPP1R12C	-0.397716	-0.0810944	NaN	NaN	NaN	NaN								0.162687	0.683824	1	1	1	1	7.46904	7.48864	NaN	NaN	NaN	NaN	4.03e-15	2	2	0	0	2	2	0	0	0	0	2	2	0	0	3.8	84.88	782	-0.345253	-0.304978
268	Q9BW27;J3KT10;B4DMQ3;J3QL54;B4DPW1;J3QLD4;J3QLV0;J3QLH0;F5H0W7;J3KRC0;J3KSH3;J3QL91;J3KS87;J3QS63	Nuclear pore complex protein Nup85	NUP85	0.119544	0.00451538	0.425652	0.390873	NaN	NaN								0.645892	0.953292	0.531861	0.621746	1	1	7.89219	8.06744	7.91207	7.81619	NaN	NaN	3.6e-36	6	6	2	2	4	4	0	0	2	2	4	4	0	0	13	75.019	656	-0.0766759	0.291822
269	B4DMU0;P32322;P32322-2;E2QRB3;J3KQ22;J3QL24;J3QL32;J3QL23;J3QLK9;J3QR88;J3QRZ0;J3QKT3;J3KTA8	Pyrroline-5-carboxylate reductase;Pyrroline-5-carboxylate reductase 1, mitochondrial	PYCR1	0.275393	0.0289523	0.593066	0.743524	-1.49452	NaN								0.100722	0.794225	0.435779	0.359247	0.0340679	1	9.10799	9.05046	7.51134	7.51355	7.31532	6.01068	1.71e-73	10	4	2	2	9	10	2	1	1	1	3	4	0	1	41.3	35.98	346	0.615605	0.701506
270	P00750;P00750-3;E7ESF4;B4DN26;B4DNJ1;P00750-4;K4DI88;P00750-2	Tissue-type plasminogen activator;Tissue-type plasminogen activator chain A;Tissue-type plasminogen activator chain B	PLAT	NaN	NaN	NaN	NaN	0.60228	0.939324								1	1	1	1	0.456312	0.247239	NaN	NaN	NaN	NaN	7.76942	7.77042	3.66e-84	5	5	0	0	0	0	5	5	0	0	0	0	5	5	11.2	62.916	562	NaN	NaN
271	Q96GC5;B4DN34;F5H702;F5H8D0	39S ribosomal protein L48, mitochondrial	MRPL48	-0.425971	-0.137974	-0.0548199	0.41124	NaN	NaN								0.135793	0.498334	0.826027	0.683737	1	1	7.2032	5.6829	7.43584	7.54893	NaN	NaN	2.98e-19	5	5	2	3	2	1	0	0	2	3	2	1	0	0	25	23.934	212	-0.150961	NaN
272	Q96J84-2;Q96J84;B4DN67;Q96J84-3;Q5W0F9;Q5W0G0	Kin of IRRE-like protein 1	KIRREL	-0.018182	0.0178375	NaN	NaN	NaN	NaN								0.90578	0.96165	1	1	1	1	7.68122	7.7866	NaN	NaN	NaN	NaN	3.39e-49	3	3	0	0	3	3	0	0	0	0	3	3	0	0	6.6	85.048	773	NaN	NaN
273	B4DN88;P29558;P29558-2;E7ETU5;E7EPF2	RNA-binding motif, single-stranded-interacting protein 1	RBMS1	-0.359453	0.420535	NaN	NaN	NaN	NaN								0.20799	0.0731814	1	1	1	1	8.1442	8.07133	6.8271	6.69462	NaN	NaN	3.82e-32	3	1	1	1	3	3	0	0	0	0	1	1	0	0	9.5	45.968	419	NaN	NaN
275	Q8N1B4;B4DNI9;B0UYQ4	Vacuolar protein sorting-associated protein 52 homolog	VPS52	0.0118085	-0.0432073	NaN	0.183892	NaN	NaN								0.960552	0.8089	1	0.953097	1	1	7.8494	8.05679	7.44959	7.50219	NaN	NaN	1.49e-26	8	8	1	2	6	7	0	0	1	2	6	7	0	0	15.1	82.22	723	0.000432815	0.187214
276	B4DNJ6;Q9Y3F4;B0AZV0;H0YH33	Serine-threonine kinase receptor-associated protein	STRAP	0.0975219	0.0941142	NaN	NaN	0.541078	0.296153								0.44105	0.49641	1	1	0.509023	0.725538	9.41379	9.46067	7.30567	6.87235	7.64393	7.87925	7.92e-175	20	20	1	1	16	16	13	14	1	1	16	16	13	14	58.1	39.777	363	-0.168933	0.00997449
277	B4DNQ5;P05231;B5MC14;B5MCZ3;C9J5B0;B5MC21;B4DNV3	Interleukin-6	IL6	NaN	NaN	NaN	NaN	-0.155266	-0.644849								1	1	1	1	0.766289	0.317311	NaN	NaN	NaN	NaN	7.08817	7.26095	1.56e-18	5	5	0	0	0	0	4	5	0	0	0	0	4	5	18.7	27.459	252	NaN	NaN
278	B4DNW0;Q03154;C9J6I6;C9JMV9;C9JWD4;C9J9D8;C9JYZ0;F8WC59	Aminoacylase-1	ACY1	0.0280862	0.0641878	NaN	NaN	0.211133	-0.262473								0.911291	0.717341	1	1	0.83803	0.622665	7.97894	8.26621	NaN	NaN	7.1364	7.15066	5.27e-66	11	11	0	0	4	4	5	5	0	0	4	4	5	5	25.9	55.994	498	0.223052	-0.146786
279	Q15185;B4DP11;B4DP21;B4DHP2;B4DDC6	Prostaglandin E synthase 3	PTGES3	0.0392596	0.0163216	NaN	0.0998263	-0.0271585	-0.228544								0.727308	0.838374	1	0.974536	0.906288	0.711338	9.4624	9.54962	7.06375	7.80097	6.75297	7.22456	3.33e-99	11	11	1	3	9	8	4	3	1	3	9	8	4	3	60.6	18.697	160	-0.0253532	-0.154713
280	F5H5P2;B4DP47;P12694;F5GXU9	2-oxoisovalerate dehydrogenase subunit alpha, mitochondrial	BCKDHA	-0.659587	-0.540701	NaN	NaN	NaN	NaN								0.0181535	0.0321123	1	1	1	1	8.24259	8.35868	NaN	NaN	NaN	NaN	1.55e-41	4	4	0	0	4	4	0	0	0	0	4	4	0	0	11.5	54.202	479	-0.357086	-0.706022
281	E7EQZ4;Q16637;Q16637-3;Q16637-2;Q16637-4;B4DP61	Survival motor neuron protein	SMN1;SMN2	0.328587	0.123359	NaN	NaN	NaN	NaN								0.288377	0.741737	1	1	1	1	7.29285	7.39146	NaN	NaN	NaN	NaN	1.12e-30	2	2	0	0	2	2	0	0	0	0	2	2	0	0	6.5	31.689	294	NaN	NaN
282	Q5T0D9;B4DPH8;Q5T0D9-2	Tumor protein p63-regulated gene 1-like protein	TPRG1L	-0.50988	-0.0474352	NaN	NaN	NaN	NaN								0.0758305	0.765198	1	1	1	1	7.21924	7.83271	NaN	6.68093	NaN	NaN	4.53e-07	2	2	0	1	1	1	0	0	0	1	1	1	0	0	11.8	30.211	272	-0.157351	NaN
283	Q9Y5W9;B4DPY5;J3QLV8;J3KTN6;J3QRB9;J3QKV3;J3QRW4	Sorting nexin-11	SNX11	0.137028	0.444875	NaN	NaN	NaN	NaN								0.847094	0.23892	1	1	1	1	6.91058	6.4205	NaN	NaN	NaN	NaN	1.96e-10	1	1	0	0	1	1	0	0	0	0	1	1	0	0	5.2	30.433	270	NaN	NaN
284	O94842;B4DPY8;O15405;O15405-2;Q96NM4-2;G3XAC7;Q96NM4;Q96NM4-3;B4DQV8	TOX high mobility group box family member 4;TOX high mobility group box family member 3;TOX high mobility group box family member 2	TOX4;TOX3;TOX2	-0.0506375	-0.0131158	NaN	NaN	NaN	NaN								0.824052	0.876928	1	1	1	1	7.42247	7.33104	NaN	NaN	NaN	NaN	1.89e-78	2	2	0	0	2	2	0	0	0	0	2	2	0	0	4.5	66.194	621	NaN	NaN
285	Q9BY44;B4DQ14;F8WAE5;B4DF96;Q9BY44-2;C9IZE1;H7C5R5;H7C5Q3;F8WAT3;F8WF18	Eukaryotic translation initiation factor 2A	EIF2A	-0.12736	-0.0400989	NaN	NaN	0.704065	0.431079								0.717648	0.911795	1	1	0.375839	0.602956	8.57915	8.51791	NaN	NaN	7.17595	7.31481	2.07e-62	14	14	0	0	7	8	8	7	0	0	7	8	8	7	37.1	64.989	585	-0.115769	-0.0354831
286	Q13595;B4DUA9;B4DQI6;Q13595-2	Transformer-2 protein homolog alpha	TRA2A	0.293107	0.224838	0.334462	0.774623	NaN	0.0875562								0.140792	0.226734	0.72026	0.334805	1	0.962375	8.37284	8.61197	7.34598	7.16941	5.73497	6.6705	1.36e-22	6	6	1	1	4	6	1	2	1	1	4	6	1	2	22.7	32.688	282	-0.105008	0.116504
287	P52209;B4DQJ8;F5H7U0;K7EPF6;K7EM49;K7ELN9;K7EMN2	6-phosphogluconate dehydrogenase, decarboxylating	PGD	0.117143	0.205039	NaN	NaN	0.724163	0.333164								0.361534	0.174107	1	1	0.220536	0.507324	9.44996	9.65479	NaN	6.89485	8.37825	8.45203	0	23	23	0	1	18	19	16	14	0	1	18	19	16	14	64	53.139	483	0.0714881	0.201394
289	P22570-3;E7EQC1;P22570-2;P22570;B4DX24;J3QQX3;B4DQQ4;B7Z7G2;G3V0F2	NADPH:adrenodoxin oxidoreductase, mitochondrial	FDXR	-0.0625775	-0.0878151	NaN	NaN	NaN	NaN								0.708471	0.665595	1	1	1	1	7.17374	7.46159	NaN	7.0845	NaN	NaN	5.64e-15	4	4	0	1	2	2	0	0	0	1	2	2	0	0	12.2	58.303	534	-0.326968	NaN
290	Q86UY6;B4DR03;B4DU10;F5H2C9	N-alpha-acetyltransferase 40	NAA40	0.182898	0.0167041	NaN	NaN	NaN	NaN								0.742501	0.875394	1	1	1	1	6.63535	7.18786	7.21867	NaN	NaN	NaN	1.27e-51	4	4	1	0	2	3	0	0	1	0	2	3	0	0	26.2	27.194	237	NaN	NaN
292	B4DR61;P61619;P61619-3;Q9H9S3;Q9H9S3-3;Q9H9S3-2;Q8TC24;F8W776;C9JJV4;A6NIF9;F2Z2C7;A6NK38;H7C069;H7C1Q9;H7C287;H7C1S8	Protein transport protein Sec61 subunit alpha isoform 1	SEC61A1	-0.0545864	-0.0509489	-0.260195	-0.559943	1.43737	NaN								0.888544	0.878836	0.863096	0.588071	0.0495969	1	9.03125	9.33327	9.59542	9.71922	6.56241	6.48568	5.27e-208	15	11	13	13	5	8	2	1	9	10	4	6	2	0	41.9	52.949	482	-0.0880861	-0.0236102
294	Q9Y6E0-2;B4DR80;Q9Y6E0;H0Y630;B4E0Y9;Q9P289;Q8NBY1;Q9P289-3;Q5JV98;A8K6Z3;Q9P289-2;B7Z9K1;H7C279;C9J232;C9JCC0;C9J6L2;C9JDH9;Q5JV99	Serine/threonine-protein kinase 24;Serine/threonine-protein kinase 24 36 kDa subunit;Serine/threonine-protein kinase 24 12 kDa subunit;Serine/threonine-protein kinase MST4	STK24;MST4	-0.0550226	0.0915241	NaN	NaN	NaN	NaN								0.923306	0.590251	1	1	1	1	8.5168	8.64026	6.56594	7.00169	6.49945	6.62873	4.53e-73	10	8	1	1	9	9	1	1	0	0	7	8	0	0	26.2	47.913	431	0.329624	0.244121
295	B4DR87;Q02809;Q5JXB7;Q5JXB9;Q5JXB8	Procollagen-lysine,2-oxoglutarate 5-dioxygenase 1	PLOD1	0.13795	0.0422483	0.624864	-0.114546	-0.717725	-0.883089								0.38077	0.741379	0.317311	0.949124	0.362815	0.25374	9.35551	9.36986	9.01339	9.02473	9.10188	9.38148	0	35	35	17	16	21	24	33	30	17	16	21	24	33	30	53.2	88.271	774	0.22231	0.444714
296	Q49AR2;E5RHP8;B4DR92;E5RFG1	UPF0489 protein C5orf22	C5orf22	0.251269	0.177279	NaN	NaN	NaN	NaN								0.595532	0.725036	1	1	1	1	6.98163	6.96383	NaN	NaN	NaN	NaN	1.77e-05	1	1	0	0	1	1	0	0	0	0	1	1	0	0	4.1	49.967	442	NaN	NaN
297	B4DRL5;Q96JJ3;Q5JVZ5;Q7Z5G9;F5GZP8;B4DZ20;Q5JW01;Q5JVZ4;H0YCM7	Engulfment and cell motility protein 2	ELMO2	0.218173	0.129121	NaN	NaN	NaN	NaN								0.40381	0.624925	1	1	1	1	7.86385	8.08239	NaN	6.53716	NaN	NaN	8.03e-62	5	5	0	1	4	4	0	0	0	1	4	4	0	0	9.8	83.958	732	-0.142752	0.0914485
298	P24386;B4DRL9	Rab proteins geranylgeranyltransferase component A 1	CHM	0.078864	-0.438599	NaN	NaN	NaN	NaN								0.829042	0.082818	1	1	1	1	7.26083	7.4699	NaN	NaN	NaN	NaN	1.37e-12	1	1	0	0	1	1	0	0	0	0	1	1	0	0	3.1	73.475	653	0.0639171	0.218884
299	Q7Z569;J3KNN7;B4DRM1;F8VZK5	BRCA1-associated protein	BRAP	0.194204	-0.0928693	NaN	NaN	NaN	NaN								0.544141	0.652013	1	1	1	1	7.35572	7.31595	NaN	NaN	NaN	NaN	1.26e-05	2	2	0	0	2	1	0	0	0	0	2	1	0	0	3.4	67.304	592	NaN	NaN
301	B4DRT2;Q92552;G5EA06;D6RH20;D6RJC7;E5RJ73	28S ribosomal protein S27, mitochondrial	MRPS27	-0.231885	-0.139031	-0.47709	-0.300417	NaN	NaN								0.429444	0.634018	0.506751	0.514683	1	1	8.1407	8.31593	7.98482	7.87738	NaN	NaN	6.82e-47	9	9	4	3	5	5	0	0	4	3	5	5	0	0	23.6	49.149	428	-0.300075	-0.268554
302	Q96SB4-3;H3BLV9;Q96SB4;B4DS61;Q5R363;D6RBF8	SRSF protein kinase 1	SRPK1	0.0423558	0.239322	NaN	NaN	NaN	NaN								0.79222	0.326319	1	1	1	1	8.25722	8.0661	6.8924	NaN	NaN	NaN	1.22e-15	5	4	1	0	3	4	0	0	1	0	2	3	0	0	8.5	92.41	826	0.0771063	-0.0319598
303	Q9NRZ5;B4DSF9;Q5TEE8;G3XAF1;Q6AI25;H0Y5R3	1-acyl-sn-glycerol-3-phosphate acyltransferase delta	AGPAT4	0.436399	0.409947	NaN	-0.322426	NaN	NaN								0.15363	0.155736	1	0.463236	1	1	7.46286	7.63253	NaN	6.89273	NaN	NaN	7.58e-08	3	3	1	1	1	2	0	0	1	1	1	2	0	0	9.5	44.021	378	NaN	NaN
304	Q96ME7;G3XAG1;B4DSM5;Q86XK6;B4E0X7	Zinc finger protein 512	ZNF512	0.728034	0.928949	1.12291	1.2831	NaN	NaN								0.0522024	0.00754421	0.0698079	0.0811533	1	1	6.55432	6.61785	7.91848	7.27623	NaN	NaN	1.23e-12	5	5	3	2	2	2	0	0	3	2	2	2	0	0	11.1	64.681	567	NaN	NaN
305	O60268;B4DSS5;O60268-2;H3BMU3;H3BNA7	Uncharacterized protein KIAA0513	KIAA0513	-0.743704	-0.215295	NaN	NaN	NaN	NaN								0.0102832	0.365202	1	1	1	1	7.39157	7.5594	NaN	NaN	NaN	NaN	1.63e-40	2	2	0	0	2	2	0	0	0	0	2	2	0	0	6.1	46.638	411	NaN	NaN
306	B4DT31;E9PEB5;Q96AE4-2;Q96AE4;C9JSZ1;M0QYG1	Far upstream element-binding protein 1	FUBP1	0.11233	0.119262	NaN	NaN	NaN	0.786144								0.463008	0.464874	1	1	1	0.361426	9.02329	9.03671	NaN	5.77414	6.12969	6.72263	1.75e-127	24	19	0	2	20	17	2	2	0	0	16	14	1	2	39.5	69.864	665	-0.0472094	0.0906675
307	Q7Z3B4;B4DT35;E7EUM5;Q7Z3B4-2	Nucleoporin p54	NUP54	-0.0295894	0.0906568	NaN	NaN	NaN	NaN								0.962942	0.593265	1	1	1	1	8.30453	8.53888	NaN	NaN	NaN	NaN	5.63e-24	6	6	0	0	6	6	0	0	0	0	6	6	0	0	14.2	55.435	507	0.0230425	0.236945
308	O75352;J3QRD5;J3QW43;B4DT74;J3KT75;I3L295;J3QS48;I3L1D2;J3QQZ4;J3KTK8;I3L4E0;I3L261;I3L405;J3KSI4	Mannose-P-dolichol utilization defect 1 protein	MPDU1	0.0350267	-0.149951	0.305878	0.456557	NaN	NaN								0.817412	0.542042	0.755381	0.633472	1	1	8.151	8.75335	6.78731	7.27568	NaN	NaN	3.82e-17	3	3	1	2	1	2	0	0	1	2	1	2	0	0	15.4	26.638	247	0.0160683	0.02157
309	P20073;P20073-2;B4DT77	Annexin A7;Annexin	ANXA7	-0.127566	-0.114927	NaN	1.10005	0.29387	0.225282								0.665718	0.631303	1	0.0739039	0.749918	0.889595	9.01043	9.13085	7.1377	8.00783	7.13609	7.04171	2.38e-108	20	20	1	7	18	19	5	3	1	7	18	19	5	3	42.4	52.739	488	-0.172555	-0.13711
310	Q14103-2;B4DTC3;Q14103-4;D6RBQ9		HNRNPD	0.253579	0.122741	NaN	NaN	NaN	NaN								0.590805	0.854481	1	1	1	1	6.13833	6.18687	NaN	NaN	NaN	NaN	2.5e-124	15	1	3	4	14	13	8	8	0	0	1	1	0	0	36.3	36.272	336	-0.0130721	-0.164143
311	O15162;C9J7K9;B4DTE8;C9J9P4;H7C5I5;C9JE06;C9J0H3	Phospholipid scramblase 1	PLSCR1	0.486963	0.200486	NaN	-0.693039	NaN	NaN								0.110026	0.549988	1	0.268499	1	1	7.53431	7.56165	7.74429	8.10806	NaN	NaN	7.69e-49	3	3	1	2	1	1	0	0	1	2	1	1	0	0	13.8	35.049	318	0.0581087	0.201095
312	Q8ND56;Q8ND56-2;B4DTG6;K7EMZ9	Protein LSM14 homolog A	LSM14A	0.0504867	0.117084	NaN	NaN	NaN	NaN								0.764524	0.563003	1	1	1	1	8.27462	8.33945	6.30812	NaN	5.8337	NaN	2.75e-12	4	4	1	0	3	3	1	0	1	0	3	3	1	0	8.9	50.529	463	NaN	NaN
313	P20936;E9PGC0;B4DTL2;P20936-2;Q68CU6	Ras GTPase-activating protein 1	RASA1	0.147392	0.0322797	NaN	NaN	NaN	NaN								0.409696	0.859186	1	1	1	1	8.64608	8.76114	NaN	NaN	NaN	NaN	9.82e-54	11	11	0	0	8	10	0	0	0	0	8	10	0	0	12.5	116.4	1047	0.32008	0.506537
314	P18858;B4DTU4;F5GZ28;Q2TB12;M0R0Q7;B4E135;M0R1G7;M0QY71	DNA ligase 1;DNA ligase	LIG1	0.131752	0.0397646	NaN	NaN	NaN	NaN								0.692805	0.971951	1	1	1	1	7.45046	7.68015	NaN	NaN	NaN	NaN	6.97e-56	3	3	0	0	3	3	0	0	0	0	3	3	0	0	5.3	101.73	919	NaN	NaN
315	P19634;B4DTZ6	Sodium/hydrogen exchanger 1;Sodium/hydrogen exchanger	SLC9A1	-0.134526	-0.109815	NaN	NaN	NaN	NaN								0.617029	0.618737	1	1	1	1	8.04677	7.96642	NaN	NaN	NaN	NaN	4.4e-120	4	4	0	0	3	4	0	0	0	0	3	4	0	0	7.4	90.762	815	NaN	NaN
316	Q13126-2;Q13126-3;B4DUC8;Q13126;Q13126-4;Q13126-5;Q13126-6;J3QSB7;Q13126-7;F2Z2F3;F8WES2	S-methyl-5-thioadenosine phosphorylase	MTAP	-3.0214	-2.31189	-2.22714	3.25026	NaN	-1.68966	Yes	+	+		+			6.43e-26	3.64e-18	0.00238175	1.13e-08	1	0.0211054	7.80431	7.45042	7.64686	7.81931	6.3221	6.71745	8.56e-38	6	6	2	1	2	3	1	2	2	1	2	3	1	2	26.9	38.356	346	-4.20415	NaN
317	Q969X1;B4DUD2;C9JWV9;C9JW19;C9IZ27;F8WDY4;C9IYT2;C9JEN3;C9JAP5	Protein lifeguard 3	TMBIM1	-0.324333	-0.11761	-2.05724	NaN	NaN	NaN								0.258474	0.698621	0.00483896	1	1	1	8.09864	8.15057	7.19123	6.88002	NaN	NaN	8.73e-41	1	1	1	1	1	1	0	0	1	1	1	1	0	0	4.5	34.607	311	0.435415	NaN
318	Q13530;B4DUE9;Q5H936	Serine incorporator 3	SERINC3	0.0269499	0.0201361	NaN	NaN	NaN	NaN								0.967442	0.968684	1	1	1	1	7.5449	7.75803	NaN	NaN	NaN	NaN	8.06e-05	2	2	0	0	2	2	0	0	0	0	2	2	0	0	4	52.58	473	NaN	NaN
319	Q9H2D1;B4DUQ5	Mitochondrial folate transporter/carrier	SLC25A32	NaN	NaN	0.161995	0.0325944	NaN	NaN								1	1	0.938475	0.859488	1	1	NaN	7.19896	7.2351	7.29957	NaN	NaN	5.01e-16	2	2	2	2	0	1	0	0	2	2	0	1	0	0	7	35.407	315	-0.00398733	NaN
320	O95861;B4DUS9;O95861-2;A6NF51;B4DPS5;F8W1J0;F8VZG4;F8VVW8;F8VRY7	3(2),5-bisphosphate nucleotidase 1	BPNT1	-0.150924	-0.0788931	NaN	NaN	-0.123447	-0.415616								0.654127	0.774934	1	1	0.799539	0.513672	8.46879	8.46568	NaN	NaN	7.52908	7.44753	1.4e-60	13	13	0	0	10	8	7	6	0	0	10	8	7	6	48.1	33.392	308	-0.248845	-0.229711
321	P50579;F8VQZ7;B4DUX5;G3XA91;F8VRR3;G3V1U3;F8VY03;F8VZX9	Methionine aminopeptidase 2;Methionine aminopeptidase	METAP2	-0.0207647	-0.187597	NaN	NaN	0.146158	0.117301								0.971939	0.437325	1	1	0.902966	0.992526	8.68493	8.64585	NaN	NaN	6.51099	6.72379	2.25e-99	10	10	0	0	10	9	2	1	0	0	10	9	2	1	23.6	52.891	478	-0.10953	-0.15549
323	B4DVB8;Q15717;M0QZR9;M0R055;B1AM49;B1APY8;P26378-3;P26378;B1APY9;P26378-5;P26378-2;P26378-4;Q12926;Q12926-2;B1AM48	ELAV-like protein 1	ELAVL1	0.244808	0.215537	0.875283	0.793243	0.778719	0.854273								0.141248	0.217983	0.162524	0.170982	0.322784	0.293489	9.3665	9.33323	8.52781	8.45352	7.08536	7.52353	1.54e-94	15	15	9	10	13	10	4	5	9	10	13	10	4	5	39.9	38.996	353	0.101784	0.221203
324	P50995;B4DVE7;H0Y6E1;Q5T0G9	Annexin A11;Annexin	ANXA11	-0.518543	-0.358628	-0.769553	-0.642155	-0.262682	NaN								0.0459583	0.0841328	0.402888	0.50471	0.66473	1	9.28502	9.16607	9.15981	9.32844	6.75269	NaN	3.45e-177	20	19	15	16	17	16	2	1	14	15	16	15	2	1	38.4	54.389	505	-0.277971	-0.428893
326	O15371;B4DVY1;B0QYA5;B0QYA3;B0QYA4;B0QYA7;B0QYA6;B0QYA8	Eukaryotic translation initiation factor 3 subunit D	EIF3D	-0.0554437	-0.0083813	NaN	NaN	0.501047	0.793588								0.885836	0.946959	1	1	0.52997	0.329835	9.18358	9.17196	NaN	NaN	7.03048	7.43072	8.41e-146	17	17	0	0	12	13	3	5	0	0	12	13	3	5	40.7	63.972	548	-0.0256616	0.15711
328	Q9Y6I4;H0YMI4;Q6JHV3;Q9Y6I4-2;H0YKU8;H0YLB7;B4DWJ6;H0YM72	Ubiquitin carboxyl-terminal hydrolase 3;Ubiquitin carboxyl-terminal hydrolase	USP3	0.278023	0.156058	NaN	NaN	NaN	NaN								0.541867	0.774696	1	1	1	1	6.97631	7.21482	6.72395	6.69996	NaN	NaN	5.2e-06	2	2	1	1	1	1	0	0	1	1	1	1	0	0	5.8	58.896	520	NaN	NaN
329	P40616;B4DWW1;F8VYN9;B4DZG7;F8VP63;F8W1Z8;F8VP99	ADP-ribosylation factor-like protein 1	ARL1	0.27012	0.161415	0.303762	-0.0694765	1.14272	1.69459								0.143342	0.373515	0.566339	0.994675	0.122784	0.0303072	8.74054	8.52158	8.99257	8.67293	6.72712	6.7029	7.83e-70	7	7	6	6	3	3	2	2	6	6	3	3	2	2	48.1	20.417	181	0.239765	0.155871
330	B4DWW4;P25205;J3KQ69;Q7Z6P5	DNA replication licensing factor MCM3	MCM3	-0.0892664	-0.107927	NaN	NaN	NaN	NaN								0.82441	0.67667	1	1	1	1	8.57129	8.60236	NaN	NaN	NaN	NaN	1.54e-41	12	12	0	0	11	7	0	0	0	0	11	7	0	0	16.8	95.907	853	0.144308	0.29161
332	Q9Y5B8;Q9Y5B8-2;B4DXC8;E9PNU1	Nucleoside diphosphate kinase 7	NME7	0.14896	0.0859567	NaN	NaN	NaN	NaN								0.650312	0.767299	1	1	1	1	7.38712	7.88037	NaN	NaN	NaN	NaN	1.05e-11	3	3	0	0	1	3	0	0	0	0	1	3	0	0	8.8	42.491	376	0.0996318	NaN
333	B4DXK7;Q6ZMM2;K7ELN4;K7ELV0;Q0VD77	ADAMTS-like protein 5	ADAMTSL5	NaN	NaN	1.52806	1.11481	NaN	NaN								1	1	0.0213179	0.137272	1	1	NaN	NaN	7.28149	7.36448	NaN	NaN	8.26e-06	2	2	2	2	0	0	0	0	2	2	0	0	0	0	4.4	53.193	481	NaN	NaN
334	Q8TED0;B4DXK8;H0Y8P4;B4DU75;D6RF65;REV__H0Y8P4;REV__Q8TED0;REV__B4DXK8;REV__B4DU75	U3 small nucleolar RNA-associated protein 15 homolog	UTP15	0.171888	0.198165	0.611322	0.254021	NaN	NaN								0.562284	0.530302	0.346444	0.807462	1	1	7.80038	7.73272	7.8568	7.76752	NaN	NaN	1.37e-71	5	5	3	3	4	4	0	0	3	3	4	4	0	0	11.2	58.414	518	NaN	NaN
335	Q96CU9;Q96CU9-3;B4DXM1;Q96CU9-2	FAD-dependent oxidoreductase domain-containing protein 1	FOXRED1	-0.248609	0.00454447	NaN	NaN	NaN	NaN								0.372479	0.928846	1	1	1	1	7.32523	7.39199	NaN	NaN	NaN	NaN	4.18e-16	2	2	0	0	1	2	0	0	0	0	1	2	0	0	10.3	53.811	486	NaN	NaN
337	P51114;B4DXZ6;P51114-2;E9PFF5;P51114-3;E7EU85;H7C4S4;C9JAJ4;C9JY20;C9JZE0;C9IZ22;C9J5B4	Fragile X mental retardation syndrome-related protein 1	FXR1	0.0143909	0.0627594	0.442776	0.217456	NaN	NaN								0.895055	0.749387	0.512891	0.859515	1	1	8.67437	8.94168	8.12222	7.67657	6.16403	NaN	1.64e-95	15	13	2	3	13	13	1	0	2	2	12	12	1	0	35.1	69.72	621	-0.0400815	0.200846
339	Q8NFH5;B4DYB4;F8WEL4;F8WCF5;C9IYQ7;C9JIY9;B4DP57;C9JWU7	Nucleoporin NUP53	NUP35	0.176122	0.296061	NaN	1.14319	NaN	NaN								0.499802	0.190028	1	0.126131	1	1	7.92103	8.14678	6.61738	7.36192	NaN	NaN	1.51e-17	4	4	1	2	2	3	0	0	1	2	2	3	0	0	19.3	34.773	326	0.00805652	-0.0263043
340	B4DYH1;Q92598;Q92598-3;Q92598-2;B4DY72;Q5TBM3	Heat shock protein 105 kDa	HSPH1	0.141629	0.173108	NaN	-0.313942	-0.302515	-0.258862								0.369743	0.311975	1	0.471383	0.618792	0.677456	9.28493	9.24519	6.57295	7.29433	7.42005	7.73565	1.11e-291	31	27	1	1	27	24	9	7	1	1	24	21	7	6	42.6	97.459	860	-0.2042	-0.141171
341	F6S8M0;P15586;B4DYH8;H7C3P4;F5H260;F5H4C6;H0YFA9	N-acetylglucosamine-6-sulfatase	GNS	0.124732	0.138551	NaN	NaN	-0.449029	-0.503106								0.42202	0.405841	1	1	0.48587	0.432149	8.94818	9.04423	7.18608	7.10493	7.64902	7.65314	1.07e-57	10	10	1	1	8	7	7	5	1	1	8	7	7	5	18.5	65.709	584	0.232784	-0.0856966
343	B4DYX9;P18615;B4DUN1;A2ABK1;A2ABK2;E9PD43	Negative elongation factor E	RDBP	0.0695127	0.0908115	NaN	NaN	NaN	NaN								0.842267	0.821151	1	1	1	1	7.64667	7.8292	NaN	NaN	NaN	NaN	4.01e-08	2	2	0	0	2	2	0	0	0	0	2	2	0	0	7	43.924	387	NaN	NaN
344	P48163;B4DZ70;F5H4W0	NADP-dependent malic enzyme;Malic enzyme	ME1	0.234755	0.123739	NaN	NaN	NaN	NaN								0.629824	0.852066	1	1	1	1	5.18472	6.14925	NaN	NaN	6.56997	6.71195	4.23e-07	2	2	0	0	1	1	1	1	0	0	1	1	1	1	5.2	64.149	572	0.325502	0.388979
345	Q9UJ41;E7ERJ8;Q9UJ41-3;B4DZM7;E9PFK9;Q9UJ41-2	Rab5 GDP/GTP exchange factor	RABGEF1;KCTD7	-0.278466	-0.186448	NaN	NaN	NaN	NaN								0.307477	0.405226	1	1	1	1	7.54791	7.6476	NaN	NaN	NaN	NaN	6.09e-11	3	3	0	0	3	3	0	0	0	0	3	3	0	0	5.9	79.37	708	0.1956	0.0796153
346	B4E040;Q6ZS74;P11234;C9J6B1;C9JQB3;C9JYR1;F8WEQ6	Ras-related protein Ral-B	RALB	-0.14611	-0.0943686	0.0468776	-0.00503562	-0.400614	NaN								0.612715	0.707903	0.892527	0.906028	0.536402	1	9.25486	9.1733	8.84188	8.88414	6.83136	6.51648	4.74e-51	11	7	8	7	7	5	2	1	5	4	3	3	0	0	43.9	25.966	228	0.00739044	0.0785619
347	Q15629;B4E0K2;G3XAN4	Translocating chain-associated membrane protein 1	TRAM1	-0.39541	-0.362253	-1.18917	-1.03895	NaN	NaN								0.164135	0.117518	0.166504	0.134877	1	1	8.13191	8.46355	9.08318	9.06911	NaN	NaN	3.28e-33	7	7	7	5	4	5	0	0	7	5	4	5	0	0	16.3	43.071	374	0.650397	-0.129481
348	Q16539;B4E0K5;Q16539-2;Q16539-4;Q16539-3;B5TY33;E7EX54	Mitogen-activated protein kinase 14	MAPK14	0.0679944	0.0653134	NaN	NaN	0.264522	0.505951								0.705942	0.684246	1	1	0.771262	0.598845	8.08354	8.53517	6.73353	6.9754	6.66756	6.59751	1.73e-20	4	4	1	1	2	3	2	2	1	1	2	3	2	2	12.2	41.293	360	0.0923428	0.124786
349	Q96ET8;C9JYS5;Q9NYZ1;J3KS67;Q96ET8-3;B4E0Q0;Q96ET8-2;J3QL47;J3QL63;K7ENL4;C9JPH1	Protein FAM18B2;Protein FAM18B1	FAM18B2;FAM18B1;FAM18B2-CDRT4	0.0692369	-0.324776	NaN	NaN	NaN	NaN								0.788684	0.18578	1	1	1	1	7.8899	7.90461	NaN	NaN	NaN	NaN	6.46e-06	1	1	0	0	1	1	0	0	0	0	1	1	0	0	3.6	31.104	276	NaN	NaN
350	B4E0T2;P50542-4;P50542;P50542-2;P50542-3;J3KPV0;F5H5C0;F5H3X7;F5GYB4;F5H0L9;F5GZ41;H0YGT8	Peroxisomal targeting signal 1 receptor	PEX5	0.0467073	-0.256173	NaN	NaN	NaN	NaN								0.914771	0.271333	1	1	1	1	7.43451	7.81907	NaN	NaN	NaN	NaN	1.29e-39	5	5	0	1	4	5	0	0	0	1	4	5	0	0	12	73.182	660	-0.160347	NaN
352	Q9NVS9;B4E1D7;B4E0V0;B4E152;J3QQV6	Pyridoxine-5-phosphate oxidase	PNPO	-0.0597529	-0.0211637	NaN	NaN	NaN	NaN								0.874969	0.979829	1	1	1	1	8.15461	8.38313	NaN	NaN	6.5064	6.83386	2.93e-07	3	3	0	0	3	3	1	1	0	0	3	3	1	1	11.5	29.988	261	0.0997664	-0.0751904
353	B4E1F0;P05155;B4E1H2;E9PGN7;H9KV48	Plasma protease C1 inhibitor	SERPING1	NaN	NaN	NaN	NaN	-2.00477	-1.7803								1	1	1	1	0.00490119	0.00656514	NaN	NaN	NaN	NaN	7.32243	7.40921	2.75e-30	6	6	0	0	0	0	4	6	0	0	0	0	4	6	14.7	55.768	505	NaN	NaN
355	B4E1G6;P51570;K7EII7;K7ERJ9;K7ERN9	Galactokinase	GALK1	-0.417786	-0.0924603	-0.312044	0.271027	NaN	NaN								0.153612	0.666473	0.672464	0.55172	1	1	8.5457	8.10387	8.73513	8.76374	NaN	NaN	2.74e-77	16	16	11	10	8	4	0	0	11	10	8	4	0	0	38.6	45.357	422	-0.366987	-0.427499
356	Q02241;H7BYN4;Q02241-2;B4E1K0;H0YME6;H0YKQ5	Kinesin-like protein KIF23	KIF23	NaN	NaN	0.206176	0.195976	NaN	NaN								1	1	0.881433	0.93835	1	1	6.43685	6.41135	7.30473	7.45841	NaN	NaN	1.55e-15	3	3	1	1	1	2	0	0	1	1	1	2	0	0	3.8	110.06	960	0.192952	NaN
358	B4E1Z4;P00751;E7ETN3;H7C5H1;B0UXW4;P00751-2;C9JRT3;H7C526	Complement factor B;Complement factor B Ba fragment;Complement factor B Bb fragment	CFB	NaN	NaN	NaN	NaN	-2.47658	-2.32115	Yes					+	+	1	1	1	1	0.000375169	0.000477164	NaN	NaN	NaN	NaN	8.3101	8.56997	4.25e-113	21	21	0	0	0	0	21	19	0	0	0	0	21	19	15.6	140.94	1266	NaN	NaN
359	P84103;B4E241	Serine/arginine-rich splicing factor 3	SRSF3	0.151178	0.124532	0.465959	0.672709	-0.0761844	1.76933								0.342064	0.448289	0.439345	0.197247	0.849589	0.0280033	9.23134	9.16667	8.67704	8.72532	7.22912	7.67763	1.77e-32	8	7	5	5	7	7	2	2	4	4	6	6	1	1	44.5	19.329	164	-0.112522	-0.0710762
360	O75487;B4E2C0	Glypican-4;Secreted glypican-4	GPC4	NaN	NaN	1.45818	NaN	1.35044	0.930103								1	1	0.0286347	1	0.0658488	0.26645	7.06915	6.65914	7.07925	7.10694	6.71122	6.87454	2.65e-56	8	6	4	3	1	1	4	5	2	1	1	1	2	3	18	62.411	556	2.3111	1.80526
362	B4E2N0;Q8WZA0;K7ES95	Protein LZIC	LZIC	-0.0404919	0.0203131	NaN	NaN	NaN	NaN								0.882812	0.998054	1	1	1	1	7.99982	8.11501	NaN	NaN	NaN	NaN	5.89e-58	4	4	0	0	3	4	0	0	0	0	3	4	0	0	32.7	23.925	211	-0.207828	-0.0201999
363	B4E2P2;Q9UNL2;C9JA28;C9J365	Translocon-associated protein subunit gamma	SSR3	0.0406676	-0.0586494	-0.448713	-0.539994	NaN	NaN								0.92686	0.746	0.524379	0.469945	1	1	7.75921	7.60034	8.80351	8.72118	6.19496	6.54469	1.94e-65	4	4	3	4	2	1	1	1	3	4	2	1	1	1	25.3	22.61	198	-0.0302656	-0.062398
364	P55084;B4E2W0;F5GZQ3;B5MD38;C9JE81;C9JEY0;C9K0M0	Trifunctional enzyme subunit beta, mitochondrial;3-ketoacyl-CoA thiolase	HADHB	-0.311646	-0.152177	-0.606688	-0.469116	NaN	NaN								0.242696	0.502508	0.532529	0.686933	1	1	9.3966	9.36101	10.0395	9.92397	NaN	6.65108	1.15e-220	29	29	26	26	18	17	0	1	26	26	18	17	0	1	64.6	51.294	474	-0.281281	-0.24732
365	Q8N6R0;B4E2X3;Q8N6R0-4;Q8N6R0-1;Q8N6R0-3;H3BLW2;Q8N6R0-2	Methyltransferase-like protein 13	METTL13	0.0118085	0.0411557	NaN	0.145528	NaN	NaN								0.991099	0.923823	1	1	1	1	7.41933	7.98406	6.88206	7.10309	NaN	NaN	3.62e-18	5	5	1	2	1	3	0	0	1	2	1	3	0	0	9.4	78.767	699	0.0230425	NaN
366	C9JEJ2;P49585;B4E322;C9J050;H7C1T3;H7BZN1;C9J2E1;C9JPY0	Choline-phosphate cytidylyltransferase A	PCYT1A	-0.113276	-0.0925968	NaN	NaN	NaN	NaN								0.756604	0.713509	1	1	1	1	8.48548	8.65983	NaN	7.18084	NaN	NaN	1.02e-42	8	4	0	1	5	7	0	0	0	0	1	3	0	0	28.9	43.263	380	-0.34322	-0.393087
367	P22692;B4E351	Insulin-like growth factor-binding protein 4	IGFBP4	NaN	NaN	NaN	NaN	-0.102224	-0.321629								1	1	1	1	0.987378	0.8235	NaN	NaN	NaN	NaN	8.16723	8.36086	8.84e-18	3	3	0	0	0	0	3	3	0	0	0	0	3	3	15.1	27.934	258	NaN	NaN
368	Q92997;B4E3E5;F8WCF1	Segment polarity protein dishevelled homolog DVL-3	DVL3	0.368832	0.295739	NaN	-2.5514	NaN	NaN					+			0.379579	0.473144	1	2.36e-05	1	1	7.13271	7.05998	NaN	7.53139	NaN	NaN	3.4e-05	2	2	0	1	1	1	0	0	0	1	1	1	0	0	3.9	78.054	716	0.0306892	0.177441
369	O94985;B4E3Q1;Q5SR54;Q9H4D0	Calsyntenin-1;Soluble Alc-alpha;CTF1-alpha	CLSTN1	NaN	NaN	NaN	NaN	-0.577517	-0.780067								1	1	1	1	0.484545	0.330643	NaN	NaN	NaN	NaN	9.12428	9.30876	5.5e-210	23	1	0	0	0	0	21	21	0	0	0	0	1	1	27.1	109.79	981	NaN	NaN
370	Q8NBZ7-2;Q8NBZ7;B4E3U7;C9JE50;B3KV61;Q8NBZ7-3;C9JW33;C9JCB7;C9JFU6	UDP-glucuronic acid decarboxylase 1	UXS1	0.110051	-0.150868	NaN	NaN	NaN	NaN								0.525274	0.505219	1	1	1	1	8.52849	7.60095	NaN	NaN	NaN	NaN	8.87e-06	2	2	0	0	2	1	0	0	0	0	2	1	0	0	9.2	48.151	425	NaN	NaN
371	G5E9D4;Q96EB1-2;B4E3W0;Q96EB1;E9PPJ9	Elongator complex protein 4	ELP4	-0.000811032	0.0926247	NaN	NaN	NaN	NaN								0.839827	0.815881	1	1	1	1	6.95188	7.64641	NaN	NaN	NaN	NaN	1.27e-16	3	3	0	0	2	3	0	0	0	0	2	3	0	0	7.1	58.832	535	NaN	NaN
372	P20062;B5MBX2;P20062-2;C9J6W9	Transcobalamin-2	TCN2	NaN	NaN	NaN	NaN	-1.9545	-1.5725								1	1	1	1	0.00691455	0.0309909	NaN	NaN	NaN	NaN	6.63576	6.87628	3.42e-06	3	3	0	0	0	0	2	3	0	0	0	0	2	3	7	47.534	427	NaN	NaN
373	Q13133-2;B5MBY7;E9PID2;E9PLL4;P55055;Q13133;M0R0K3;M0R2F9;Q13133-3;E7EWA6;B3KRG6;E9PPA1	Oxysterols receptor LXR-beta;Oxysterols receptor LXR-alpha	NR1H3;NR1H2	0.113133	-0.189766	NaN	NaN	NaN	NaN								0.902798	0.417528	1	1	1	1	6.60126	7.39903	NaN	NaN	NaN	NaN	4.42e-08	2	2	0	0	1	2	0	0	0	0	1	2	0	0	6.2	43.555	387	NaN	NaN
374	B5MBZ0;Q9HC35;B5MCW9;F2Z2B5	Echinoderm microtubule-associated protein-like 4	EML4	0.501353	0.301804	NaN	NaN	NaN	NaN								0.0712546	0.310044	1	1	1	1	7.7617	7.76091	NaN	NaN	NaN	NaN	4.33e-14	3	3	0	0	3	3	0	0	0	0	3	3	0	0	3.7	110.18	992	0.340391	NaN
376	Q96G28-2;Q96G28;B5MCA1;B5MD16;B5MC35	Coiled-coil domain-containing protein 104	CCDC104	-0.00846523	-0.205743	NaN	NaN	NaN	NaN								0.823221	0.365427	1	1	1	1	6.7019	6.97031	NaN	NaN	NaN	NaN	1.63e-09	2	2	0	0	2	2	0	0	0	0	2	2	0	0	3.3	41.928	367	NaN	NaN
377	P39210;B5MCF8;B5MC53;G5E9F5;E7EX18;H0Y6M5;C9J473;A8MTD3;B5MC10;F8WEL3	Protein Mpv17	MPV17	NaN	NaN	-0.728104	-0.65755	NaN	NaN								1	1	0.329597	0.293415	1	1	6.25749	6.7693	8.04747	8.27989	NaN	NaN	8.27e-64	3	3	3	3	1	1	0	0	3	3	1	1	0	0	21.6	19.733	176	NaN	NaN
378	P35244;B5MC59	Replication protein A 14 kDa subunit	RPA3	0.00347039	0.0798725	NaN	NaN	NaN	NaN								0.882695	0.669982	1	1	1	1	8.33163	8.29449	NaN	NaN	NaN	NaN	6.06e-43	4	4	1	1	3	4	0	0	1	1	3	4	0	0	56.2	13.569	121	-0.099309	0.102698
379	Q96DZ1;B5MC72;Q96DZ1-2	Endoplasmic reticulum lectin 1	ERLEC1	-0.221095	-0.261036	NaN	NaN	NaN	NaN								0.480547	0.267738	1	1	1	1	8.5354	8.42578	NaN	NaN	NaN	NaN	2.02e-32	10	10	0	0	9	10	0	0	0	0	9	10	0	0	29.6	54.858	483	-0.0105703	NaN
380	Q6YHU6;Q6YHU6-3;C9JJB1;Q6YHU6-2;C9JER1;Q6YHU6-5;Q8IY32;B5MC89;H7BYZ4	Thyroid adenoma-associated protein	THADA;tmp_locus_38	0.339612	0.390982	NaN	NaN	NaN	NaN								0.428232	0.311851	1	1	1	1	6.5231	7.26079	NaN	NaN	NaN	NaN	8.85e-05	2	2	0	0	1	1	0	0	0	0	1	1	0	0	1.4	219.6	1953	0.0297002	0.567211
382	O00541;B5MCF9;O00541-2;B3KXD6;C9JXJ1;H7C267	Pescadillo homolog	PES1	0.19091	0.238155	-0.070932	0.0267607	NaN	NaN								0.314788	0.202033	0.963698	0.718918	1	1	8.45106	8.62695	8.42786	9.64158	NaN	NaN	1.36e-86	13	13	8	8	6	6	0	0	8	8	6	6	0	0	26.9	68.002	588	-0.0506817	0.130176
383	G5E975;Q12824;Q12824-2;B5MCL5;C9JTA6	SWI/SNF-related matrix-associated actin-dependent regulator of chromatin subfamily B member 1	SMARCB1	0.404051	0.18521	NaN	NaN	NaN	NaN								0.149233	0.562525	1	1	1	1	7.67023	7.7831	7.00035	NaN	NaN	NaN	2.77e-25	5	5	1	0	3	4	0	0	1	0	3	4	0	0	14.2	45.05	394	NaN	NaN
384	Q15084-2;B5MCQ5;F8WA83;Q15084;B7Z254	Protein disulfide-isomerase A6	PDIA6	-0.239573	-0.212285	NaN	NaN	0.712703	0.330504								0.280086	0.275964	1	1	0.226919	0.509505	9.88331	9.88354	7.05824	NaN	8.23381	8.45019	0	20	20	1	0	19	16	8	8	1	0	19	16	8	8	42.9	53.9	492	-0.0908029	-0.0504668
386	B5MDF5;P62826;J3KQE5;F5H018;H0YFC6;B4DV51	GTP-binding nuclear protein Ran	RAN	-0.0373685	-0.0631107	-0.678911	0.0951306	0.873787	0.766921								0.894008	0.797002	0.472568	0.641171	0.148723	0.223319	9.93082	9.86292	9.38869	9.31626	8.32478	8.58206	5.7e-139	17	17	12	10	14	11	10	9	12	10	14	11	10	9	48.9	26.224	233	-0.142115	0.0372956
388	Q2NKX8;B5MDQ0	DNA excision repair protein ERCC-6-like	ERCC6L	0.109649	0.102037	NaN	NaN	NaN	NaN								0.748823	0.798411	1	1	1	1	7.21698	7.38561	NaN	NaN	NaN	NaN	4.87e-83	3	3	0	0	2	3	0	0	0	0	2	3	0	0	4.1	141.1	1250	0.0877344	0.71743
389	B5ME97;Q9P0V9-2;E7EX04;Q9P0V9;E7EW69;Q9P0V9-3;B7Z371;B7Z277;F5H1F2;C9JNR7;C9JEW2;F5GYV2	Septin-10	SEPT10	-0.229218	-0.179145	NaN	NaN	-0.282126	NaN								0.462206	0.460177	1	1	0.645909	1	8.61883	8.54414	NaN	NaN	6.96284	6.63078	3.52e-47	7	6	0	0	7	6	3	2	0	0	6	5	3	2	17.6	62.944	544	-0.732285	-0.495286
390	B7WP27;Q9HCG8;B7WP74	Pre-mRNA-splicing factor CWC22 homolog	CWC22	0.260242	1.66055	NaN	NaN	NaN	NaN	Yes		+					0.406414	2.21e-13	1	1	1	1	7.41667	8.09384	NaN	6.698	NaN	NaN	3.13e-12	2	2	0	1	1	2	0	0	0	1	1	2	0	0	2.4	105.52	908	-0.208644	-0.00173015
391	Q9UPU5;B7WPF4	Ubiquitin carboxyl-terminal hydrolase 24;Ubiquitin carboxyl-terminal hydrolase	USP24	-0.0873887	-0.0516508	NaN	NaN	NaN	NaN								0.74648	0.752879	1	1	1	1	7.87591	7.67011	NaN	NaN	NaN	NaN	2.41e-37	11	11	0	0	9	7	0	0	0	0	9	7	0	0	4.6	294.36	2620	-0.370695	-0.205142
392	D6W592;Q8WVV9;Q8WVV9-4;B7WPG3;Q5JB52;Q8WVV9-3;H7C464;C9JJZ7;H7C0J6	Heterogeneous nuclear ribonucleoprotein L-like	HNRPLL	0.142679	0.224243	NaN	NaN	NaN	NaN								0.423777	0.227885	1	1	1	1	8.82653	8.62426	NaN	NaN	NaN	NaN	1.92e-148	15	6	0	0	15	14	0	0	0	0	6	5	0	0	31.7	60.099	542	-0.109048	0.161976
393	B7WPL0;Q9NVN3-1;Q9NVN3;Q9NVN3-3;Q9NVN3-4;F8VY51	Synembryn-B	RIC8B	0.229084	0.206498	NaN	NaN	NaN	NaN								0.238041	0.3451	1	1	1	1	8.39566	8.19401	7.71883	7.70603	NaN	NaN	6.34e-28	3	2	1	1	3	3	0	0	1	1	2	2	0	0	5.5	63.493	560	0.149519	0.0942947
394	P40123;B7Z1C4;B7Z385;E9PDI2;B7Z214;F8WEW0;F8WDB9	Adenylyl cyclase-associated protein 2;Adenylyl cyclase-associated protein	CAP2	0.934304	0.767298	NaN	NaN	0.645566	0.28917	Yes	+	+					2.39e-05	0.00120327	1	1	0.404189	0.820452	8.26536	8.2396	NaN	NaN	7.05869	7.164	2.25e-78	12	11	1	1	8	6	5	6	0	0	7	5	4	5	29.1	52.823	477	0.641269	0.844639
396	B7Z1Z5;Q9P121-4;B7Z1I4;Q9P121;Q9P121-2;Q9P121-3;F8VTR5;B7ZLQ1;Q14982;Q14982-2;B2CZX2;H7BZ62;C9JK95	Neurotrimin	NTM	1.49761	1.71509	1.46591	1.96218	1.02346	1.04995	Yes	+	+		+			2.46e-05	3.43e-07	0.0165051	0.000779151	0.184523	0.114171	6.96082	6.83737	8.20156	7.94213	7.76994	8.00505	7.61e-61	11	11	3	3	1	1	9	8	3	3	1	1	9	8	33.8	39.209	355	NaN	NaN
399	P38606;B7Z1R5;C9JVW8;C9JA17	V-type proton ATPase catalytic subunit A	ATP6V1A	0.106156	0.0497252	-1.37095	-0.806788	0.318307	0.383603								0.484212	0.712172	0.105123	0.358438	0.724452	0.466909	9.23992	9.30229	9.52456	9.50062	7.46626	8.0553	2.73e-303	25	25	19	19	14	16	12	10	19	19	14	16	12	10	49.6	68.303	617	0.1121	0.308877
400	Q96QG7;B7Z291	Myotubularin-related protein 9	MTMR9	0.342127	0.073064	NaN	NaN	NaN	NaN								0.225468	0.873122	1	1	1	1	7.57901	7.72217	NaN	NaN	NaN	NaN	1.73e-08	3	3	0	0	2	2	0	0	0	0	2	2	0	0	6.4	63.461	549	-0.0293819	0.120608
401	Q53GT1;B7Z2G1;C9JHG1;C9J5F8;C9J2T1;C9J191	Kelch-like protein 22	KLHL22	0.0186847	-0.0482792	NaN	NaN	NaN	NaN								0.88243	0.707363	1	1	1	1	6.9182	7.00659	NaN	6.82067	NaN	NaN	1.01e-05	2	2	0	1	1	2	0	0	0	1	1	2	0	0	3	71.666	634	0.201258	0.380878
402	Q6ZVM7;B7Z2L7;Q6ZVM7-3;Q6ZVM7-2;B7Z2U2;F5H3S6;Q6ZVM7-4;K7ENB0	TOM1-like protein 2	TOM1L2	-0.205903	-0.280563	NaN	NaN	NaN	NaN								0.442632	0.232623	1	1	1	1	7.86419	7.85063	NaN	6.23525	NaN	NaN	2.28e-24	3	3	0	1	2	3	0	0	0	1	2	3	0	0	10.5	55.556	507	-0.0489047	0.196641
403	B7Z2R4;G5E9K6;O43556;C9JR67;O43556-3;E9PEH6	Epsilon-sarcoglycan	SGCE	NaN	NaN	NaN	NaN	-1.42474	-1.63545								1	1	1	1	0.0429353	0.0124563	6.61359	NaN	NaN	6.8772	7.10785	7.26979	1.6e-13	5	5	0	1	1	0	4	3	0	1	1	0	4	3	13.8	53.434	471	-1.074	-1.28635
405	P09104;B7Z2X9;F5H0C8;F5GZ30;F5GWQ3;F5H5U1;F5H1C3	Gamma-enolase;Enolase	ENO2	-0.194245	-0.282597	NaN	NaN	-0.412438	-1.04534								0.543893	0.227959	1	1	0.51756	0.10827	8.54077	8.51396	NaN	NaN	7.25849	7.3493	1.24e-144	9	6	0	0	8	7	5	4	0	0	5	4	3	2	29.5	47.268	434	0.00733906	0.330792
407	P49902;B7Z382;Q5JUV4;Q5JUV3;Q5JUV6;H0YHR8;REV__Q17RW3;REV__F5GWJ3;REV__H0YES7;REV__M0QX83	Cytosolic purine 5-nucleotidase	NT5C2	-0.0856209	-0.149033	NaN	NaN	NaN	NaN								0.791571	0.512818	1	1	1	1	9.1946	9.28827	NaN	NaN	6.08048	NaN	1.44e-98	16	16	0	0	12	14	1	0	0	0	12	14	1	0	36.5	64.969	561	0.182565	0.192348
408	Q00796;H0YKB3;B7Z3A6;H0YLA4	Sorbitol dehydrogenase	SORD	0.000853871	0.0976578	NaN	NaN	NaN	NaN								0.993801	0.727674	1	1	1	1	7.91939	7.88572	NaN	NaN	NaN	NaN	1.44e-17	3	3	0	0	3	2	0	0	0	0	3	2	0	0	15.4	38.324	357	0.153935	0.208094
409	F8WA39;Q13613;B7Z3D5;Q13613-2	Myotubularin-related protein 1	MTMR1	1.19559	1.32373	NaN	NaN	NaN	NaN	Yes	+	+					6.39e-05	1.32e-06	1	1	1	1	7.40319	7.62538	NaN	NaN	NaN	NaN	7.41e-06	1	1	0	0	1	1	0	0	0	0	1	1	0	0	4	75.717	673	NaN	NaN
410	P13716-2;P13716;B7Z3I9;B7ZBK6	Delta-aminolevulinic acid dehydratase	ALAD	0.0454452	-0.134666	NaN	NaN	-0.727989	-0.418124								0.918163	0.526382	1	1	0.290493	0.490246	7.42641	7.64067	NaN	NaN	6.78653	6.87209	5.39e-13	4	4	0	0	2	2	3	3	0	0	2	2	3	3	12.5	39.033	359	-0.309753	-0.0492126
411	B7Z3P1;Q15813	Tubulin-specific chaperone E	TBCE	-0.0672115	-0.0489822	NaN	NaN	NaN	NaN								0.804434	0.880069	1	1	1	1	8.05131	8.37823	NaN	NaN	NaN	NaN	3.27e-20	7	7	0	0	5	7	0	0	0	0	5	7	0	0	14.4	64.851	578	-0.254117	0.0164536
414	F8VWL3;E9PJX4;B7Z493;Q96M96;F8W1R0;G3XA97;Q96M96-2	FYVE, RhoGEF and PH domain-containing protein 4	FGD4	0.0623208	0.0778297	NaN	NaN	NaN	NaN								0.863228	0.859103	1	1	1	1	7.56339	7.62572	NaN	NaN	NaN	NaN	1.38e-11	3	3	0	0	2	2	0	0	0	0	2	2	0	0	4.1	101	903	-0.996513	NaN
415	Q9BUJ2;Q9BUJ2-2;B7Z4B8;Q9BUJ2-4;M0R3F1;Q9BUJ2-3;M0QYZ0;M0QYI8;M0R0K8;M0QZV6;M0QYM5;M0R203;Q9BUJ2-5	Heterogeneous nuclear ribonucleoprotein U-like protein 1	HNRNPUL1	0.0859743	0.207757	NaN	-0.105213	NaN	NaN								0.557048	0.23349	1	0.694288	1	1	9.10575	9.1002	6.73757	7.62676	NaN	NaN	1.43e-265	22	22	1	1	19	17	0	0	1	1	19	17	0	0	30.8	95.737	856	0.0469799	0.0124026
416	Q9UET6;Q9UET6-2;B7Z4K4	Putative ribosomal RNA methyltransferase 1	FTSJ1	0.168285	0.178348	NaN	NaN	NaN	NaN								0.571351	0.579967	1	1	1	1	7.78827	7.63536	NaN	NaN	NaN	NaN	5.63e-06	1	1	0	0	1	1	0	0	0	0	1	1	0	0	4	36.079	329	NaN	NaN
417	O00115;B7Z4K6;K7ENE5	Deoxyribonuclease-2-alpha	DNASE2	0.0858379	0.0194138	NaN	NaN	-0.488767	-0.466184								0.59997	0.86039	1	1	0.452679	0.465604	8.35946	8.41765	NaN	NaN	7.40444	7.47449	6.58e-13	4	4	0	0	3	2	3	3	0	0	3	2	3	3	11.1	39.58	360	NaN	NaN
420	Q9BT40;Q9BT40-2;B7Z4V9;C9JZB0;K7EMS8;I3L0Y0	Inositol polyphosphate 5-phosphatase K	INPP5K	0.0145343	-0.104819	0.481116	-0.151601	NaN	NaN								0.998454	0.620364	0.550514	0.67363	1	1	7.48532	7.34873	7.66506	7.70178	NaN	NaN	3.02e-07	2	2	1	2	1	1	0	0	1	2	1	1	0	0	5.1	51.09	448	NaN	NaN
421	B7Z4W5;Q16773;Q16773-2;Q5T278;Q16773-3;Q5T276;Q5T277	Kynurenine--oxoglutarate transaminase 1	CCBL1	0.373533	NaN	-0.671002	-0.899243	NaN	NaN								0.372081	1	0.365903	0.114417	1	1	6.89938	6.37616	8.08615	7.67187	NaN	NaN	9.18e-05	2	2	1	1	1	1	0	0	1	1	1	1	0	0	4.3	57.668	516	NaN	NaN
422	Q5T1V6;Q5T1V6-2;B7Z5N6;Q5T1V5	Probable ATP-dependent RNA helicase DDX59	DDX59	-0.070461	-0.0484199	NaN	NaN	NaN	NaN								0.692225	0.707011	1	1	1	1	6.7011	6.71822	NaN	NaN	NaN	NaN	7.41e-30	1	1	0	0	1	1	0	0	0	0	1	1	0	0	3.1	68.809	619	NaN	NaN
423	B7Z5Z2;P62070;P62070-3;E9PK85;P62070-2;E9PQ87;E9PQC5;E9PQK5	Ras-related protein R-Ras2	RRAS2	-0.427625	-0.524717	-0.717146	-0.804349	-0.668419	0.0163572								0.143474	0.0378314	0.336377	0.257678	0.32847	0.8905	8.46537	8.29183	8.27286	8.54067	6.67886	6.73041	2.14e-100	8	6	7	8	5	5	4	3	5	6	3	3	2	2	42.9	24.195	210	-0.383136	-0.415356
424	O95864;O95864-2;B7Z634;O95864-3	Fatty acid desaturase 2	FADS2	1.7872	2.13	-1.38998	NaN	NaN	NaN	Yes	+	+					3.87e-07	1.78e-10	0.0509478	1	1	1	6.27926	6.79678	7.06457	NaN	NaN	NaN	7.88e-09	3	3	3	2	1	1	0	0	3	2	1	1	0	0	6.1	52.259	444	NaN	1.73011
426	Q16698;B7Z6B8;E5RFV2;E5RJG7;E5RJD2;E5RID6;H0YAW3	2,4-dienoyl-CoA reductase, mitochondrial	DECR1	-0.546288	-0.288562	0.187358	-0.235791	NaN	NaN								0.0351399	0.171129	0.727063	0.698945	1	1	9.15875	9.13612	8.61967	8.37914	5.82736	5.99456	1.74e-104	10	10	6	4	9	10	1	1	6	4	9	10	1	1	36.1	36.067	335	-0.453735	-0.499986
430	B7Z713;D6RCM8;O95379;O95379-2;O95379-3;E5RIJ3	Tumor necrosis factor alpha-induced protein 8	TNFAIP8	0.321653	0.225841	NaN	NaN	NaN	NaN								0.255945	0.464752	1	1	1	1	7.60279	7.80323	NaN	NaN	NaN	6.36685	6.31e-31	1	1	0	0	1	1	0	1	0	0	1	1	0	1	9.5	24.385	210	NaN	NaN
432	B7Z765;Q9UL01	Dermatan-sulfate epimerase	DSE	0.166867	-0.226525	-0.483747	NaN	NaN	NaN								0.778624	0.329571	0.501486	1	1	1	7.08721	7.23912	7.87084	7.56884	NaN	NaN	2.15e-12	4	4	2	1	2	2	0	0	2	1	2	2	0	0	5.2	111.82	977	0.572599	0.460965
433	O95639;O95639-2;O95639-3;C9JEV9;B7Z7B0;H7C016;C9K0K2;A6NMK7;H9KVA5	Cleavage and polyadenylation specificity factor subunit 4	CPSF4	0.296411	0.0111096	NaN	NaN	NaN	NaN								0.340733	0.948236	1	1	1	1	7.45617	7.45469	NaN	NaN	NaN	NaN	4.95e-10	3	3	0	1	2	2	0	0	0	1	2	2	0	0	12.3	30.255	269	NaN	NaN
434	Q9H6Z4;Q9H6Z4-2;Q9H6Z4-3;B7Z7F3;F5H4C2;K7EIJ4;K7EN31	Ran-binding protein 3	RANBP3	NaN	NaN	NaN	NaN	1.13159	0.425821								1	1	1	1	0.126682	0.677772	7.79739	6.06024	NaN	NaN	6.33494	6.45264	5.78e-11	3	3	0	0	1	1	2	2	0	0	1	1	2	2	6.3	60.209	567	-0.113504	0.0192727
435	Q14139-2;Q14139;B7Z7P0	Ubiquitin conjugation factor E4 A	UBE4A	-0.265947	-0.12523	NaN	NaN	NaN	NaN								0.347445	0.567922	1	1	1	1	7.07653	7.61441	NaN	NaN	NaN	NaN	1.15e-09	4	4	0	0	3	3	0	0	0	0	3	3	0	0	5.2	123.52	1073	-0.451919	-0.246226
436	P62495;B7Z7P8;Q96CG1;I3L492;D6RJE8;D6RCB3	Eukaryotic peptide chain release factor subunit 1	ETF1	-0.00715514	-0.0622752	NaN	NaN	0.320692	0.114708								0.984264	0.833344	1	1	0.721981	0.901567	8.88662	9.15491	NaN	NaN	7.80433	7.74087	2.56e-157	16	16	0	0	10	12	10	8	0	0	10	12	10	8	42.6	49.03	437	-0.125683	-0.177089
437	B7Z7Q0;P48739;P48739-2;B3KYB7;B3KYB6	Phosphatidylinositol transfer protein beta isoform	PITPNB	0.0468474	0.0372406	NaN	NaN	-0.0410453	0.0257014								0.763485	0.841067	1	1	0.887209	0.787321	8.76918	8.77294	7.85798	7.54987	7.77839	8.00022	1.09e-96	19	17	3	1	12	8	12	11	2	1	10	6	12	11	75.5	31.7	273	0.103934	0.196029
438	Q8NHH9;Q8NHH9-2;Q8NHH9-4;B7Z7X8;B5MCN0;Q8NHH9-3;H7C3A2;C9JQQ5;C9JC25	Atlastin-2	ATL2	-0.102495	-0.168056	NaN	NaN	NaN	NaN								0.627722	0.55082	1	1	1	1	6.81709	8.13427	NaN	NaN	NaN	NaN	7.26e-15	3	3	0	0	1	3	0	0	0	0	1	3	0	0	5.5	66.228	583	0.0106367	0.193569
439	Q13451;B7Z7Z8;Q13451-2	Peptidyl-prolyl cis-trans isomerase FKBP5	FKBP5	0.133733	-0.00132286	NaN	NaN	NaN	NaN								0.854737	0.911552	1	1	1	1	7.11361	7.30494	NaN	NaN	NaN	NaN	5.88e-07	3	3	0	0	2	2	0	0	0	0	2	2	0	0	9.6	51.212	457	0.693141	1.18971
440	Q15392;B7Z817;F5H0H1;H7C4B7	Delta(24)-sterol reductase	DHCR24	-0.303744	-0.279365	-1.63181	-1.97473	NaN	NaN								0.267799	0.252884	0.0128559	0.00323892	1	1	7.59498	7.46018	8.67585	8.54132	NaN	NaN	1.13e-25	7	7	3	5	2	2	0	0	3	5	2	2	0	0	13.2	60.101	516	0.608336	NaN
441	B7ZAC3;Q8TDB8;Q8TDB8-2;P11169;B7Z844	Solute carrier family 2, facilitated glucose transporter member 14;Solute carrier family 2, facilitated glucose transporter member 3	SLC2A14;SLC2A3	0.475867	0.112109	NaN	NaN	NaN	NaN								0.118643	0.771488	1	1	1	1	7.53471	7.45697	NaN	NaN	NaN	NaN	1.5e-06	2	2	0	0	2	2	0	0	0	0	2	2	0	0	5.4	58.249	535	0.545968	NaN
442	B7Z888;Q9UPN6	Protein SCAF8	SCAF8	0.208057	0.135433	NaN	NaN	NaN	NaN								0.425836	0.605086	1	1	1	1	7.87768	8.03141	NaN	NaN	NaN	NaN	2.95e-08	4	3	0	0	4	4	0	0	0	0	3	3	0	0	2.8	147.34	1337	NaN	NaN
444	Q08999;F5H837;B7Z913	Retinoblastoma-like protein 2	RBL2	-0.228946	0.111103	NaN	NaN	NaN	NaN								0.402793	0.882753	1	1	1	1	6.77034	6.73679	NaN	NaN	NaN	NaN	8.22e-06	2	2	0	0	2	2	0	0	0	0	2	2	0	0	2.7	128.37	1139	NaN	NaN
445	F8W034;P55061;F8VPZ7;F8VVJ4;F8VSI7;F8VQQ5;B7Z984;F8VR05;F8W086;F8W201;F8VPI1;F8VX73;F8VQW0;F8W1G3	Bax inhibitor 1	TMBIM6	-0.719329	-0.71268	-0.541861	0.00109717	NaN	NaN								0.00707507	0.00491039	0.394412	0.853411	1	1	7.86968	8.02465	7.70537	7.75373	NaN	NaN	4.52e-07	2	2	1	2	1	1	0	0	1	2	1	1	0	0	3.1	32.71	295	NaN	NaN
447	Q5T4U5;P11310-2;P11310;B7Z9I1;B4DJE7;E9PJM9;E9PRX4;H0YDT5	Medium-chain specific acyl-CoA dehydrogenase, mitochondrial	ACADM	-0.31456	-0.355677	NaN	NaN	NaN	NaN								0.273922	0.169082	1	1	1	1	8.23907	8.35401	7.14339	NaN	NaN	NaN	3.37e-43	5	5	1	0	4	4	0	0	1	0	4	4	0	0	14.8	50.27	454	-0.292104	-0.0976109
448	O75787;B7Z9I3;B7Z1I9;H0Y750;B7Z413;H7C3E1;H7C240	Renin receptor	ATP6AP2	-0.345111	-0.154009	-0.472403	NaN	-0.213781	-0.300615								0.197108	0.504541	0.510475	1	0.706292	0.631856	7.89888	8.08547	7.8041	7.72286	7.4056	7.75219	1.23e-42	10	10	2	1	3	3	6	7	2	1	3	3	6	7	33.4	39.008	350	0.33514	0.0912793
449	F8W8S0;Q13409;Q13409-5;Q13409-2;B7ZA04;Q13409-3;Q13409-6;E7EQL5;E7EV09;E7EMU4;E7ESD3;E7EQU2;E7ETL8;E7ET01;E7ERH4;E7ERR6;E7EUM4;E7EU01;E9PGG1	Cytoplasmic dynein 1 intermediate chain 2	DYNC1I2	0.0405269	0.121792	0.762529	0.118592	0.107073	0.0160147								0.788702	0.55215	0.230476	0.997712	0.947241	1	8.84073	8.79672	7.93253	8.00013	7.00458	7.23744	1.2e-74	14	14	3	3	11	10	5	4	3	3	11	10	5	4	34.3	71.349	638	-0.17145	0.0575418
452	Q9UBQ5;B7ZAM9;K7ERF1;K7EMQ9;K7ES31;K7EQM4;K7EK53;B4DQ48	Eukaryotic translation initiation factor 3 subunit K	EIF3K	-0.0893896	-0.0392501	-0.111876	0.147765	0.356616	0.176981								0.790008	0.887462	0.832588	0.960246	0.672976	0.942463	8.18808	8.83824	7.78375	7.85836	6.95986	6.9361	1.11e-89	6	6	2	2	4	5	2	2	2	2	4	5	2	2	33.9	25.059	218	-0.00935006	-0.0465609
453	Q5R372-5;Q5R372-6;Q5R372-8;Q5R372-7;F5H8L0;B7ZAP0;E9PS63	Rab GTPase-activating protein 1-like, isoform 10	RABGAP1L	-0.300816	-0.150213	NaN	-0.379364	NaN	NaN								0.299951	0.506774	1	0.410633	1	1	7.06819	7.37976	7.23666	7.0936	NaN	NaN	3.61e-08	3	2	1	1	2	2	0	0	1	1	1	1	0	0	9.8	43.888	378	-0.168804	NaN
454	B7ZAQ6;P0CG08;B7ZAQ6-3;B7ZAQ6-2;A6NKF9;E9PKY3;H0YFP4	Golgi pH regulator A;Golgi pH regulator B;Putative Golgi pH regulator C	GPR89A;GPR89B;GPR89C	NaN	NaN	-0.819017	-0.928486	NaN	NaN								1	1	0.225818	0.104393	1	1	NaN	NaN	7.72039	7.93512	NaN	NaN	4.08e-24	4	4	4	4	0	0	0	0	4	4	0	0	0	0	11.4	52.916	455	NaN	NaN
456	Q7Z3K3;B7ZBY5;Q7Z3K3-3;Q7Z3K3-2;E9PM80;Q7Z3K3-5;F5H8H4;H0YCT3;Q7Z3K3-4;E9PIR8;E9PJY9;A6PW30	Pogo transposable element with ZNF domain	POGZ	0.293343	0.234352	NaN	NaN	NaN	NaN								0.16812	0.337389	1	1	1	1	8.08192	8.11889	6.77656	6.71049	NaN	NaN	2.97e-58	5	5	1	1	4	4	0	0	1	1	4	4	0	0	4.8	155.34	1410	0.190425	NaN
457	Q9NR46-2;B7ZC38;Q9NR46;B7ZC39;F8WFB9;H7C1Z6	Endophilin-B2	SH3GLB2	0.032764	-0.27023	-0.606986	-0.675058	NaN	NaN								0.825229	0.307466	0.532274	0.473183	1	1	8.17903	8.28065	9.54899	9.36438	NaN	NaN	3.37e-12	5	4	1	1	2	4	0	0	1	1	1	3	0	0	15.6	44.765	404	-0.0372067	0.0718911
458	Q16537;B7ZKK9;J3KQN6	Serine/threonine-protein phosphatase 2A 56 kDa regulatory subunit epsilon isoform	PPP2R5E	-0.0914551	-0.0728222	NaN	NaN	NaN	NaN								0.818166	0.796008	1	1	1	1	8.35403	8.50074	NaN	NaN	6.4411	6.73614	5.21e-18	8	7	0	0	7	6	1	1	0	0	6	5	1	1	21.6	54.699	467	0.0229004	NaN
459	B7ZKL3;Q9H6S3;Q9H6S3-2	Epidermal growth factor receptor kinase substrate 8-like protein 2	EPS8L2	-0.366117	0.234695	NaN	NaN	NaN	NaN								0.197318	0.444774	1	1	1	1	7.21088	7.80074	NaN	NaN	NaN	NaN	8.22e-29	3	3	0	0	2	3	0	0	0	0	2	3	0	0	7.3	82.322	731	0.138028	0.057677
460	Q15020;B7ZKM0;F8VV04;Q15020-2;F8W667;F8VZM2;F8VVK9;Q15020-3	Squamous cell carcinoma antigen recognized by T-cells 3	SART3	0.0737833	0.117936	NaN	NaN	NaN	NaN								0.638865	0.502043	1	1	1	1	8.48512	8.5761	NaN	NaN	NaN	NaN	1.26e-155	16	13	0	0	13	13	0	0	0	0	10	11	0	0	16.1	109.93	963	-0.0326691	0.0691037
461	B7ZKM8;O95487;O95487-2	Protein transport protein Sec24B	SEC24B	-0.0791065	-0.0661699	1.4151	1.19292	NaN	NaN								0.853535	0.741378	0.0341481	0.108321	1	1	8.50575	7.90719	7.34543	7.61073	NaN	NaN	8.51e-68	11	10	4	4	6	3	0	0	4	3	5	3	0	0	10.9	140.42	1298	-0.172815	0.169972
462	Q92859;B7ZKN0;Q92859-2;Q92859-3;Q59FP8	Neogenin	NEO1	1.69045	1.59886	-0.203643	-0.355624	1.42136	1.58355	Yes	+	+					4.88e-10	4.74e-08	0.679702	0.432121	0.024746	0.0236883	7.64292	7.61405	7.4309	7.48048	8.17537	8.61019	4.88e-183	19	19	1	1	4	4	14	16	1	1	4	4	14	16	17.5	160.01	1461	1.75472	NaN
463	B7ZKT7;Q9BQS8;Q9BQS8-2;Q9BQS8-3	FYVE and coiled-coil domain-containing protein 1	FYCO1	0.14412	0.0302883	NaN	NaN	NaN	NaN								0.633889	0.999772	1	1	1	1	7.6853	7.71435	NaN	NaN	NaN	7.62092	4.63e-27	6	6	0	0	4	4	0	1	0	0	4	4	0	1	3.5	168.89	1498	-0.608694	-0.628354
464	Q99707;B7ZLW7;B1ANE3	Methionine synthase	MTR	-0.0494534	-0.276487	NaN	0.713184	NaN	NaN								0.73581	0.257347	1	0.384144	1	1	7.07577	7.3772	NaN	7.17768	NaN	NaN	8.2e-21	3	3	0	1	2	2	0	0	0	1	2	2	0	0	2.6	140.53	1265	-0.0851753	NaN
465	Q7Z460;F8WA11;Q7Z460-3;F5GWS0;B7ZLX3;E7EUA5;Q7Z460-2	CLIP-associating protein 1	CLASP1	-0.251639	-0.137842	NaN	NaN	NaN	NaN								0.388266	0.580896	1	1	1	1	8.13402	8.54253	6.39664	NaN	NaN	6.18373	2e-85	12	2	1	0	8	11	0	1	0	0	1	2	0	0	10.9	169.45	1538	-0.177865	0.138203
466	Q9BZQ6;B7ZLZ2;H0Y498	ER degradation-enhancing alpha-mannosidase-like 3	EDEM3	-0.358339	0.0359428	NaN	NaN	NaN	NaN								0.194502	0.98335	1	1	1	1	7.80079	7.75318	NaN	NaN	NaN	NaN	2.74e-11	4	4	0	0	3	3	0	0	0	0	3	3	0	0	5.6	104.66	932	0.283685	-0.0858326
469	E9PGC5;B7ZMG0;Q5TG12;F5GXI4;Q15262-3;Q15262-2;Q15262;H0YDP9;H0Y6P5;H0Y6V4;E9PRW2	Receptor-type tyrosine-protein phosphatase kappa	PTPRK	-0.177087	0.0931987	NaN	NaN	-0.10863	-0.527926								0.556065	0.630741	1	1	0.994856	0.575177	8.06584	8.34074	6.85339	6.57013	7.99339	8.05135	7.43e-90	12	12	1	1	5	4	9	9	1	1	5	4	9	9	11.5	166.03	1472	-0.392383	0.392307
470	F5H1U9;O75970;O75970-2;O75970-3;B7ZMI4;H0YGQ3;B7ZB24;F8WDQ8;H0YH70	Multiple PDZ domain protein	MPDZ	-0.148306	-0.0715772	NaN	NaN	NaN	NaN								0.580513	0.695544	1	1	1	1	7.50609	7.75065	NaN	NaN	NaN	NaN	2.02e-17	3	3	0	0	3	3	0	0	0	0	3	3	0	0	2.1	223.12	2084	-0.514635	-0.0280033
473	Q53GS9;B8ZZD1;B9A018;G5E9H0;Q53GS9-2;F8WC91;C9JIU2	U4/U6.U5 tri-snRNP-associated protein 2	USP39	0.0361567	0.193917	NaN	NaN	NaN	NaN								0.813515	0.292187	1	1	1	1	8.17872	8.58632	6.42912	NaN	NaN	NaN	1.14e-48	8	8	1	0	6	8	0	0	1	0	6	8	0	0	15.2	65.38	565	0.067914	0.207628
475	Q9NZW5;B8ZZG1;C9J4Q3;C9JGI8	MAGUK p55 subfamily member 6	MPP6	0.252485	0.136376	NaN	NaN	NaN	NaN								0.198103	0.510988	1	1	1	1	8.43351	8.22456	NaN	NaN	NaN	NaN	1.02e-30	4	4	0	0	4	3	0	0	0	0	4	3	0	0	8.9	61.116	540	0.0913952	-0.0839282
476	Q9BYI3;B8ZZJ1;H7C0W7;B8ZZA2	Hyccin	FAM126A	0.0472679	0.0310162	NaN	NaN	NaN	NaN								0.907395	0.99805	1	1	1	1	7.6345	7.63907	6.99461	7.36148	NaN	NaN	6.54e-13	3	3	1	1	2	2	0	0	1	1	2	2	0	0	9.6	57.625	521	0.224411	0.135713
477	Q8WV92;H7C3Q6;B8ZZL5	MIT domain-containing protein 1	MITD1	0.0109467	-0.0661699	NaN	NaN	NaN	NaN								0.865473	0.663141	1	1	1	1	6.40939	6.78108	NaN	NaN	NaN	NaN	1.37e-06	2	2	0	0	2	2	0	0	0	0	2	2	0	0	10	29.314	249	NaN	NaN
478	B8ZZN6;P63165;B9A032;A8MUS8;B8ZZ67;B8ZZJ0	Small ubiquitin-related modifier 1	SUMO1	0.154824	0.220155	0.424581	0.495488	NaN	NaN								0.445469	0.317311	0.613627	0.493825	1	1	8.27708	8.36886	7.72299	7.81363	NaN	NaN	1.77e-08	4	4	1	1	3	4	0	0	1	1	3	4	0	0	30.1	16.645	146	0.338681	0.216183
479	P06454;P06454-2;B8ZZQ6;H7C2N1;B8ZZW7;B8ZZA1	Prothymosin alpha;Thymosin alpha-1	PTMA	0.052303	0.113791	NaN	NaN	NaN	NaN								0.689269	0.482447	1	1	1	1	9.06315	9.28477	NaN	NaN	NaN	NaN	1.64e-268	7	7	0	0	7	6	0	0	0	0	7	6	0	0	36.9	12.203	111	NaN	NaN
480	Q9UK76-2;Q9UK76;B8ZZT7;J3KT51;F5GY98;Q9UK76-3;J3KSH8	Hematological and neurological expressed 1 protein	HN1	0.389757	0.20633	NaN	NaN	NaN	NaN								0.0708372	0.34545	1	1	1	1	8.20071	8.17196	NaN	NaN	NaN	NaN	1.69e-50	3	3	0	0	2	2	0	0	0	0	2	2	0	0	23.8	19.916	181	0.215865	NaN
485	P52594-4;P52594;P52594-3;B8ZZY2;P52594-2;C9J2I0;O95081;O95081-2	Arf-GAP domain and FG repeat-containing protein 1	AGFG1	-0.123428	-0.139955	NaN	NaN	-0.160186	-0.185812								0.646633	0.513214	1	1	0.767216	0.69311	8.03763	7.74917	NaN	NaN	6.54579	7.0412	4.67e-41	6	6	0	0	3	2	4	4	0	0	3	2	4	4	13.9	59.029	569	-0.138251	0.194443
486	Q7Z3U7;Q7Z3U7-4;B9EGP5;F8VWA6;Q7Z3U7-2;F8W1Z6;F8VZV1;Q7Z3U7-3;F8VQS2;F8VZV6	Protein MON2 homolog	MON2	-0.101252	-0.147327	0.0607305	-0.509267	NaN	NaN								0.684528	0.521066	0.944277	0.3047	1	1	7.73322	7.96627	7.58424	7.39373	6.49671	6.66448	6.15e-21	10	10	3	3	4	5	1	1	3	3	4	5	1	1	6.5	190.48	1718	-0.406503	0.169047
487	P78312;P78312-5;P78312-2;B9EGR0;P78312-4;E7EUR8;D6RFZ4;P78312-3	Protein FAM193A	FAM193A;C4orf8	0.10009	NaN	-0.0761591	-0.882899	NaN	NaN								0.699911	1	0.804534	0.106944	1	1	7.98023	6.93978	7.39981	7.35692	NaN	NaN	2.47e-07	3	3	1	1	2	1	0	0	1	1	2	1	0	0	2.3	139.99	1265	NaN	NaN
489	O95602;B9ZVN9	DNA-directed RNA polymerase I subunit RPA1;DNA-directed RNA polymerase	POLR1A	0.195975	0.0559706	NaN	NaN	NaN	NaN								0.503516	0.871422	1	1	1	1	7.62798	8.00126	NaN	NaN	NaN	NaN	5.45e-24	5	5	0	0	4	4	0	0	0	0	4	4	0	0	3.2	194.81	1720	0.0464211	NaN
490	Q53H47;E7EN68;B9ZVV8	Histone-lysine N-methyltransferase SETMAR;Histone-lysine N-methyltransferase;Mariner transposase Hsmar1	SETMAR	0.443975	0.502981	NaN	NaN	NaN	NaN								0.270895	0.174769	1	1	1	1	6.90045	6.84604	NaN	NaN	NaN	NaN	6.03e-16	2	2	0	0	2	2	0	0	0	0	2	2	0	0	1.9	76.668	671	NaN	NaN
492	Q6VEQ5;C4AMC7;A8K0Z3;I3L0A4;Q9NQA3;A8MWX3;H3BV49	WAS protein family homolog 2;Putative WAS protein family homolog 3;WAS protein family homolog 1;WAS protein family homolog 6;Putative WAS protein family homolog 4	WASH2P;WASH3P;WASH1;WASH6P;WASH4P	0.0506265	-0.140615	NaN	NaN	NaN	NaN								0.76405	0.537944	1	1	1	1	8.13694	8.0937	NaN	NaN	NaN	NaN	8.85e-14	6	6	0	0	4	5	0	0	0	0	4	5	0	0	16.6	50.311	465	-0.126092	-0.265371
493	Q5T653;C9IY40	39S ribosomal protein L2, mitochondrial	MRPL2	NaN	NaN	0.35964	0.355681	NaN	NaN								1	1	0.689802	0.747308	1	1	6.13402	NaN	7.1337	7.31915	NaN	NaN	1.07e-15	3	3	2	2	1	0	0	0	2	2	1	0	0	0	13.4	33.3	305	0.0506061	NaN
495	C9IZQ1;E9PAL7;P43307;C9J5W0;C9J3L8;F5H5Y2;P43307-2	Translocon-associated protein subunit alpha	SSR1	0.0371447	0.009601	-0.323105	-0.401046	NaN	NaN								0.75239	0.872791	0.799149	0.764834	1	1	9.29128	9.23378	9.13159	9.1372	NaN	NaN	9.74e-51	5	5	4	3	3	4	0	0	4	3	3	4	0	0	20.8	33.887	298	-0.0435121	-0.287118
496	E9PFD3;Q9H334;Q9H334-4;C9J0F0;Q9H334-6;Q9H334-3;H0Y882;G5E965;Q9H334-2;G5E9V8	Forkhead box protein P1	FOXP1	0.414733	0.246965	NaN	NaN	NaN	NaN								0.310352	0.570832	1	1	1	1	7.14358	6.63759	NaN	NaN	NaN	NaN	5.84e-14	2	2	0	0	2	2	0	0	0	0	2	2	0	0	5.6	76.313	679	NaN	NaN
497	Q86WB0;Q86WB0-2;C9J0I9;Q86WB0-3;C9J672	Nuclear-interacting partner of ALK	ZC3HC1	0.285644	0.0928263	NaN	NaN	NaN	NaN								0.178926	0.631824	1	1	1	1	8.12238	8.36545	NaN	NaN	NaN	NaN	8.75e-24	4	4	0	0	3	4	0	0	0	0	3	4	0	0	11.6	55.261	502	NaN	NaN
498	Q9Y618;Q9Y618-3;C9JFD3;Q9Y618-4;C9J0Q5;Q9Y618-5;C9J239;C9JE98;C9J7T7;C9JQE8;Q9Y618-2;J3KS51;E7EW50;E7EVU5;C9J330;H0YGK8;H7C1Y3	Nuclear receptor corepressor 2	NCOR2	0.336978	0.46132	NaN	NaN	NaN	NaN								0.232876	0.107031	1	1	1	1	7.73967	7.7137	NaN	NaN	NaN	NaN	1.51e-13	7	6	0	1	6	5	0	0	0	1	5	4	0	0	2.7	274.8	2525	NaN	NaN
499	Q15435;Q15435-2;C9J177;C9JD73;H7C003;Q15435-3;Q15435-4;B5MCY6;B5MBZ8;C9JRC4;H7C118;H7C3Q5	Protein phosphatase 1 regulatory subunit 7	PPP1R7	-0.0676059	0.0235319	NaN	NaN	0.0467578	-0.580457								0.847571	0.816058	1	1	0.815116	0.366757	9.13191	9.10219	NaN	NaN	8.81568	7.63529	2.02e-158	10	10	0	0	8	8	5	5	0	0	8	8	5	5	32.5	41.564	360	-0.145191	-0.288181
500	Q14435;C9J2C3;E7EUL0;Q14435-2;C9J388	Polypeptide N-acetylgalactosaminyltransferase 3	GALNT3	2.73966	2.89183	NaN	NaN	NaN	NaN	Yes	+	+					2.94e-15	1e-26	1	1	1	1	6.9229	7.68098	NaN	NaN	NaN	NaN	2.93e-06	2	2	0	0	2	1	0	0	0	0	2	1	0	0	3.6	72.609	633	2.34085	NaN
501	C9J2F8;Q5JS54;F2Z3E0;H7C465;D6RB92;F8WBZ2;E2QRC7;D6REN3	Proteasome assembly chaperone 4	PSMG4	0.110051	-0.0168579	NaN	NaN	NaN	NaN								0.726602	0.787387	1	1	1	1	7.6473	6.55511	NaN	NaN	NaN	NaN	1.35e-14	2	2	0	0	2	2	0	0	0	0	2	2	0	0	17.3	17.656	162	0.165687	0.0220094
502	Q969T4;Q96LR5;P51965;K4DI90;P51965-2;H7C061;C9J2P0;C9J180	Ubiquitin-conjugating enzyme E2 E3;Ubiquitin-conjugating enzyme E2 E2;Ubiquitin-conjugating enzyme E2 E1	UBE2E3;UBE2E2;UBE2E1	0.00075262	0.263488	NaN	NaN	NaN	NaN								0.994108	0.383297	1	1	1	1	7.81527	7.71024	NaN	NaN	6.09184	6.18418	1.03e-06	2	2	0	0	1	1	1	1	0	0	1	1	1	1	9.2	22.912	207	0.500496	NaN
503	P30876;C9J2Y9;C9J4M6	DNA-directed RNA polymerase II subunit RPB2;DNA-directed RNA polymerase	POLR2B	0.0115214	0.0653592	-0.517386	-0.173743	NaN	NaN								0.899361	0.83849	0.412277	0.616747	1	1	8.0923	8.09356	7.70631	7.59311	NaN	NaN	1.5e-31	9	9	4	4	5	6	0	0	4	4	5	6	0	0	7.8	133.9	1174	-0.0141207	0.166535
504	E7EQF2;Q9UKG9;C9J3D7	Peroxisomal carnitine O-octanoyltransferase	CROT	-0.272822	-0.0254564	NaN	NaN	NaN	NaN								0.308332	0.862121	1	1	1	1	7.84055	8.07185	NaN	NaN	NaN	NaN	8.96e-25	5	5	0	0	4	3	0	0	0	0	4	3	0	0	7.3	73.382	640	-0.0417587	0.289369
505	Q8IUF1;Q9BRT8;C9J3G2;Q9BRT8-3;F8WEG4;Q9BRT8-2;Q5JTY5;Q5RIA9;Q5RIB0;B4DNG9;Q5JTY2;Q5RIB3;C9JGY1;Q5RIA9-3;A6NM15;H0Y5V3;H0Y857;E9PFE9;H0Y601;Q4V339;F5H3X4;Q4V338;F2Z2T4;Q5RIA9-2;H0Y6V8;Q5JTY0	COBW domain-containing protein 2;COBW domain-containing protein 1;COBW domain-containing protein 3;COBW domain-containing protein 5;Putative COBW domain-containing protein 7	CBWD2;CBWD1;CBWD3;CBWD5;CBWD7	-0.0272121	-0.12216	NaN	NaN	NaN	NaN								0.886198	0.558192	1	1	1	1	7.3767	7.76941	NaN	NaN	NaN	NaN	4.68e-09	3	3	0	0	2	3	0	0	0	0	2	3	0	0	13.9	44.034	395	NaN	NaN
508	Q9BUR5;Q9BUR5-2;C9J574;H7C1U8	Apolipoprotein O	APOO	0.15846	0.0440016	NaN	NaN	NaN	NaN								0.797767	0.913724	1	1	1	1	6.57794	7.97939	NaN	NaN	NaN	NaN	3.59e-05	2	2	0	0	1	2	0	0	0	0	1	2	0	0	8.6	22.284	198	0.0328061	-0.0280033
509	Q8N241;Q9UBY9-2;Q68DG0;Q9UBY9;D3YTC6;C9J5A3	Heat shock protein beta-7	HSPB7;DKFZp779D0968	-2.79242	-2.7885	NaN	NaN	NaN	NaN	Yes	+	+					3.78e-24	1.84e-30	1	1	1	1	8.42739	8.27802	NaN	NaN	NaN	NaN	3.36e-11	2	2	0	0	2	2	0	0	0	0	2	2	0	0	5.3	27.441	245	-2.18017	-2.36569
510	Q9GZZ1;E7EQ69;C9J5D1;Q9GZZ1-2;B0AZT5;C9JZU6;C9J5J3;F8WCK0	N-alpha-acetyltransferase 50	NAA50	-0.0815708	0.0882119	NaN	NaN	0.362974	0.465371								0.846451	0.645311	1	1	0.678698	0.573347	8.41526	8.25563	NaN	5.93882	7.28988	7.54463	1.71e-37	9	9	0	1	6	6	6	7	0	1	6	6	6	7	47.9	19.398	169	0.0246034	-0.0309717
515	C9J798;O43374;F5GXT2;O43374-2;E7ERK1;F8W6L0;E5RK78;J3KR53;H0Y980;H0YB35;H0Y8C8;F8WAS4;E5RGQ8	Putative Ras GTPase-activating protein 4B;Ras GTPase-activating protein 4	RASA4B;RASA4	-0.520536	-0.174642	NaN	NaN	NaN	NaN								0.0629468	0.45051	1	1	1	1	7.69622	7.51292	NaN	NaN	NaN	NaN	3.21e-17	4	4	0	0	4	3	0	0	0	0	4	3	0	0	10.3	90.405	803	-0.137383	NaN
516	C9J7E5;Q9Y5L0-1;Q9Y5L0;Q9Y5L0-3;Q9Y5L0-5;E9PFH4	Transportin-3	TNPO3	0.139922	0.158312	0.481397	NaN	0.312547	0.724212								0.432141	0.444432	0.550209	1	0.719433	0.408122	8.7752	8.8483	7.31054	NaN	6.63665	6.6794	4.65e-63	12	12	2	0	10	9	2	2	2	0	10	9	2	2	17.3	108.05	957	0.325962	0.627939
517	C9J837;Q15042;A6H8Z3;C9J1R5	Rab3 GTPase-activating protein catalytic subunit	RAB3GAP1	-0.0267254	-0.125764	NaN	NaN	NaN	NaN								0.971336	0.618806	1	1	1	1	8.29024	8.54841	NaN	NaN	NaN	NaN	9.58e-59	15	15	0	0	11	13	0	0	0	0	11	13	0	0	17.8	111.28	988	0.0154976	0.239788
519	G3V325;P56134-2;C9JJT5;C9J8H9;C9JU26;P56134;F5H4H2;F8W7V3	ATP synthase subunit f, mitochondrial	PTCD1;ATP5J2	-0.182877	-0.151261	-0.318713	-0.59611	NaN	NaN								0.538038	0.538377	0.803575	0.418251	1	1	8.84438	8.73716	9.07401	9.05934	NaN	5.93715	4.33e-17	3	3	3	3	2	2	0	1	3	3	2	2	0	1	4.4	84.109	749	-0.337138	NaN
523	Q69YQ0;F5H1H6;F8WAN1;C9J8U1;C9JLY8	Cytospin-A	SPECC1L	0.329278	0.168165	NaN	NaN	NaN	NaN								0.124077	0.431086	1	1	1	1	8.16406	8.14283	NaN	NaN	NaN	NaN	1.79e-50	6	6	0	0	6	5	0	0	0	0	6	5	0	0	7.9	124.6	1117	0.0697022	0.648168
524	G5E977;Q6XQN6-2;C9JC60;Q6XQN6;Q6XQN6-3;C9J8U2;H0YF31;H0YDA6	Nicotinate phosphoribosyltransferase	NAPRT1	-0.149382	0.201656	NaN	NaN	NaN	NaN								0.538327	0.669394	1	1	1	1	6.29684	6.49864	NaN	7.25302	NaN	NaN	2e-09	3	3	0	1	1	2	0	0	0	1	1	2	0	0	5.1	62.171	584	-0.377651	NaN
525	Q969P0;Q969P0-3;C9J8Z4	Immunoglobulin superfamily member 8	IGSF8	NaN	NaN	-1.49358	-0.741812	0.0411962	0.0292158								1	1	0.0369498	0.164247	0.979172	0.903432	NaN	NaN	7.52204	7.2414	6.80294	6.79304	1.4e-12	4	4	1	1	0	0	3	2	1	1	0	0	3	2	6.7	65.033	613	1.12737	0.324708
526	Q96P47-4;Q96P47-2;Q96P47;E9PAL8;Q96P47-3;C9J975	Arf-GAP with GTPase, ANK repeat and PH domain-containing protein 3	AGAP3	0.0191133	0.11942	NaN	NaN	NaN	NaN								0.99067	0.752112	1	1	1	1	7.5921	7.59779	NaN	NaN	NaN	NaN	2.25e-16	1	1	0	0	1	1	0	0	0	0	1	1	0	0	1.9	97.95	911	NaN	NaN
527	Q6XE24;C9JIJ9;J3QT21;Q6XE24-2;Q6XE24-5;Q6XE24-4;Q6XE24-3;C9J9B2	RNA-binding motif, single-stranded-interacting protein 3	RBMS3	-0.084285	0.449336	NaN	NaN	NaN	NaN								0.755311	0.117146	1	1	1	1	7.93723	7.73389	NaN	NaN	NaN	NaN	3.86e-35	3	2	1	1	3	3	0	0	0	0	2	2	0	0	11.7	47.839	437	NaN	NaN
529	P08865;C9J9K3;A6NE09;C9JQR9	40S ribosomal protein SA	RPSA;RPSAP58	0.000535518	-0.00699263	0.472191	0.332735	0.855256	0.988228								0.945454	0.951147	0.43375	0.403723	0.156501	0.133412	9.96189	10.0149	8.85459	9.0886	8.42359	8.62268	8.55e-286	15	15	9	9	14	13	10	11	9	9	14	13	10	11	62.7	32.854	295	-0.13174	-0.14965
530	O75414;C9J9V6;C9JQB1;O75414-2	Nucleoside diphosphate kinase 6;Nucleoside diphosphate kinase	NME6	-0.104268	-0.163389	NaN	NaN	NaN	NaN								0.686429	0.475979	1	1	1	1	7.34126	7.46054	NaN	NaN	NaN	NaN	0.0010258	1	1	0	0	1	1	0	0	0	0	1	1	0	0	5.4	21.142	186	NaN	NaN
531	C9JA08;Q96D46;C9J0B9;C9K0C2;C9IZW9;C9IY70	60S ribosomal export protein NMD3	NMD3	0.189641	0.0980624	NaN	NaN	NaN	NaN								0.358805	0.567763	1	1	1	1	8.25713	8.59065	NaN	NaN	NaN	NaN	7.63e-23	6	6	0	0	5	6	0	0	0	0	5	6	0	0	19.8	60.125	529	NaN	NaN
532	P18564;E9PEE8;C9JA97	Integrin beta-6;Integrin beta	ITGB6	0.13637	0.0676434	0.0993134	0.0845457	0.618171	0.723488								0.385566	0.643941	0.8298	0.784946	0.443145	0.375295	9.29021	9.32834	8.4393	8.52803	7.53612	7.70724	0.00029209	1	1	1	1	1	1	1	1	1	1	1	1	1	1	1.1	85.935	788	0.152378	0.155502
533	Q16629;C9JAB2;Q16629-4;Q16629-2;Q16629-3;F8WEA1	Serine/arginine-rich splicing factor 7	SRSF7	0.147523	0.135624	0.00515418	0.422198	-0.735313	0.824247								0.352499	0.414499	0.942945	0.391742	0.286036	0.311123	9.16086	9.052	8.58384	8.65296	6.74166	7.38267	1.73e-32	7	6	5	6	6	6	3	4	4	5	5	5	2	3	26.1	27.366	238	-0.00699962	0.116082
534	Q9C0D9;C9JAG1	Ethanolaminephosphotransferase 1	EPT1	-0.043458	0.028789	NaN	NaN	NaN	NaN								0.843	0.907526	1	1	1	1	7.49357	7.25416	NaN	NaN	NaN	NaN	2.48e-27	2	2	0	0	2	1	0	0	0	0	2	1	0	0	4.5	45.246	397	NaN	NaN
536	Q9Y241-2;C9JNU6;Q9Y241;C9JAW5	HIG1 domain family member 1A	HIGD1A	NaN	NaN	0.215438	-0.122559	NaN	NaN								1	1	0.789463	0.834839	1	1	NaN	NaN	8.18594	8.26712	NaN	NaN	5.56e-56	2	2	1	2	0	0	0	0	1	2	0	0	0	0	37.4	11.77	107	0.111432	NaN
538	P78330;C9JBI3;F8WD74;C9JEJ7	Phosphoserine phosphatase	PSPH	0.483757	0.348479	NaN	NaN	0.65729	0.387118								0.0261451	0.0671719	1	1	0.411674	0.641886	8.07048	8.60279	NaN	NaN	7.38444	7.5215	3.21e-44	9	9	0	0	4	5	5	4	0	0	4	5	5	4	42.2	25.007	225	0.337426	0.421168
539	Q9Y6A9;C9JBL1	Signal peptidase complex subunit 1	SPCS1	-0.251691	-0.103466	0.311682	NaN	NaN	NaN								0.388161	0.636027	0.748205	1	1	1	8.10199	7.88152	7.666	7.03735	NaN	NaN	4.98e-05	2	2	1	1	2	2	0	0	1	1	2	2	0	0	10.1	18.298	169	NaN	NaN
541	C9JCC6;Q14919-2;Q14919;E9PQX9;E9PNC7;E9PMW2	Dr1-associated corepressor	DRAP1	0.10508	0.0654808	NaN	NaN	NaN	NaN								0.760582	0.652032	1	1	1	1	7.49563	9.03866	NaN	NaN	NaN	NaN	1.93e-26	4	4	0	0	3	2	1	0	0	0	3	2	1	0	25	23.205	212	0.128029	0.156338
542	P15408;P15408-3;C9JCN8;P15408-2	Fos-related antigen 2	FOSL2	0.636567	0.37247	NaN	NaN	NaN	NaN								0.0353128	0.200754	1	1	1	1	7.42513	7.7673	NaN	NaN	NaN	NaN	9.82e-35	3	3	0	0	3	3	0	0	0	0	3	3	0	0	8.6	35.193	326	NaN	NaN
544	C9JCU7;P52434;C9JLU1;C9JBJ6;C9J413	DNA-directed RNA polymerases I, II, and III subunit RPABC3	POLR2H	0.120743	0.0239164	0.041299	0.0681009	-0.772538	-0.610403								0.540795	0.985201	0.924233	0.935414	0.264101	0.350142	8.0569	7.9435	7.65809	7.75195	6.94823	7.06674	6.23e-22	3	3	2	2	2	2	3	3	2	2	2	2	3	3	20.6	19.767	175	-0.0361116	0.0622036
545	Q9BVT8;C9JCW7;C9JE12	Transmembrane and ubiquitin-like domain-containing protein 1	TMUB1	NaN	NaN	0.713229	-1.10068	NaN	NaN								1	1	0.329527	0.050764	1	1	NaN	NaN	7.4812	7.63936	NaN	NaN	1.01e-06	2	2	2	1	0	0	0	0	2	1	0	0	0	0	8.9	26.261	246	0.704164	0.683159
547	C9JDG0;Q9NSV4;Q9NSV4-4;Q9NSV4-7;Q9NSV4-5;Q9NSV4-6;Q9NSV4-1;Q9NSV4-2	Protein diaphanous homolog 3	DIAPH3	-0.069458	-0.278646	NaN	NaN	NaN	NaN								0.797921	0.291205	1	1	1	1	8.03615	8.12966	NaN	NaN	NaN	NaN	3.46e-26	6	6	0	0	5	5	0	0	0	0	5	5	0	0	5.7	136.88	1193	0.0920721	0.352658
549	H7C3D8;Q7Z7K0;C9JES7	COX assembly mitochondrial protein homolog	CMC1	-0.316812	-0.110219	NaN	NaN	NaN	NaN								0.261654	0.589414	1	1	1	1	7.25108	7.80187	NaN	NaN	NaN	NaN	1.18e-88	1	1	0	0	1	1	0	0	0	0	1	1	0	0	15	13.078	113	0.0439044	NaN
551	Q13098-7;Q13098;Q13098-5;C9JFE4;Q13098-6;J3KRJ4;J3KSA5;J3QLT0;J3KRE8;J3QL53;J3QLE8;J3KTB0;J3QS88;J3QS84;J3QQX0	COP9 signalosome complex subunit 1	GPS1	0.0542564	0.0228225	NaN	NaN	0.182368	0.31366								0.681279	0.818926	1	1	0.862214	0.709144	9.11518	9.14236	NaN	6.97251	6.63141	7.29743	1.48e-98	12	12	0	1	7	10	1	3	0	1	7	10	1	3	26.4	59.05	527	-0.0500842	-0.0836559
552	P99999;C9JFR7;CON__P62894	Cytochrome c	CYCS	-0.280311	-0.327791	NaN	NaN	-0.719049	-0.735031								0.296973	0.0829521	1	1	0.361765	0.368566	9.2867	9.76441	NaN	NaN	7.9695	8.02735	3.34e-53	8	8	0	1	8	6	5	5	0	1	8	6	5	5	62.9	11.749	105	-0.0418329	0.0716486
553	Q8IZL8-2;C9JFV4;I3L3A8;Q8IZL8;F8WDZ1;E7EV54;I3L445;I3L4M7;I3L1P4;I3L4P1;I3L4I3	Proline-, glutamic acid- and leucine-rich protein 1	PELP1	NaN	0.159562	-1.00046	-0.137605	NaN	NaN								1	0.451963	0.148013	0.816394	1	1	7.34727	8.2804	7.60437	8.29343	NaN	NaN	4.73e-29	9	9	3	5	1	6	0	0	3	5	1	6	0	0	8.8	135.49	1275	-0.139427	0.139665
554	Q9NYK5-2;Q9NYK5;C9JG87	39S ribosomal protein L39, mitochondrial	MRPL39	0.0481083	-0.0625538	NaN	0.36285	NaN	NaN								0.90492	0.735051	1	0.658307	1	1	7.7537	7.44756	7.23543	7.94287	NaN	NaN	1.2e-18	8	8	1	6	3	1	0	0	1	6	3	1	0	0	26.6	40.457	353	-0.0584279	-0.235114
555	Q0VDG4;Q0VDG4-2;C9JID8;F8W0M9;C9JNS3;F8WBX0;H9KVC8	Secernin-3	SCRN3	-0.679506	-0.639977	NaN	NaN	NaN	NaN								0.0159275	0.00481471	1	1	1	1	7.79024	8.46264	NaN	NaN	NaN	NaN	2.73e-11	2	2	0	0	2	2	0	0	0	0	2	2	0	0	7.8	48.544	424	NaN	NaN
556	C9JIF9;P13798;H7C393;H7C1U0;C9JLK2;F8WEH5;H0YFE5	Acylamino-acid-releasing enzyme	APEH	-0.13116	-0.0341462	NaN	NaN	-0.0875042	0.0583091								0.666789	0.904539	1	1	0.837538	0.95773	8.81574	8.69091	NaN	NaN	7.81085	7.88953	4.15e-70	15	15	0	0	9	7	11	10	0	0	9	7	11	10	24.2	81.673	737	-0.0325067	-0.109294
557	P30039;C9JIM0;F8W7D0	Phenazine biosynthesis-like domain-containing protein	PBLD	NaN	NaN	-2.14321	1.22139	NaN	NaN								1	1	0.00339957	0.0990601	1	1	7.30033	NaN	7.60256	7.53387	NaN	NaN	1.15e-10	4	4	2	2	1	0	0	0	2	2	1	0	0	0	21.5	31.785	288	-0.414345	-0.236707
558	C9JJ19;P82930;H3BP88	28S ribosomal protein S34, mitochondrial	MRPS34	-0.229388	-0.150999	-0.436437	-0.390487	NaN	NaN								0.395091	0.599063	0.539523	0.528524	1	1	7.67392	8.15155	8.19681	8.30944	NaN	NaN	8.94e-27	9	9	5	5	2	4	0	0	5	5	2	4	0	0	34.7	26.332	225	-0.00656479	-0.155361
561	P22694-2;P22694-9;C9JK39;P22694-6;P22694-7;P22694-5;P22694;P22694-3;P22694-4;P22694-10;B1APG3;P22694-8;B1APF9;B1APF8;B1APG2;B1APG0;B1APG1;B1APF7;B1APF6	cAMP-dependent protein kinase catalytic subunit beta	PRKACB	-0.373432	-0.30384	-0.217271	-1.06136	NaN	NaN								0.162699	0.199496	0.732371	0.0917339	1	1	7.8208	7.75088	8.03495	8.14311	NaN	NaN	3.82e-96	18	4	8	6	9	12	5	6	1	2	3	3	0	1	45.7	46.235	398	-0.173726	0.0153451
564	I3L4Q0;C9JLW8;I3L2L5;I3L317	Protein FAM195B	FAM195B	0.223019	-0.0481385	NaN	NaN	NaN	NaN								0.286468	0.79426	1	1	1	1	8.10346	7.97739	NaN	NaN	NaN	NaN	1.66e-10	3	3	0	0	3	3	0	0	0	0	3	3	0	0	26.3	12.95	118	0.304745	0.137124
565	O95104;C9JLZ0;O95104-2	Splicing factor, arginine/serine-rich 15	SCAF4	-0.168715	0.0128253	NaN	NaN	NaN	NaN								0.503421	0.953308	1	1	1	1	7.10178	7.41574	NaN	NaN	NaN	NaN	1.83e-19	3	2	0	0	3	3	0	0	0	0	2	2	0	0	4.9	125.87	1147	NaN	0.258253
566	Q13427;E9PG73;C9JM79;Q13427-2;C9JN15	Peptidyl-prolyl cis-trans isomerase G;Peptidyl-prolyl cis-trans isomerase	PPIG	NaN	NaN	0.610295	1.00973	NaN	NaN								1	1	0.419435	0.185194	1	1	7.15854	6.68641	7.72982	7.56678	NaN	NaN	4.44e-09	3	3	3	3	1	1	0	0	3	3	1	1	0	0	4	88.616	754	NaN	NaN
567	C9JME2;Q9Y4F1-2;Q9Y4F1;M0QYB0;M0R262;H0Y783;M0QXT1;Q9Y4F1-3	FERM, RhoGEF and pleckstrin domain-containing protein 1	FARP1	-0.194295	NaN	-1.59205	-1.38112	NaN	NaN								0.468931	1	0.0408144	0.0285475	1	1	7.83113	7.49947	8.04618	8.29418	6.14389	NaN	6.22e-21	11	11	6	6	3	1	1	0	6	6	3	1	1	0	14.1	122.09	1076	-0.755965	-0.437867
570	Q9NP80;J3KPL1;Q9NP80-2;C9JN30;Q9NP80-3;C9JAX4;C9J9W9	Calcium-independent phospholipase A2-gamma	PNPLA8	-0.32321	-0.274805	NaN	NaN	NaN	NaN								0.252572	0.259979	1	1	1	1	7.17915	7.61688	7.39136	8.02428	NaN	NaN	4.4e-07	3	3	1	1	1	2	0	0	1	1	1	2	0	0	4.1	88.476	782	-0.12874	0.0678179
571	O95777;C9JNV3;F2Z2Y6;C9JIZ0	N-alpha-acetyltransferase 38, NatC auxiliary subunit	NAA38	0.0645374	-0.024313	NaN	NaN	NaN	-0.692249								0.802483	0.833748	1	1	1	0.299111	7.96859	7.76747	NaN	7.0607	5.91229	6.61524	8.09e-07	2	2	0	1	2	2	1	2	0	1	2	2	1	2	27.1	10.403	96	0.0305479	0.0485017
572	P83731;C9JNW5;C9JXB8	60S ribosomal protein L24	RPL24	0.0122393	-0.0413714	-1.0986	-0.608278	1.50858	1.40261								0.878295	0.89186	0.20571	0.538293	0.0457879	0.08227	9.56567	9.48159	9.76251	9.74234	7.14404	7.40664	4.96e-45	12	12	10	11	9	7	3	3	10	11	9	7	3	3	52.2	17.779	157	0.0479571	0.13695
573	Q9NR56;C9JP00;Q9NR56-5;Q9NR56-2;Q9NR56-6;Q9NR56-7;Q9NR56-4;Q9NR56-3;H7C4T5;Q86VM6;Q5VZF2;Q5VZF2-2;Q5VZF2-3;O95205;Q9NUK0;B1AKI6;Q9NUK0-2;B4E3F7;Q9NUK0-3;Q9NUK0-4;H7C4Y1;C9JCX1;C9J4T8	Muscleblind-like protein 1	MBNL1	-0.164847	-0.0524924	NaN	NaN	NaN	NaN								0.561145	0.872609	1	1	1	1	8.99337	9.17479	NaN	NaN	NaN	NaN	5.42e-24	9	9	0	0	8	8	0	0	0	0	8	8	0	0	28.9	41.817	388	-0.00303283	-0.753262
574	O43772;C9JPE1;B4DWZ5;F8WEF6	Mitochondrial carnitine/acylcarnitine carrier protein	SLC25A20	NaN	NaN	-0.412212	-0.624855	NaN	NaN								1	1	0.562253	0.393123	1	1	NaN	NaN	8.53198	8.53154	NaN	NaN	6.08e-30	9	9	7	9	1	0	0	0	7	9	1	0	0	0	22.3	32.943	301	-0.404706	-0.429321
579	Q9BRJ6;C9JQV0;H7C2R9;H7C0T1	Uncharacterized protein C7orf50	C7orf50	NaN	NaN	1.08114	1.79267	NaN	NaN								1	1	0.115409	0.011561	1	1	NaN	6.84184	7.38561	7.31477	NaN	NaN	1.96e-08	2	2	1	1	0	1	0	0	1	1	0	1	0	0	17.5	22.083	194	0.476745	NaN
580	F5H211;P54252;P54252-2;C9JQV6;E9PB63;G3V3R7;P54252-3;G3V4U9;G3V328;G3V3T6;G3V2G1;E9PJN5;G3V526;D6RDL9;G3V2G2	Ataxin-3	ATXN3	-0.0128261	-0.321521	NaN	NaN	NaN	NaN								0.813795	0.195485	1	1	1	1	6.5211	7.21016	NaN	NaN	NaN	NaN	2.52e-32	2	2	0	0	2	2	0	0	0	0	2	2	0	0	9.2	42.457	370	NaN	NaN
581	P25686;P25686-2;C9JXB9;C9JRD2;C9JX00;E7ETU0;C9J1G2	DnaJ homolog subfamily B member 2	DNAJB2	-0.115643	-0.212285	-0.270849	0.247409	NaN	NaN								0.658365	0.353885	0.617035	0.875878	1	1	7.50417	6.82212	7.22935	7.42575	NaN	NaN	1.98e-21	4	3	2	3	3	2	0	0	1	2	2	1	0	0	15.1	35.58	324	0.0697022	-0.0359054
582	Q9UGP4;C9JRJ5	LIM domain-containing protein 1	LIMD1	0.182643	0.316144	NaN	NaN	NaN	NaN								0.484167	0.317311	1	1	1	1	7.96399	7.4528	NaN	NaN	NaN	NaN	1.19e-20	3	3	0	0	3	2	0	0	0	0	3	2	0	0	5.8	72.189	676	0.30871	0.132404
584	K7ERL7;O95834-2;K7EIK7;O95834;C9JRL6;K7EKU5;K7EKG3;K7ERY9;K7EII6;K7EQR0;K7EIM1;K7ERR2;Q05BV3-4;K7ELI8;K7ERR9	Echinoderm microtubule-associated protein-like 2	EML2	-0.733462	-0.520567	NaN	NaN	-0.822402	NaN								0.0113569	0.0344305	1	1	0.236578	1	7.44411	7.84935	NaN	NaN	6.55848	6.22363	3.47e-23	5	4	0	0	3	3	1	1	0	0	2	2	1	1	7.4	92.069	850	-0.609927	-0.580821
585	C9JRZ6;Q9NX63;F8WAR4;G3V1K1;F8WD73	Coiled-coil-helix-coiled-coil-helix domain-containing protein 3, mitochondrial	CHCHD3	-0.175288	-0.244804	-0.504719	-0.800819	NaN	NaN								0.590989	0.300667	0.623274	0.363225	1	1	8.47978	8.45588	9.72969	9.58815	NaN	NaN	7.5e-156	20	20	18	17	5	7	0	0	18	17	5	7	0	0	59.5	26.694	232	0.014641	0.0349878
586	C9JSL2;Q5JRX3-2;Q5JRX3;Q5JRX3-3;H0Y7L7;B1APQ0;H0Y4F7;B1APQ1	Presequence protease, mitochondrial	PITRM1	-0.177595	-0.0378341	NaN	NaN	-0.0252497	-0.298494								0.527303	0.932006	1	1	0.904208	0.634142	9.23591	9.1745	NaN	NaN	7.51336	7.26479	1.33e-117	24	24	0	0	18	18	7	4	0	0	18	18	7	4	30.3	117.51	1038	0.0177795	0.0308845
588	E9PAL9;C9JTZ6;Q9H857;Q9H857-2;Q9H857-3;Q9H857-4;H7C4G8;H7C519	5-nucleotidase domain-containing protein 2	NT5DC2	0.778449	0.546944	NaN	NaN	NaN	NaN								0.00973004	0.0714436	1	1	1	1	7.29677	7.61752	NaN	NaN	NaN	NaN	1.34e-15	3	3	0	0	2	3	0	0	0	0	2	3	0	0	5.2	64.144	557	0.670025	0.0524609
589	P08962;C9JV86;F8VWK8;F8W022;P08962-2;F8VZE2;F8VV56;F8VNT9	CD63 antigen	CD63	-0.250675	-0.231984	-1.57419	-1.21561	-0.246371	NaN								0.35527	0.280584	0.0430441	0.0537144	0.680683	1	9.14851	9.14192	8.03334	8.16411	6.87199	6.39804	7.51e-23	3	3	1	1	3	2	1	1	1	1	3	2	1	1	8.4	25.636	238	-0.213537	-0.381616
590	Q7L0Y3;C9JVB6	Mitochondrial ribonuclease P protein 1	RG9MTD1	-0.183913	-0.0065874	NaN	NaN	NaN	NaN								0.488435	0.896071	1	1	1	1	7.72	7.55129	NaN	NaN	NaN	NaN	3.58e-14	6	6	0	0	5	4	1	0	0	0	5	4	1	0	18.4	47.346	403	NaN	NaN
591	Q96GG9;C9JVE2;C9J8R4;C9JUW4;C9J0B2;C9JRU6	DCN1-like protein 1	DCUN1D1	0.0316314	0.0509601	NaN	NaN	NaN	NaN								0.953577	0.889093	1	1	1	1	7.79413	7.88061	NaN	NaN	6.03104	NaN	2.01e-111	4	4	0	0	3	3	1	0	0	0	3	3	1	0	22.8	30.124	259	-0.200996	NaN
592	Q5EB52;Q5EB52-2;C9JW74;Q5EB52-3;C9JSW2;C9JWU9;C9JCM6;C9JRA9;C9JUD2;C9JG66	Mesoderm-specific transcript homolog protein	MEST	3.26856	2.99762	1.77469	1.49426	NaN	NaN	Yes	+	+					3.08e-48	4.23e-35	0.00566989	0.00674104	1	1	8.17655	8.27969	8.72633	8.73398	NaN	NaN	5.66e-82	7	7	4	6	1	2	0	0	4	6	1	2	0	0	29.6	38.83	335	2.09633	1.67107
593	O15530;C9JWR9;O15530-3;E9PER6;O15530-2;O15530-5;Q6A1A2;O15530-4;H3BQ10	3-phosphoinositide-dependent protein kinase 1;Putative 3-phosphoinositide-dependent protein kinase 2	PDPK1;PDPK2	0.197869	0.0197674	NaN	NaN	NaN	NaN								0.448712	1	1	1	1	1	7.92195	7.95848	NaN	NaN	NaN	NaN	3.16e-29	4	4	0	0	2	4	0	0	0	0	2	4	0	0	8.5	63.151	556	NaN	NaN
594	O00566;C9JX83	U3 small nucleolar ribonucleoprotein protein MPP10	MPHOSPH10	0.297826	0.131827	NaN	NaN	NaN	NaN								0.294879	0.616385	1	1	1	1	7.5797	7.89893	NaN	6.41639	NaN	NaN	9.02e-17	4	4	0	1	3	4	0	0	0	1	3	4	0	0	6	78.863	681	NaN	NaN
595	C9JXC6		SEC61A1	0.0433395	-0.0883625	NaN	NaN	NaN	NaN								0.936782	0.677954	1	1	1	1	6.88106	7.9639	NaN	NaN	NaN	NaN	1.6e-61	5	1	4	3	2	3	0	1	0	0	1	1	0	0	60.4	10.817	101	-0.0880861	-0.0236102
596	Q4L180;Q4L180-2;Q4L180-7;Q4L180-3;Q4L180-5;C9JYJ6;Q4L180-6	Filamin A-interacting protein 1-like	FILIP1L	0.157032	-0.397237	NaN	NaN	NaN	NaN								0.80103	0.12133	1	1	1	1	6.40465	6.59191	NaN	NaN	NaN	NaN	1.35e-06	2	2	0	0	2	2	0	0	0	0	2	2	0	0	2.9	130.38	1135	0.0963968	0.440557
599	Q9Y6K9-2;Q9Y6K9;C9J1R1;E7EU78;A8MV29;F8W9A9;C9JZ85;Q9Y6K9-3;C9JN51	NF-kappa-B essential modulator	IKBKG	0.21979	0.0343633	1.23761	NaN	NaN	NaN								0.448766	0.983999	0.0673671	1	1	1	7.60351	7.48732	5.41286	NaN	NaN	NaN	1.2e-08	4	4	1	0	3	2	0	0	1	0	3	2	0	0	9.9	55.786	487	0.225769	0.165176
601	P35249;C9JZI1;C9J8M3;C9JTT7;C9JXZ7	Replication factor C subunit 4	RFC4	0.397801	0.185144	0.559488	NaN	NaN	NaN								0.19494	0.562692	0.468669	1	1	1	7.52559	7.71354	7.66502	7.31029	NaN	NaN	6.8e-10	4	4	3	1	2	3	0	0	3	1	2	3	0	0	11	39.681	363	0.114767	0.0214382
602	O60716;O60716-2;O60716-4;O60716-6;O60716-3;C9JZR2;O60716-5;O60716-7;O60716-8;O60716-9;O60716-10;O60716-12;O60716-14;O60716-11;O60716-13;O60716-15;O60716-16;O60716-17;O60716-18;O60716-20;O60716-22;O60716-19;O60716-21;O60716-23;O60716-24;O60716-25;O60716-26;O60716-28;O60716-30;O60716-27;O60716-29;O60716-31;O60716-32;E9PRE2;E9PKY0;H0YC95;E9PKL1	Catenin delta-1	CTNND1	0.322464	0.321259	0.281242	0.118078	NaN	NaN								0.0569993	0.0747266	0.622715	0.74077	1	1	9.27625	9.30874	8.71888	8.62177	NaN	NaN	7.24e-271	25	25	6	6	19	21	0	0	6	6	19	21	0	0	34.5	108.17	968	0.237564	0.284897
603	P62256;C9JZY6;P62256-2;C9JZG9;H7C4M9;C9J8Q9	Ubiquitin-conjugating enzyme E2 H	UBE2H	0.0338958	0.0645528	NaN	NaN	0.185086	0.319842								0.774287	0.716226	1	1	0.859168	0.787712	8.37891	8.30972	NaN	NaN	7.04025	7.19232	3.34e-73	5	5	0	0	3	3	4	5	0	0	3	3	4	5	31.1	20.655	183	0.240131	0.351884
605	C9K0J5;Q70E73;Q70E73-6;Q70E73-9;Q70E73-3;Q70E73-4;Q70E73-7;Q70E73-8;Q70E73-2;C9J164;Q70E73-5;C9JLG4;C9J0R8	Ras-associated and pleckstrin homology domains-containing protein 1	RAPH1	0.0163963	0.00569747	NaN	NaN	NaN	NaN								0.946645	0.956908	1	1	1	1	7.82046	7.88958	NaN	NaN	NaN	NaN	1.48e-39	4	4	0	0	3	3	0	0	0	0	3	3	0	0	4.5	141.18	1302	0.264957	0.576605
606	H3BU86;G8JLE0;O14662;O14662-5;C9K0W8;O14662-4;O14662-2;Q96NX8;O14662-6;B7ZBM7;B7ZBM8;F8W9Z6;B7ZBM5;B7ZBM4;O14662-3;B4DJX9;H0YEW0;E9PND6	Syntaxin-16	STX16-NPEPL1;STX16	-0.173148	-0.216046	-0.0145174	-0.432503	NaN	NaN								0.518983	0.426211	0.866965	0.364895	1	1	8.0251	8.20243	7.37306	7.55326	NaN	NaN	2.25e-43	5	5	2	1	3	4	0	0	2	1	3	4	0	0	25.4	43.229	382	NaN	NaN
726	O00478;D0FY33;O00478-2;O00481;O00481-4;C9JZT5;O00481-3;O00481-2;P78410;P78410-2;P78410-3;C9JUV8;Q13410;Q6AZZ1;Q96F44;Q96F44-3;C9JQT8;E9PRR1;E9PJE9;C9J877;C9J3Q8;C9JPK0;C9JVU4;E9PRX1;C9JNZ3	Butyrophilin subfamily 3 member A3;Butyrophilin subfamily 3 member A1;Butyrophilin subfamily 3 member A2	BTN3A3;BTN3A1;BTN3A2	-0.115454	0.217667	-0.229097	NaN	NaN	NaN								0.658826	0.510843	0.655676	1	1	1	7.39145	7.39435	7.10846	7.11398	NaN	NaN	1.94e-14	4	4	1	1	3	3	0	0	1	1	3	3	0	0	7.4	65.001	584	-0.101598	0.405203
727	D2X2H5;Q8N2Q7;Q8N2Q7-2;C9J4D3;A6NMU8;B4DHI3;Q8N0W4-2;Q8NFZ4;Q8N0W4;Q8NFZ3;Q8NFZ3-2	Neuroligin-1	nlgn1;NLGN1	NaN	NaN	NaN	NaN	-1.1049	-1.00032								1	1	1	1	0.118237	0.152742	NaN	NaN	NaN	NaN	6.60505	7.17076	8.86e-32	4	4	0	0	0	0	3	4	0	0	0	0	3	4	6	96.367	863	NaN	NaN
728	E9PFM1;D3DNT2;Q04637;E7EUU4;Q04637-3;E9PGM1;Q04637-4;E7EX73;Q04637-5;G5E9S1;Q04637-6;C9JF13;C9J6B6;C9K073;C9J2Z7;H7C044;H7C0V6;REV__J3KQX6;REV__C9JQZ6;REV__F5H7J8;REV__Q8NEG2;REV__C9JBJ8	Eukaryotic translation initiation factor 4 gamma 1	EIF4G1	-0.00613704	-0.0168579	1.00984	0.0793991	0.0654241	-0.0469463								0.983948	0.999298	0.105126	0.949333	0.997558	0.9241	9.42034	9.51915	7.85961	7.95847	7.63552	7.66752	0	43	39	5	6	35	34	7	9	5	6	31	31	7	9	31.1	176.23	1606	-0.0247283	-0.00725272
729	D3DQV9;P78344;H0Y3P2;P78344-2;H0YCH5;H0YD77;E9PKF8;H0YEC5;H0YCF8;H0YDP4;H0YDC0;H0YEN8;H0YD99	Eukaryotic translation initiation factor 4 gamma 2	EIF4G2	-0.0293234	-0.0890462	0.55068	-0.022813	-0.520761	0.382642								0.947513	0.728266	0.366889	0.930413	0.435806	0.721894	8.87378	9.0983	8.82364	8.77296	6.99911	6.58005	8.95e-167	27	22	15	13	19	18	3	3	13	11	16	14	3	3	32.1	102.33	907	-0.0170082	-0.0366088
730	P09914;D3DR31;Q5T764	Interferon-induced protein with tetratricopeptide repeats 1	IFIT1	0.429428	0.380153	NaN	NaN	NaN	NaN								0.10125	0.107145	1	1	1	1	8.0057	8.11674	NaN	7.01448	NaN	NaN	1.27e-69	6	6	0	1	6	6	0	0	0	1	6	6	0	0	16.5	55.36	478	0.248656	0.575508
731	E9PDL9;Q9Y6M7-7;Q9Y6M7-8;Q9Y6M7;E9PFN4;E9PGC1;D3K174;Q9Y6M7-6;Q9Y6M7-9;Q9Y6M7-2;Q9Y6M7-3;Q9Y6M7-4;C9JRP1;B6DY52;B6DY53;H7C3C4;F8W7E6;Q9Y6M7-5	Sodium bicarbonate cotransporter 3	SLC4A7	0.360511	0.142462	NaN	NaN	NaN	NaN								0.200391	0.58333	1	1	1	1	7.72414	7.97049	NaN	NaN	NaN	NaN	1.14e-34	4	4	0	0	4	3	0	0	0	0	4	3	0	0	4.8	140.76	1259	0.628354	NaN
732	D3YTA9;P63098;F6U1T9;H7BYZ3	Calcineurin subunit B type 1	PPP3R1	-0.183699	-0.0325831	NaN	NaN	NaN	NaN								0.501376	0.972621	1	1	1	1	7.49431	8.26043	NaN	6.74239	NaN	6.17788	2.85e-33	5	5	0	1	3	3	0	1	0	1	3	3	0	1	31.7	21.445	189	0.0433446	NaN
733	Q8N9T8;Q8N9T8-2;D3YTE0;H0YFD2;H0YH26	Protein KRI1 homolog	KRI1	0.0534196	-0.00286198	NaN	NaN	NaN	NaN								0.889303	0.898507	1	1	1	1	7.71065	7.76384	NaN	NaN	NaN	NaN	2.15e-18	5	5	0	0	4	4	0	0	0	0	4	4	0	0	8.9	83.251	709	NaN	NaN
734	Q9NNW7;D3YTF9;F5H2V0;D3YTF8;Q9NNW7-2;E7ENA2;F5H1L4;E7EWK1;Q9NNW7-3;Q9NNW7-4	Thioredoxin reductase 2, mitochondrial	TXNRD2	NaN	0.0518342	NaN	NaN	-0.125371	-0.390487								1	0.935999	1	1	0.803086	0.512603	NaN	7.7992	NaN	8.86967	6.23528	5.95891	2.37e-33	6	5	0	1	1	3	3	2	0	1	0	2	3	2	16.8	56.524	524	-0.102791	NaN
735	D3YTG3;Q7Z7G0;Q5JPC9;H0Y897;B4DSV9;Q7Z7G0-4;Q7Z7G0-3;Q7Z7G0-2;H0YEA0;H7C4X4;E9PPR9	Target of Nesh-SH3	ABI3BP;DKFZp667H216	NaN	NaN	-2.6876	-1.99031	-0.584097	-0.556397	Yes			+				1	1	3.48e-05	0.00299523	0.478378	0.386403	NaN	NaN	8.8193	8.92262	8.37718	7.23502	6.98e-139	13	13	12	11	0	0	13	5	12	11	0	0	13	5	9.6	195.32	1777	0.400538	-0.476123
736	Q13557-11;Q13557-4;Q13557-6;Q13557-3;Q13557;D6R938;E9PF82;Q13557-5;Q13557-10;Q13557-9;Q13557-8;E9PBG7;Q13557-12;H0Y9J2;Q9UQM7-2;Q9UQM7;E7EQE4;E9PBE8;E7ETC9;E7ERS6;D6RFJ0;D6RHX9	Calcium/calmodulin-dependent protein kinase type II subunit delta	CAMK2D	-0.596737	-0.434193	0.0759405	-0.177517	0.0989621	0.732633								0.0209703	0.0345198	0.786532	0.965923	0.956453	0.401569	9.27777	9.33098	9.48254	9.50245	6.55006	6.7696	1.54e-235	19	10	15	15	13	13	2	3	8	8	6	6	1	1	46.8	59.151	524	-0.401158	-0.35321
738	D6RE79;Q14728;D6RA47;D6RIZ4	Major facilitator superfamily domain-containing protein 10	MFSD10	NaN	NaN	-1.69444	-1.19941	NaN	NaN								1	1	0.0298349	0.0410177	1	1	NaN	NaN	7.89266	7.99888	NaN	NaN	1.24e-13	2	2	2	2	0	1	0	0	2	2	0	1	0	0	4.6	50.431	480	-0.470929	-0.440846
740	P61077-3;P61077-2;P61077;P62837;H9KV45;D6RAH7;P62837-2;D6RFM0;D6RAW0	Ubiquitin-conjugating enzyme E2 D3;Ubiquitin-conjugating enzyme E2 D2	UBE2D3;UBE2D2	-0.120923	0.0561823	NaN	NaN	NaN	NaN								0.73537	0.772736	1	1	1	1	8.57838	8.75505	7.70003	NaN	7.71829	7.69514	4.11e-19	3	2	1	0	3	3	1	1	1	0	2	2	1	1	35.6	16.893	149	0.0207689	-0.0284277
742	O60683;D6RBB0;O60683-2;D6RA89;J3QRM4	Peroxisome biogenesis factor 10	PEX10	NaN	NaN	-0.976879	-1.09626	NaN	NaN								1	1	0.199431	0.0596102	1	1	NaN	NaN	7.83895	7.75519	NaN	NaN	1.12e-17	4	4	4	4	0	0	0	0	4	4	0	0	0	0	18.7	37.069	326	NaN	NaN
744	Q8IZ81;D6RBS5;D6RHX2	ELMO domain-containing protein 2	ELMOD2	-0.0786631	-0.207129	0.135702	NaN	NaN	NaN								0.771387	0.361916	0.97259	1	1	1	7.84442	7.70869	7.11187	7.23467	NaN	NaN	4.2e-09	3	3	2	1	2	2	0	0	2	1	2	2	0	0	9.9	34.96	293	-0.339619	NaN
745	P06730-2;D6RBW1;P06730-3;P06730;H0Y8J7;A6NMX2;H0Y8X3;D6RHE2	Eukaryotic translation initiation factor 4E	EIF4E	-0.0730782	-0.0650581	0.577207	0.284885	NaN	NaN								0.823895	0.802068	0.377028	0.764169	1	1	8.65022	8.89495	8.00225	7.68871	6.04415	6.25474	7.2e-25	8	8	2	2	6	5	1	1	2	2	6	5	1	1	27	28.777	248	-0.00424777	-0.063779
747	P52803;D6RDV5	Ephrin-A5	EFNA5	-2.5375	-1.86967	NaN	NaN	NaN	NaN	Yes	+	+					3.94e-13	7.92e-11	1	1	1	1	6.99126	6.89409	NaN	NaN	NaN	NaN	3.53e-05	1	1	0	0	1	1	0	0	0	0	1	1	0	0	8.3	26.297	228	NaN	NaN
748	D6REA1;Q9H173;D6RIU8;A0RZB6;D6RAI3;D6RBP7;D6RG16	Nucleotide exchange factor SIL1	SIL1	0.701572	-0.285463	NaN	NaN	-1.05211	-1.43876								0.0624391	0.240702	1	1	0.157584	0.0403543	6.66849	7.06833	NaN	6.73415	8.19479	8.26124	1.08e-55	10	10	0	1	2	2	9	10	0	1	2	2	9	10	21.8	52.748	468	0.528071	0.47295
750	P35475;D6REB5;B3KWK6;H0Y9B3;D6R9D5;D6RBD5;H0Y9R9	Alpha-L-iduronidase	IDUA	-1.05037	-0.563218	0.151441	0.0278064	NaN	NaN	Yes	+						0.00180043	0.0280035	0.87448	0.88596	1	1	6.54911	7.51922	8.15833	8.02255	6.41246	6.29688	2.65e-26	9	9	6	5	2	2	1	1	6	5	2	2	1	1	13.9	72.669	653	-0.626447	-0.922883
751	P12081;D6REN6;B3KWE1;B4DDD8;P12081-2;J3KNE5;B4E1C5;C9JWK3;E7ETE2;D6RF05	Histidine--tRNA ligase, cytoplasmic	HARS	0.0248169	-0.00386325	NaN	NaN	0.104819	0.0287278								0.804998	0.928255	1	1	0.749883	0.784345	8.96612	9.03254	7.18458	7.14345	8.07653	8.25387	8.26e-154	24	18	1	1	15	15	17	14	0	0	12	12	11	8	50.5	57.41	509	-0.0242818	0.0607583
752	D6RER5;Q9NVA2;D6RGI3;Q9NVA2-2;D6RDU5;H0Y961;F5H1J5;Q14141;B1AMS2;Q14141-4;Q14141-2;B4E049;D6R9Y6;D6RDP1;H0Y9G8;Q14141-3	Septin-11	SEPT11	-0.33348	-0.193078	0.588553	0.207925	-0.487499	-0.496764								0.128541	0.378924	0.440121	0.873194	0.573067	0.610417	9.54362	9.36427	7.54464	7.79989	8.53528	8.56717	0	24	21	3	4	19	16	15	17	3	3	16	13	13	15	52.8	49.808	432	0.460092	0.0793713
753	D6REX3;O94979-8;O94979;O94979-2;O94979-9;O94979-3;O94979-4;B7ZL00;O94979-6;D6RHZ5;H7BXG7;O94979-7;O94979-5;H0YAB3;H0Y8V7;H0Y9K1;H0Y8W8;H0Y9T9;H0YAF5;D6RCQ9;D6RE64;D6RHE8;H0Y9V3	Protein transport protein Sec31A	SEC31A	-0.110898	-0.103466	-0.579086	-0.666032	0.044835	0.0654038								0.632963	0.629549	0.368154	0.223377	0.980056	0.950647	9.67937	9.64369	7.5937	7.74241	7.2352	7.61416	1.88e-288	34	32	2	3	25	30	7	9	2	3	23	28	7	9	29.5	136.22	1251	-0.0276309	-0.000721132
754	Q5H8A4;Q5H8A4-2;E7EWV1;D6RFE8;E7EM50;Q5H8A4-4;B4DKC7;Q5H8A4-3;Q5H8A4-5;D6R9J9	GPI ethanolamine phosphate transferase 2	PIGG	-0.0195168	-0.192569	-0.239924	-0.287928	NaN	NaN								0.799386	0.411577	0.645561	0.496851	1	1	7.14314	7.42262	7.57831	7.47702	NaN	NaN	2.06e-16	5	5	5	3	1	1	0	0	5	3	1	1	0	0	6.8	108.17	983	NaN	NaN
755	D6RFG8;P27707;D6RCP9	Deoxycytidine kinase	DCK	-0.233671	-0.247869	NaN	NaN	NaN	NaN								0.383265	0.304035	1	1	1	1	7.90757	7.96937	NaN	NaN	NaN	NaN	8.59e-14	3	3	0	0	3	3	0	0	0	0	3	3	0	0	12.6	36.764	317	0.0772429	0.137568
756	D6RFI7		HAPLN1	NaN	NaN	2.52534	2.0219	0.611836	NaN	Yes			+	+			1	1	2.64e-05	0.000522302	0.431834	1	NaN	NaN	8.0477	7.70584	7.02694	6.60227	1.09e-119	10	1	7	7	4	4	7	8	1	1	0	0	1	1	45.1	20.615	182	1.03759	1.17
757	P51946;D6RG18;D6RHI7	Cyclin-H	CCNH	0.199257	0.243001	NaN	NaN	NaN	NaN								0.445556	0.426487	1	1	1	1	7.89789	7.86597	NaN	NaN	NaN	NaN	1.28e-15	4	4	0	0	4	4	0	0	0	0	4	4	0	0	3.7	37.643	323	0.128029	NaN
758	H0UI06;D6RGV5;D6RIE3;P14406;D6R9C3	Cytochrome c oxidase subunit 7A2, mitochondrial	COX7A2	-0.355557	-0.334842	-1.32504	-0.491747	NaN	NaN								0.17898	0.108394	0.0864256	0.429726	1	1	9.00608	9.06213	7.91441	8.22313	NaN	NaN	2.96e-18	3	3	2	2	3	2	0	0	2	2	3	2	0	0	21.7	12.844	115	NaN	NaN
759	D6RGV7;Q8N9C0	Immunoglobulin superfamily member 22	IGSF22	NaN	NaN	-3.486	-2.29531	-0.589015	-0.426246	Yes			+	+			1	1	7.09e-08	0.000284786	0.374895	0.503357	NaN	NaN	8.75585	8.20715	7.32323	7.46867	3.44e-05	2	2	1	2	0	0	1	1	1	2	0	0	1	1	2.3	147.99	1326	NaN	NaN
760	Q96QB1;E9PDZ8;Q96QB1-1;Q96QB1-4;D6RGY9	Rho GTPase-activating protein 7	DLC1	0.3704	0.492345	NaN	NaN	NaN	NaN								0.377066	0.106794	1	1	1	1	7.15097	7.34226	NaN	NaN	NaN	NaN	4.04e-07	1	1	0	0	1	1	0	0	0	0	1	1	0	0	0.9	170.59	1528	NaN	NaN
761	Q96J01;Q6NZ53;D6RGZ2	THO complex subunit 3	THOC3	0.0739209	0.382748	NaN	NaN	NaN	NaN								0.829474	0.187556	1	1	1	1	7.64521	7.68282	7.3006	7.28726	NaN	NaN	0.00081688	1	1	1	1	1	1	0	0	1	1	1	1	0	0	2.8	38.771	351	NaN	NaN
762	Q9BS16;D6RHD3;D6RJF0;D6RC76;H0Y9K8	Centromere protein K	CENPK	NaN	NaN	0.160124	0.466492	NaN	NaN								1	1	0.940899	0.622665	1	1	NaN	7.02444	7.73605	7.12675	NaN	NaN	2.25e-12	4	4	3	2	0	1	0	0	3	2	0	1	0	0	20.8	31.655	269	NaN	NaN
763	P55212;D6RHU3;P55212-2;D6RBM3	Caspase-6;Caspase-6 subunit p18;Caspase-6 subunit p11	CASP6	0.546459	0.269892	NaN	NaN	0.753825	NaN								0.0719274	0.370368	1	1	0.322878	1	7.17823	7.73795	NaN	NaN	6.30432	5.98833	6.09e-11	4	4	0	0	2	4	2	1	0	0	2	4	2	1	21.8	33.31	293	0.379177	NaN
765	G3V0I6;Q01804;Q01804-3;D6RI06	OTU domain-containing protein 4	OTUD4	0.250174	0.369123	NaN	NaN	NaN	NaN								0.425961	0.345233	1	1	1	1	7.33149	7.18015	NaN	NaN	NaN	NaN	0.0005916	1	1	0	0	1	1	0	0	0	0	1	1	0	0	0.8	124.04	1114	NaN	NaN
766	Q13480-2;Q13480;D6RIS0;D6RIF8;H0Y8F4	GRB2-associated-binding protein 1	GAB1	-0.203184	-0.112507	NaN	NaN	NaN	NaN								0.460381	0.55422	1	1	1	1	7.28094	7.212	NaN	NaN	NaN	NaN	2.03e-12	2	2	0	0	2	2	0	0	0	0	2	2	0	0	3.6	80.004	724	NaN	NaN
767	Q06265-2;Q06265;D6RIY6;Q06265-4;Q06265-3;D6R905;H0Y9L5;D6RA17;D6RAP4	Exosome complex component RRP45	EXOSC9	0.328817	0.0742425	NaN	NaN	NaN	NaN								0.209144	0.807587	1	1	1	1	7.90485	7.9386	NaN	NaN	NaN	5.89924	5.33e-13	4	4	0	0	3	3	0	1	0	0	3	3	0	1	10.7	50.803	456	0.128161	0.36563
768	O15254;O15254-2;D6RJ89	Peroxisomal acyl-coenzyme A oxidase 3	ACOX3	-0.250037	-0.254955	NaN	NaN	NaN	NaN								0.350677	0.273376	1	1	1	1	7.935	7.80231	NaN	NaN	NaN	NaN	1.01e-14	2	2	0	0	1	2	0	0	0	0	1	2	0	0	4.4	77.628	700	0.0996318	0.1922
770	Q15147-4;E2QRH8;Q15147;Q5JYS9;Q15147-2	1-phosphatidylinositol 4,5-bisphosphate phosphodiesterase beta-4	PLCB4	-0.203017	-0.383144	NaN	NaN	NaN	NaN								0.447842	0.126345	1	1	1	1	7.71794	7.57295	NaN	NaN	NaN	NaN	2.95e-14	4	4	0	0	4	4	0	0	0	0	4	4	0	0	3.5	136.1	1194	NaN	NaN
771	Q9H2U2-2;Q9H2U2;E2QRM6;Q9H2U2-3;Q9H2U2-6;H0Y9D8;D6R967;B4DFH3;Q9H2U2-4;D6RGV9;D6RGI1;D6RAD3;H0YAK2	Inorganic pyrophosphatase 2, mitochondrial	PPA2	-0.124611	-0.0235978	NaN	NaN	0.19687	-0.465332								0.683932	0.939964	1	1	0.845988	0.453302	8.63934	8.81975	NaN	NaN	7.00771	6.92417	1.43e-101	13	13	0	0	8	8	5	5	0	0	8	8	5	5	38.1	39.638	349	-0.10524	-0.144177
772	E7EW49;E7ERI8;F5H604;O75122;J3KR49;E3W994;E9PBA6;F5H3X0;H7C5M8;E7ENG2;B3KR06;O75122-2;D6RBU8;H7C4X8;H7C4M5;C9J668	CLIP-associating protein 2	CLASP2	0.522269	0.344023	NaN	NaN	NaN	NaN								0.0598926	0.14716	1	1	1	1	7.56962	7.98612	NaN	NaN	NaN	NaN	6.41e-100	8	6	1	0	3	8	0	1	0	0	3	6	0	0	7.2	165.7	1514	0.059909	0.193932
773	E5KLJ5;O60313-2;E5KLJ9;E5KLJ6;E5KLK1;O60313;H7C141;H7C321;H7C3G2;C9JMB8;A8MXB6	Dynamin-like 120 kDa protein, mitochondrial;Dynamin-like 120 kDa protein, form S1	OPA1	-0.192589	-0.154793	0.307358	NaN	NaN	NaN								0.54793	0.52856	0.753549	1	1	1	8.59471	8.67025	7.44429	6.79732	NaN	NaN	4.28e-112	18	18	2	1	16	14	0	0	2	1	16	14	0	0	17	117.74	1015	-0.310271	-0.258459
774	E5RG17;Q6P1N9;G5EA19;H0YBX2;Q6P1N9-2;E5RGF2;E5RK70;E5RG62;E5RID7;E5RJY6;E5RI69	Putative deoxyribonuclease TATDN1	TATDN1	NaN	NaN	-1.65809	-1.57708	NaN	NaN								1	1	0.0334002	0.0124843	1	1	7.01753	7.21588	8.15524	8.32461	6.16086	6.43223	5.89e-11	4	4	1	1	1	1	2	1	1	1	1	1	2	1	14.3	36.418	322	-0.229551	NaN
775	E5RIM7;O00244;E5RGN3	Copper transport protein ATOX1	ATOX1	0.0417932	0.0301397	NaN	NaN	NaN	NaN								0.783631	0.818238	1	1	1	1	8.76133	8.56038	NaN	NaN	NaN	NaN	6.5e-52	4	4	0	0	4	4	0	0	0	0	4	4	0	0	47.9	7.8741	73	NaN	NaN
777	O75608;O75608-2;E5RGR0;E5RJA0;E5RI35;E5RJ48	Acyl-protein thioesterase 1	LYPLA1	-0.0843003	0.171404	NaN	NaN	0.674594	0.889325								0.792759	0.34715	1	1	0.381268	0.291419	8.62512	8.53124	7.24549	7.41034	6.50185	6.65429	4.75e-11	3	3	1	1	2	2	3	2	1	1	2	2	3	2	13.9	24.669	230	-0.0423528	NaN
778	O60925;E5RGS4;D6RGG5	Prefoldin subunit 1	PFDN1	0.16506	0.00593112	NaN	NaN	NaN	0.0409797								0.579524	0.901541	1	1	1	0.915285	7.6511	8.31184	NaN	NaN	5.87238	6.34795	2.04e-11	4	4	0	0	2	3	1	2	0	0	2	3	1	2	45.1	14.21	122	0.0164963	-0.0788831
784	Q15369;E5RHG8;Q15369-2;E5RJ89	Transcription elongation factor B polypeptide 1	TCEB1	0.0212548	-0.0764127	-0.0829274	0.466644	NaN	NaN								0.820376	0.765172	0.797747	0.527638	1	1	9.05235	8.8778	7.58148	7.74773	5.66283	5.80634	3.81e-88	6	6	3	3	6	6	1	1	3	3	6	6	1	1	65.2	12.473	112	-0.0122425	-0.0409626
786	Q9NV06;E7EVM5;E5RHM4;E5RJ28;Q9NV06-2	DDB1- and CUL4-associated factor 13	DCAF13	0.149351	0.193568	NaN	NaN	NaN	NaN								0.649357	0.566159	1	1	1	1	7.20596	7.39284	7.23932	7.39407	NaN	NaN	3.87e-06	2	2	1	1	1	1	0	0	1	1	1	1	0	0	7.2	51.402	445	NaN	NaN
788	H0YBH7;Q96BY9;E5RHW0;E5RFJ9;H0YAZ1;H0YAN9	Store-operated calcium entry-associated regulatory factor	TMEM66	0.0685467	-0.0151321	NaN	NaN	NaN	NaN								0.856377	0.87103	1	1	1	1	7.33232	7.37144	NaN	NaN	NaN	NaN	3.53e-21	4	4	0	0	3	4	0	0	0	0	3	4	0	0	14.7	37.768	347	NaN	NaN
789	Q9NPA8;E5RHX8;G3V117;E5RJ84;E5RHT9;E5RI00;J3KNT2	Enhancer of yellow 2 transcription factor homolog	ENY2	0.139528	-0.0443359	NaN	NaN	NaN	NaN								0.673474	0.774293	1	1	1	1	7.51602	7.69834	6.92865	7.1989	NaN	NaN	1.65e-05	2	2	1	1	1	2	0	0	1	1	1	2	0	0	23.8	11.528	101	NaN	NaN
790	P52758;E5RI71;H0YB34;H0YBX3	Ribonuclease UK114	HRSP12	NaN	NaN	NaN	NaN	-0.895407	-0.933323								1	1	1	1	0.200042	0.178703	NaN	NaN	NaN	NaN	6.51837	6.82136	2.19e-17	2	2	0	0	0	0	2	2	0	0	0	0	2	2	19	14.494	137	-0.410562	NaN
791	P62888;E5RI99;E5RJH3	60S ribosomal protein L30	RPL30	0.0601006	-0.0358494	-1.76404	-0.654845	0.324836	0.287126								0.617385	0.91626	0.0329277	0.492421	0.717697	0.734042	9.66504	9.5871	9.38977	9.52939	7.47226	7.73119	6.76e-155	7	7	7	7	7	7	6	6	7	7	7	7	6	6	59.1	12.784	115	-0.0835081	-0.0437644
792	E5RJD8;O75347;E5RIW3;B4DT30;E5RIX8;E5RHG6	Tubulin-specific chaperone A	TBCA	0.0839268	0.00578499	NaN	NaN	-0.0931388	-0.675498								0.564725	0.888459	1	1	0.83667	0.309129	9.24532	9.28934	NaN	NaN	6.93315	7.04689	2.38e-216	14	14	0	0	12	12	4	3	0	0	12	12	4	3	58	14.306	119	-0.0141207	-0.0297002
793	P28328;E5RIW9	Peroxisome biogenesis factor 2	PEX2	NaN	NaN	-1.46075	-1.11825	NaN	NaN								1	1	0.0409799	0.0475918	1	1	NaN	NaN	7.65525	7.51545	NaN	NaN	5.45e-11	3	3	3	3	0	0	0	0	3	3	0	0	0	0	10.5	34.842	305	NaN	NaN
794	O00203;E5RJ68;H0YBD0;F5GWU4	AP-3 complex subunit beta-1	AP3B1	-0.0217197	0.0604222	-0.511374	-0.123632	0.51508	0.902939								0.993064	0.671119	0.479948	0.899423	0.532343	0.282914	9.10961	9.17397	8.21368	9.57284	7.12548	6.98766	3.34e-105	28	23	6	6	19	19	4	3	5	6	15	15	4	3	27.8	121.32	1094	0.09815	0.109732
795	Q93088;E5RJH0	Betaine--homocysteine S-methyltransferase 1	BHMT	NaN	NaN	-4.27136	2.19058	NaN	NaN				+	+			1	1	1.27e-08	0.000158857	1	1	NaN	NaN	7.59291	7.83198	NaN	NaN	2.05e-26	3	2	2	3	0	0	0	0	2	2	0	0	0	0	8.6	44.998	406	NaN	NaN
796	Q7L5N1;E7EM64;H7C3T0	COP9 signalosome complex subunit 6	COPS6	0.0275181	0.0369571	NaN	NaN	0.188186	0.517461								0.793385	0.8421	1	1	0.855696	0.529737	9.02768	8.88968	NaN	NaN	7.0029	7.35292	1.07e-95	12	12	0	0	10	7	4	5	0	0	10	7	4	5	38.8	36.163	327	-0.191673	-0.0784732
798	O43572;E7EMD6;J3QL61	A-kinase anchor protein 10, mitochondrial	AKAP10	-0.0318225	-0.0113855	-0.0492636	0.308309	-0.309467	-0.743866								0.773064	0.881995	0.990737	0.509497	0.61214	0.250214	7.13669	7.57033	8.71682	8.56553	7.15057	7.25818	1.52e-49	3	3	1	1	1	2	1	1	1	1	1	2	1	1	6.6	73.817	662	NaN	NaN
799	P04424;E7EMI0;E9PE48;F8W943;H7C0S8	Argininosuccinate lyase	ASL	-0.999262	-0.445557	NaN	NaN	-0.491106	-0.865145	Yes	+						0.000181736	0.0804357	1	1	0.450767	0.182418	8.04918	8.21806	NaN	NaN	7.46159	7.50248	1.46e-33	9	9	0	0	4	4	5	5	0	0	4	4	5	5	23.3	51.657	464	0.0497701	-0.0292761
800	Q13510-2;Q13510;E7EMM4;Q13510-3;E7ERV9	Acid ceramidase;Acid ceramidase subunit alpha;Acid ceramidase subunit beta	ASAH1	-0.661647	-0.489311	NaN	NaN	-0.593101	-0.569754								0.0177859	0.0324412	1	1	0.380893	0.375419	8.27653	8.43541	NaN	NaN	7.03463	7.30146	8.31e-28	8	8	0	0	3	6	4	4	0	0	3	6	4	4	25.5	46.503	411	-0.195005	-0.493032
801	P41236;E7EMN6;E7EUI7;Q6NXS1	Protein phosphatase inhibitor 2	PPP1R2	0.0486682	-0.0552942	NaN	NaN	NaN	NaN								0.770693	0.857639	1	1	1	1	8.28854	8.42292	NaN	NaN	NaN	NaN	6.4e-11	3	3	0	0	2	3	0	0	0	0	2	3	0	0	15.6	23.015	205	0.145351	NaN
802	Q96FZ2;E7EMP6;D6R9T3;D6RGK7	UPF0361 protein C3orf37	C3orf37	0.0867924	0.147624	NaN	NaN	NaN	NaN								0.964751	0.794705	1	1	1	1	6.97129	7.07019	6.77714	6.81123	NaN	NaN	2.59e-12	2	2	1	1	1	1	0	0	1	1	1	1	0	0	7.1	40.574	354	NaN	NaN
803	G3V3D1;E7EMS2;G3V3E8;H0YIZ1;P61916;J3KMY5;B4DQV7;G3V2V8	Epididymal secretory protein E1	NPC2	0.285763	0.366533	NaN	NaN	-0.677895	-0.576052								0.122369	0.0546931	1	1	0.313329	0.370307	8.65614	8.41622	NaN	NaN	7.38448	7.68562	1.97e-51	6	6	0	0	4	3	4	4	0	0	4	3	4	4	30.8	23.699	221	0.545375	NaN
804	O95359;E9PBC6;O95359-3;E7EMZ9;O95359-5;Q4VXL8;O95359-1;D6RAA5;O95359-6;E9PGB3;H0Y911;Q4VXL4;O95359-2;H0Y8P9;H0Y9Y7	Transforming acidic coiled-coil-containing protein 2	TACC2	0.0353091	-0.120957	NaN	NaN	NaN	NaN								0.942695	0.561301	1	1	1	1	7.6721	7.78472	5.53718	NaN	NaN	NaN	1.65e-09	5	5	2	0	3	3	0	0	2	0	3	3	0	0	1.5	309.42	2948	NaN	NaN
805	G5E948;O95819-3;E7ESS2;E7EN19;O95819-5;O95819;O95819-2;H7C360;G3XAA2;O95819-4;E7ENQ1;C9J840;E7EX83;H7C0P6;I3L2I2;H7C3Z6;E7ETN6	Mitogen-activated protein kinase kinase kinase kinase 4	MAP4K4	-0.0958425	0.0851542	-0.318566	-0.369744	NaN	NaN								0.771799	0.770041	0.640153	0.550102	1	1	8.28224	8.11153	7.98685	8.16397	5.74739	5.67752	8.01e-31	12	6	5	5	7	6	1	1	0	0	4	4	0	0	10.6	151.08	1320	-0.503466	-0.205142
806	O00255;O00255-2;O00255-3;E7EN32;E7ET29	Menin	MEN1	0.108172	0.221375	NaN	NaN	NaN	NaN								0.731851	0.502589	1	1	1	1	7.79475	7.30343	NaN	NaN	NaN	NaN	2.3e-38	2	2	0	0	2	1	0	0	0	0	2	1	0	0	5.9	68.023	615	NaN	NaN
807	P15502-4;P15502-1;P15502-2;E7EN65;E9PBM4;F8WAH6;P15502-9;P15502;P15502-10;P15502-5;E7ENM0;P15502-13;G3V0G6;P15502-12;P15502-6;P15502-7;G5E950;E7ETP7;P15502-8;P15502-11;E7ENW7;E7EWS8;E7EP82;E7EQH8	Elastin	ELN	NaN	NaN	-3.44103	-3.50988	NaN	NaN	Yes			+	+			1	1	1.05e-07	1.03e-07	1	1	7.18279	NaN	8.60332	8.67177	NaN	NaN	5.11e-102	9	9	7	9	1	0	0	0	7	9	1	0	0	0	21.1	66.105	757	NaN	NaN
809	E7ENU4;P55265-4;P55265;P55265-5;P55265-2;H0YCK3;P55265-3	Double-stranded RNA-specific adenosine deaminase	ADAR	0.204669	0.163922	0.744696	0.705157	NaN	NaN								0.261581	0.429018	0.231006	0.224325	1	1	8.71063	8.8381	8.40242	8.15803	NaN	NaN	2.77e-182	21	21	7	5	11	14	0	0	7	5	11	14	0	0	20	140.83	1269	0.10675	0.413942
810	Q86YQ8;E7ENV7;Q9HCH3;Q8IYJ1;Q86VY2;Q8IYJ1-2	Copine-8;Copine-5	CPNE8;CPNE5	NaN	-0.954438	-1.29788	-1.54406	NaN	NaN			+					1	0.000618165	0.0668861	0.00808569	1	1	6.52781	7.19827	7.17298	7.26359	NaN	NaN	2.06e-21	6	5	3	2	1	4	1	0	2	1	1	3	0	0	10.8	63.107	564	-0.124692	-0.180657
811	Q9H013;E7ENW4;Q9H013-2;E5RIS2;E9PD32;H0YC66	Disintegrin and metalloproteinase domain-containing protein 19	ADAM19	NaN	NaN	NaN	NaN	0.610392	0.724113								1	1	1	1	0.433041	0.408199	7.95212	NaN	NaN	6.44493	6.91767	7.06744	2.24e-17	4	4	0	1	1	0	2	2	0	1	1	0	2	2	4.2	105	955	NaN	NaN
812	P53992;E7EP00;G5EA31;B4DZT4	Protein transport protein Sec24C	SEC24C	0.0401046	0.147947	NaN	NaN	0.781736	0.368831								0.790395	0.473728	1	1	0.303777	0.736212	8.74221	8.6675	NaN	6.82222	6.62074	6.96896	9.37e-54	16	16	0	1	13	11	3	4	0	1	13	11	3	4	18	118.32	1094	0.154972	0.268348
815	O60256;O60256-3;E7EPA1;O60256-2;B4E329;C9K0K7;C9JJS3;I3L0S1;C9JDU5;E7EW35;I3L4G9;C9JDH0;I3L164;I3L331	Phosphoribosyl pyrophosphate synthase-associated protein 2	PRPSAP2	-0.0245296	0.0653287	NaN	NaN	NaN	NaN								0.930242	0.895961	1	1	1	1	7.83528	7.63348	NaN	NaN	5.8589	5.90242	1.37e-13	3	3	0	0	2	2	1	1	0	0	2	2	1	1	11.7	40.925	369	-0.287197	-0.0606541
816	P16070;P16070-5;E7EPC6;P16070-7;P16070-3;P16070-4;P16070-6;P16070-17;P16070-8;P16070-16;P16070-10;P16070-11;P16070-13;P16070-14;P16070-12;P16070-18;H0YD13;H0Y2P0;H0YE40;P16070-9;H0Y5E4;P16070-15;H0YCV9;H0YDW7;H0YDX6;E9PKC6;J3KN83;H0YD17;P16070-19;Q86UZ1	CD44 antigen	CD44	-0.0857285	-0.0503873	-1.0467	-0.671494	-0.194978	-0.608444								0.719074	0.85225	0.231003	0.476544	0.901855	0.488855	9.74415	9.83682	9.54579	9.50052	8.02218	8.15606	2.81e-81	9	9	8	8	8	9	2	3	8	8	8	9	2	3	13.1	81.537	742	0.405339	0.00392944
817	Q16181;E7EPK1;E7ES33;Q16181-2;G3V1Q4;B4DNE4;H0YFF6;H0Y3Y4;Q5JXL7;F5GZE5;Q6ZU15;Q5W161;F2Z3D3	Septin-7	SEPT7	-0.250433	-0.157012	0.154028	0.331721	-0.318927	-0.150799								0.258062	0.434758	0.76549	0.573804	0.756674	0.964855	9.6913	9.83734	8.32701	8.35309	8.55298	8.73423	2.66e-301	26	26	4	4	21	18	14	14	4	4	21	18	14	14	55.8	50.679	437	-0.108488	0.0428432
818	Q6P996;H3BNZ1;E7EPL4;H3BND4;J3KNK7;E7EMH5;Q86XE2;Q6P996-2;Q6P474;H3BNL6;H3BQ54;H3BM88;H3BPV5;H3BU11	Pyridoxal-dependent decarboxylase domain-containing protein 1;Pyridoxal-dependent decarboxylase domain-containing protein 2	PDXDC1;PDXDC2P	-0.00923726	-0.0708851	NaN	NaN	NaN	NaN								0.972667	0.727737	1	1	1	1	8.20653	8.09517	7.21712	NaN	NaN	7.15011	1.7e-37	12	12	1	0	8	8	0	1	1	0	8	8	0	1	17.6	86.706	788	0.0931545	0.220463
819	Q9HD67;E7EPL7;E9PEW5	Unconventional myosin-X	MYO10	0.365015	0.168279	NaN	NaN	NaN	NaN								0.385734	0.627129	1	1	1	1	7.03555	7.51508	NaN	NaN	NaN	NaN	8.2e-14	3	3	0	0	2	3	0	0	0	0	2	3	0	0	1.7	237.34	2058	NaN	NaN
821	P33121;P33121-2;E7EPM6;B7Z452;D6RER0;B7Z3Z9;H0Y9Z9;D6RG07	Long-chain-fatty-acid--CoA ligase 1	ACSL1	-0.674206	-0.49881	-0.45447	-0.455365	NaN	NaN								0.0179118	0.0291228	0.524856	0.372688	1	1	8.58422	8.59231	8.14305	7.79873	NaN	NaN	3.79e-40	11	11	3	2	10	10	0	0	3	2	10	10	0	0	18.5	77.942	698	-0.586818	-0.680594
822	Q9Y520-7;Q9Y520;Q9Y520-5;E7EPN9;Q9Y520-4;Q9Y520-6;Q9Y520-3;Q9Y520-2;H7C5N8;Q5JSZ5;Q5JSZ5-5	Protein PRRC2C	PRRC2C	-0.0140389	0.114342	NaN	NaN	NaN	NaN								0.991153	0.513622	1	1	1	1	8.71249	8.63195	NaN	NaN	NaN	NaN	3.46e-23	11	9	0	0	8	9	0	0	0	0	7	7	0	0	4.7	317.08	2898	-0.0745626	0.00859515
824	E7EPT4;P19404	NADH dehydrogenase [ubiquinone] flavoprotein 2, mitochondrial	NDUFV2	-0.435846	-0.380242	-0.320132	-0.372429	NaN	NaN								0.123572	0.0996618	0.802144	0.643284	1	1	8.13982	8.40449	9.00445	8.87039	NaN	NaN	4.01e-134	12	12	12	12	2	3	0	0	12	12	2	3	0	0	46	27.907	252	-0.413058	NaN
826	E7EQ34;O14653-2;O14653;I3L0K1;O14653-3;I3L4Z6;I3L3V4;I3L1K7;I3NI02	Golgi SNAP receptor complex member 2	GOSR2	0.186846	0.0202542	0.0930766	0.0525778	NaN	NaN								0.560808	0.969045	0.953326	0.940532	1	1	7.28576	7.83728	8.08543	8.19449	NaN	NaN	4.59e-31	6	6	5	4	1	2	0	0	5	4	1	2	0	0	31	26.864	232	0.0328061	0.118398
827	Q92844;E7EQA9;H7C3L4;E7EW82;E7EVA2;E7ENY2	TRAF family member-associated NF-kappa-B activator	TANK	-0.233109	-0.155968	NaN	NaN	NaN	NaN								0.401232	0.460733	1	1	1	1	7.2315	6.98265	NaN	NaN	NaN	NaN	6.02e-12	2	2	0	0	1	2	0	0	0	0	1	2	0	0	5.4	47.815	425	NaN	NaN
828	P51553;E9PDD5;E7EQB8;G5E9Q7;E9PF84;H7C1W2;H0Y5Q7;H7C1R3	Isocitrate dehydrogenase [NAD] subunit gamma, mitochondrial	IDH3G	-0.355502	-0.232479	NaN	NaN	NaN	NaN								0.23075	0.327405	1	1	1	1	8.43231	8.49777	NaN	NaN	NaN	NaN	8.6e-63	5	5	0	0	5	5	0	0	0	0	5	5	0	0	19.6	42.794	393	-0.378963	-0.157044
829	O15160;O15160-2;E7EQB9;H0Y723;D6RDJ3	DNA-directed RNA polymerases I and III subunit RPAC1	POLR1C	0.140973	0.297973	NaN	NaN	NaN	NaN								0.483012	0.213588	1	1	1	1	8.17415	8.10428	NaN	NaN	NaN	NaN	1.27e-11	4	4	0	0	4	4	0	0	0	0	4	4	0	0	19.4	39.249	346	-0.139522	-0.0483758
830	Q14240-2;Q14240;E7EQG2;Q9NZE6;J3KSN7	Eukaryotic initiation factor 4A-II	EIF4A2	-0.263686	0.100072	NaN	NaN	0.688892	0.771779								0.388881	0.560936	1	1	0.387246	0.343579	8.46963	8.44607	NaN	NaN	7.56857	7.66497	7.84e-280	23	8	9	9	16	19	16	14	0	0	2	5	7	5	54.9	46.489	408	-0.224048	-0.338111
831	Q96RT7;Q96RT7-3;Q96RT7-2;E7EQL8	Gamma-tubulin complex component 6	TUBGCP6	-0.392461	0.0229555	NaN	NaN	NaN	NaN								0.168104	0.891994	1	1	1	1	7.28439	7.0864	NaN	NaN	NaN	NaN	3.42e-10	3	3	0	0	3	2	0	0	0	0	3	2	0	0	1.7	200.5	1819	NaN	NaN
832	O15347;E7EQU1;E7ES08;E9PES6;P0C6E5	High mobility group protein B3	HMGB3	0.140316	0.16314	NaN	NaN	0.548787	NaN								0.43094	0.431147	1	1	0.486342	1	8.78443	8.71059	NaN	NaN	6.57269	6.23965	2.37e-31	7	7	0	0	5	5	1	2	0	0	5	5	1	2	35	22.98	200	NaN	NaN
834	Q96RT1-8;Q96RT1;Q96RT1-2;E7EQW9;Q96RT1-3;Q96RT1-5;Q96RT1-4;Q96RT1-6;Q96RT1-7;B4DIP2	Protein LAP2	ERBB2IP	0.0149641	0.0875473	NaN	NaN	NaN	NaN								0.950985	0.647263	1	1	1	1	8.01414	8.31727	NaN	NaN	NaN	NaN	3.69e-46	5	5	0	0	5	5	0	0	0	0	5	5	0	0	4.5	159.02	1419	0.159629	0.152179
836	Q9BTC8;E7EV10;Q9BTC8-2;E7EQY4;E9PCS8;D6W5A2	Metastasis-associated protein MTA3	MTA3	0.301942	0.214069	NaN	NaN	NaN	NaN								0.331326	0.641722	1	1	1	1	7.36901	7.10182	NaN	NaN	NaN	NaN	5.89e-33	4	1	0	0	3	3	0	0	0	0	1	1	0	0	7.4	67.503	594	NaN	NaN
837	O15056;E7ER60;O15056-2;O15056-3;B4DJU8;H7BY56	Synaptojanin-2	SYNJ2	-0.097437	0.0464476	NaN	NaN	NaN	NaN								0.80116	0.755183	1	1	1	1	8.3424	8.5757	NaN	6.02498	NaN	NaN	3.52e-63	9	9	0	1	6	7	0	0	0	1	6	7	0	0	8	165.54	1496	-0.531677	-0.236585
840	O95340-2;E7ER89;O95340	Bifunctional 3-phosphoadenosine 5-phosphosulfate synthase 2;Sulfate adenylyltransferase;Adenylyl-sulfate kinase	PAPSS2	0.0461466	-0.0631107	0.670585	0.247353	NaN	NaN								0.714674	0.830008	0.27796	0.678136	1	1	9.12917	9.29953	8.51713	8.31683	5.90223	NaN	1.86e-126	19	18	7	6	13	16	1	0	7	6	12	15	1	0	36.7	69.97	619	0.389787	0.59453
841	O95671;O95671-2;F5GXH4;E7ER97	N-acetylserotonin O-methyltransferase-like protein	ASMTL	-0.162852	-0.12216	NaN	NaN	NaN	NaN								0.544316	0.585718	1	1	1	1	7.90201	8.0834	NaN	NaN	NaN	NaN	1.92e-21	5	5	0	0	3	5	0	0	0	0	3	5	0	0	10	68.856	621	0.101381	0.0376952
842	E7ERK9;Q9UI10-2;Q9UI10;Q9UI10-3;F8W8L6	Translation initiation factor eIF-2B subunit delta	EIF2B4	NaN	-0.108062	0.58228	-0.672188	NaN	NaN								1	0.623491	0.372377	0.219775	1	1	7.81109	7.90211	8.26276	7.97644	NaN	NaN	1.09e-16	5	5	4	4	1	2	0	0	4	4	1	2	0	0	13.6	59.714	544	-0.0344411	0.0753984
844	E7ERS3;Q86VM9;Q86VM9-2;H3BPD0;H3BP01	Zinc finger CCCH domain-containing protein 18	ZC3H18	0.0478281	0.116169	NaN	NaN	NaN	NaN								0.946716	0.870425	1	1	1	1	6.08221	6.71309	NaN	NaN	NaN	NaN	1.56e-42	5	5	0	0	3	5	0	0	0	0	3	5	0	0	6.1	108.94	977	0.0257376	NaN
845	E9PEB9;E7ERU2;Q03001;F8W9J4;J3QTQ0;E9PHM6;E7ERU0;Q03001-8;F6QMI7;Q03001-9;E7ETB9;Q6P0N6;Q03001-13;Q5T0V7;H0YC82;Q03001-10	Dystonin	DST	-0.616245	-0.418937	0.15097	0.294864	NaN	NaN								0.0311747	0.0805669	0.952769	0.750322	1	1	8.6094	8.7995	7.45715	7.69273	NaN	NaN	1.67e-220	43	34	5	6	30	36	0	0	3	4	24	29	0	0	7.5	880.55	7750	-0.747633	-0.540325
846	E7ES43;O95757;E9PDE8;D6RJ96	Heat shock 70 kDa protein 4L	HSPA4L	0.63787	0.432144	NaN	NaN	NaN	NaN								0.0349302	0.160495	1	1	1	1	7.45034	7.447	NaN	NaN	NaN	NaN	2.74e-47	7	3	0	0	6	5	2	2	0	0	3	2	0	0	10.8	97.658	870	0.371838	0.605815
847	E7ES52;P46527	Cyclin-dependent kinase inhibitor 1B	CDKN1B	0.320378	0.545712	NaN	NaN	NaN	NaN								0.257933	0.0539431	1	1	1	1	7.69992	7.73456	NaN	NaN	NaN	NaN	0.0013151	1	1	0	0	1	1	0	0	0	0	1	1	0	0	3.9	23.183	205	NaN	NaN
848	Q9BQ52;G5E9D5;Q9BQ52-4;E7ES68;Q9BQ52-3;Q9BQ52-2;H7C2I4;H7C3Y9	Zinc phosphodiesterase ELAC protein 2	ELAC2	0.116476	0.00219754	NaN	NaN	NaN	NaN								0.894971	0.921924	1	1	1	1	6.9243	7.48144	NaN	7.79252	NaN	NaN	4.44e-11	3	3	0	1	1	2	0	0	0	1	1	2	0	0	4.5	92.218	826	0.199248	NaN
849	E7ESA6;J3QT16;Q05397-5;Q05397;H0YBP1;Q8IYN9;Q05397-2;H0YBZ1;H0YB16;Q8N9D7;E9PEI4;Q05397-3;Q05397-4;B4DWJ1;Q05397-6;H0YB99;E5RI03;E5RHD8	Focal adhesion kinase 1	PTK2	-0.0330514	-0.0244559	NaN	1.01674	NaN	NaN								0.865088	0.83332	1	0.181654	1	1	7.6582	7.84787	5.97699	6.16596	NaN	NaN	1.04e-08	3	3	1	2	2	3	0	0	1	2	2	3	0	0	2.6	124.08	1096	-0.198543	-0.239887
850	Q641Q2;Q641Q2-2;E7ESD2;F8W7U3;Q5SNT6;Q5T1D7;F5GY39;Q5SRD0;B1AP61;A6NLG0	WASH complex subunit FAM21A;WASH complex subunit FAM21B	FAM21A;FAM21B	-0.0986766	-0.0700541	NaN	NaN	NaN	NaN								0.753355	0.805667	1	1	1	1	8.6313	8.63918	NaN	NaN	NaN	NaN	1.59e-205	16	2	0	0	15	13	0	0	0	0	2	1	0	0	18.9	147.18	1341	NaN	NaN
852	G3V5T9;P24941;P24941-2;E7ESI2;Q00526;K7EJ83	Cyclin-dependent kinase 2;Cyclin-dependent kinase 3	CDK2;CDK3	0.362314	-0.017289	NaN	NaN	NaN	NaN								0.390125	0.864728	1	1	1	1	7.15622	7.51111	NaN	NaN	NaN	NaN	5.6e-15	4	2	1	2	3	4	2	2	0	0	1	2	0	0	13.3	39.178	346	0.527271	0.622998
853	P34741;E9PBI9;E7ESK6;E5RHU3	Syndecan-2;Syndecan	SDC2	0.779968	0.828402	NaN	NaN	NaN	NaN	Yes		+					0.00452162	0.000300197	1	1	1	1	7.79334	8.09339	4.79426	NaN	NaN	NaN	5.13e-38	4	4	1	0	4	4	0	0	1	0	4	4	0	0	16.9	22.16	201	1.24404	0.242209
854	J3KQY1;E7ESL0;Q9NWU5;Q9NWU5-3;Q9NWU5-2	39S ribosomal protein L22, mitochondrial	MRPL22	-0.019106	-0.370601	-0.0339257	0.082154	NaN	NaN								0.903243	0.123736	0.908605	0.899502	1	1	7.56219	7.73735	8.15697	8.32848	NaN	NaN	3.3e-42	8	8	6	7	2	2	0	0	6	7	2	2	0	0	38.8	26.475	232	-0.0641782	NaN
855	P00749;E7ET40;P00749-2;E7ESM2	Urokinase-type plasminogen activator;Urokinase-type plasminogen activator long chain A;Urokinase-type plasminogen activator short chain A;Urokinase-type plasminogen activator chain B	PLAU	NaN	NaN	1.89468	2.67644	NaN	NaN	Yes				+			1	1	0.00373788	0.000104373	1	1	NaN	NaN	7.62383	7.48903	NaN	NaN	4.12e-07	3	3	2	2	0	0	0	0	2	2	0	0	0	0	6.7	48.507	431	NaN	NaN
856	P20810-6;P20810-7;E7ESM9;P20810-5;G5E9D3;B7Z468;P20810;P20810-2;B7Z574;P20810-8;E9PCH5;P20810-4;E7ES10;P20810-3;E9PDE4;H0Y7F0;E7EQ12;E7EQA0;F8W7E0;E9PSG1;H0YA91;H0Y944;E7EN75;D6RBR1;D6RGF7;D6RC54;D6RAA8;E7EQK6	Calpastatin	CAST	-0.346417	-0.265156	NaN	NaN	-0.991776	-0.636282								0.229556	0.211742	1	1	0.158364	0.333441	8.93328	9.01907	NaN	NaN	6.10846	6.17814	7.88e-202	23	7	0	0	22	18	1	2	0	0	6	5	1	2	36.4	84.942	791	-0.255908	-0.444455
858	Q9H0A0;E7ESU4;E9PMU0;E9PJN6	N-acetyltransferase 10	NAT10	0.191671	0.0760962	0.420973	0.318136	NaN	NaN								0.354103	0.644874	0.537106	0.590084	1	1	8.22034	8.44518	7.94856	8.23267	NaN	NaN	9.08e-72	16	16	2	6	10	10	0	0	2	6	10	10	0	0	20.1	115.73	1025	-0.0340422	0.181722
860	E7ESZ7;O95299;Q8WXC9;C9J6X0;Q8N1B9;H7C2X4;H7C1Y7;H7C2W5	NADH dehydrogenase [ubiquinone] 1 alpha subcomplex subunit 10, mitochondrial	NDUFA10	-0.353965	-0.253126	0.152382	0.164052	NaN	NaN								0.219246	0.283462	0.709624	0.566593	1	1	8.6895	8.60623	9.21099	9.17626	NaN	NaN	6.33e-115	13	13	12	12	10	6	0	0	12	12	10	6	0	0	29.2	44.738	390	-0.45178	-0.434668
861	O15042;E7ET15;O15042-2;O15042-3;C9JB80;H7C4V2;H0Y8D9;E7EW00	U2 snRNP-associated SURP motif-containing protein	U2SURP	0.257096	0.205978	NaN	NaN	NaN	NaN								0.223503	0.346188	1	1	1	1	8.28863	8.31702	NaN	NaN	NaN	NaN	6.59e-80	9	9	0	0	9	9	0	0	0	0	9	9	0	0	10.1	118.29	1029	0.272501	0.321964
862	Q8NCG7;E7ET49;Q8NCG7-4;Q8NCG7-2;E7EVQ4;B4DVJ1	Sn1-specific diacylglycerol lipase beta	DAGLB	-0.505167	-0.371501	NaN	NaN	NaN	NaN								0.0784978	0.137426	1	1	1	1	7.46409	7.61687	NaN	6.60755	NaN	NaN	2.33e-12	5	5	0	1	5	3	0	0	0	1	5	3	0	0	11.5	73.731	672	-0.131613	0.0246045
863	Q15154;E7ETA6;Q15154-2;E7EV56;E7EV93;H0YAQ4;H0YBA1;A6NNN6;E9PGW9;Q15154-3;E5RGQ4	Pericentriolar material 1 protein	PCM1	-0.122766	0.0563788	NaN	NaN	NaN	NaN								0.648418	0.922492	1	1	1	1	7.80717	7.82143	NaN	NaN	NaN	NaN	8.84e-16	6	6	0	0	6	4	0	0	0	0	6	4	0	0	4.4	228.53	2024	0.188781	-0.215368
864	E7ETB3;Q9ULA0;E7EMB6;F8WAN0;C9JBE1;B9ZVU2;E7EPX3;C9J1E2;E5RJ35	Aspartyl aminopeptidase	DNPEP	0.0132438	-0.00136641	NaN	NaN	-0.614516	-1.48164								0.9562	0.925217	1	1	0.365489	0.0411816	7.97765	8.27233	NaN	NaN	6.57871	7.20369	5.57e-49	7	7	0	0	5	5	3	4	0	0	5	5	3	4	21.7	54.53	493	-0.177425	-0.025454
865	Q12830;Q12830-2;Q12830-4;E7ETD6;F5GXF5;E9PE19;J3KSK9;J3QQQ8;J3QQK4	Nucleosome-remodeling factor subunit BPTF	BPTF	0.0987392	0.31029	NaN	NaN	NaN	NaN								0.77699	0.327263	1	1	1	1	7.21426	7.47878	NaN	NaN	NaN	NaN	1.14e-44	4	4	0	0	3	4	0	0	0	0	3	4	0	0	1.9	338.26	3046	NaN	NaN
866	E7ETH0;P05156;G3XAM2;D6R9Z8	Complement factor I;Complement factor I heavy chain;Complement factor I light chain	CFI	NaN	NaN	NaN	NaN	1.26374	1.98003								1	1	1	1	0.0861994	0.0104708	NaN	NaN	NaN	NaN	6.96781	6.66343	2.48e-15	4	4	0	0	0	0	4	2	0	0	0	0	4	2	7.4	66.625	591	NaN	NaN
867	P62847-4;P62847;P62847-3;E7ETK0;P62847-2	40S ribosomal protein S24	RPS24	0.0413714	-0.00771596	-0.0261843	-0.167291	0.82601	0.605459								0.715862	0.944203	0.89249	0.95327	0.291836	0.460098	9.5534	9.433	9.55213	9.6269	7.2964	7.70373	1.8e-54	7	7	5	5	6	5	3	3	5	5	6	5	3	3	19	32.43	289	-0.0184396	0.0544672
868	E7ETU7;H0Y9G6;P09001;E9PF06;D6RC14;D6RBQ5	39S ribosomal protein L3, mitochondrial	MRPL3	-0.163549	-0.0649193	0.247284	0.0955354	NaN	NaN								0.542581	0.745009	0.748008	0.881019	1	1	7.90706	7.95232	8.16596	8.09816	NaN	NaN	6.38e-18	7	7	5	5	3	4	0	0	5	5	3	4	0	0	21.1	41.628	375	0.0137839	-0.109829
869	E9PHK9;Q13428-4;Q13428-3;E7ETY2;Q13428;Q13428-7;Q13428-6;J3KQ96;Q13428-8;Q13428-2;Q13428-5;H0YA99	Treacle protein	TCOF1	0.1806	-0.0245989	0.0567142	-0.56742	NaN	NaN								0.380223	0.843438	0.998013	0.286908	1	1	8.10697	7.61623	8.03735	7.84461	NaN	NaN	1.32e-25	7	7	4	2	6	2	0	0	4	2	6	2	0	0	5.8	156.06	1525	NaN	NaN
870	Q7KZI7;E9PC69;Q7KZI7-8;Q7KZI7-11;Q7KZI7-6;Q7KZI7-3;Q7KZI7-14;Q7KZI7-12;Q7KZI7-9;Q7KZI7-4;Q7KZI7-16;Q7KZI7-5;Q7KZI7-15;Q7KZI7-2;E7ETY4;Q7KZI7-7;Q7KZI7-13;Q7KZI7-10;Q9P0L2;J3KNR0;P27448-7;P27448;P27448-2;Q96L34;P27448-4;P27448-3;P27448-6;Q96L34-2;P27448-8;H0YNV4;F5H4F6;H0YKJ3;F5H6N2;K7EKG8;K7EK17	Serine/threonine-protein kinase MARK2	MARK2	0.015394	-0.0923239	NaN	NaN	NaN	NaN								0.998416	0.637649	1	1	1	1	7.79408	7.8766	NaN	NaN	NaN	NaN	4.68e-17	5	5	0	0	4	4	0	0	0	0	4	4	0	0	8.6	87.91	788	-0.0318281	-0.111432
871	Q9Y6E2;E7ETZ4;B5MCH7;Q75MG1;B5MCE7;E7EMS9;C9JF98;F8WDX8;E9PFD4	Basic leucine zipper and W2 domain-containing protein 2	BZW2	0.385108	0.306652	NaN	0.187214	0.641826	0.768414								0.0391901	0.145392	1	0.949042	0.423953	0.345732	8.86369	8.90264	6.51386	7.30647	7.41098	7.54118	3.07e-106	18	17	2	3	12	11	9	9	1	2	11	10	9	9	39.9	48.162	419	0.156914	0.113504
872	Q96P48;Q96P48-3;Q96P48-1;Q96P48-4;Q96P48-2;E7EU13;Q96P48-7;Q96P48-5;F5GWQ2;F8WBT0;F5GWN4;H0YGD1	Arf-GAP with Rho-GAP domain, ANK repeat and PH domain-containing protein 1	ARAP1	-0.0500678	-0.0443359	NaN	NaN	NaN	NaN								0.854548	0.805543	1	1	1	1	7.89675	8.03583	NaN	NaN	NaN	NaN	5.41e-15	4	4	0	0	4	4	0	0	0	0	4	4	0	0	4	162.19	1450	-0.210079	0.416905
873	E7EU23;P50395;P50395-2;Q5SX87;Q5SX90;Q5SX91	Rab GDP dissociation inhibitor beta	GDI2	0.0162531	0.0313431	NaN	NaN	-0.229984	-0.203265								0.855438	0.76729	1	1	0.860295	0.976497	10.3585	10.3675	NaN	7.37607	9.35104	9.37368	0	42	23	0	1	35	35	28	27	0	1	19	18	12	13	81.1	51.18	449	-0.0359342	0.0944334
874	P47712;E7EU42	Cytosolic phospholipase A2;Phospholipase A2;Lysophospholipase	PLA2G4A	-0.647994	-0.00984087	NaN	NaN	NaN	NaN								0.0203489	0.977043	1	1	1	1	8.28233	8.44217	NaN	NaN	NaN	NaN	3.15e-48	8	8	0	0	7	8	0	0	0	0	7	8	0	0	13	85.238	749	-1.49761	-0.216858
875	P68400;E7EU96;Q8NEV1;P68400-2	Casein kinase II subunit alpha	CSNK2A1;hCG_21984	0.0467073	0.077538	-0.721256	-0.29528	NaN	NaN								0.712346	0.607467	0.43922	0.731106	1	1	9.10445	9.08336	9.04918	8.81837	NaN	NaN	3.6e-113	16	15	14	12	8	10	0	0	13	11	8	10	0	0	49.4	45.143	391	-0.255098	-0.392098
876	F6SYF8;Q9UBP4;E7EUD0;E9PKW6;E9PHY3;E9PKK9	Dickkopf-related protein 3	DKK3	0.210311	0.291479	NaN	NaN	-0.514621	-0.690274								0.682061	0.481293	1	1	0.545607	0.408825	6.77556	6.47114	NaN	NaN	8.35839	8.55174	5.63e-131	7	7	0	0	1	1	7	6	0	0	1	1	7	6	23.4	39.95	364	NaN	NaN
877	E7EUE1;P28288;F5GYC1;P28288-2;P28288-3	ATP-binding cassette sub-family D member 3	ABCD3	-0.240154	-0.140747	-0.824655	-0.769489	NaN	NaN								0.438143	0.568136	0.363715	0.389005	1	1	8.40118	8.69234	9.61145	9.53471	NaN	NaN	8.9e-280	31	31	26	22	4	8	0	0	26	22	4	8	0	0	50.5	78.401	683	-0.0632886	0.0475024
878	P05091;E7EUE5;F8W0A9;F8VXI5;O94788;O94788-3;H0YMG7;O94788-2;H0YM00;H0YKL3	Aldehyde dehydrogenase, mitochondrial	ALDH2	0.295704	0.146127	NaN	NaN	NaN	NaN								0.298528	0.572135	1	1	1	1	7.63207	7.98945	NaN	NaN	NaN	NaN	8.37e-12	4	2	0	0	3	4	0	0	0	0	2	2	0	0	9.7	56.381	517	0.655169	1.2282
879	E9PHP7;Q13822-3;E7EUF1;Q13822;Q13822-2;E5RIA2;E5RJ49;E5RIB9	Ectonucleotide pyrophosphatase/phosphodiesterase family member 2	ENPP2	-0.297609	-0.158446	NaN	NaN	-4.20707	-4.14025	Yes					+	+	0.302184	0.468558	1	1	7.22e-10	9.9e-11	8.13421	7.69205	NaN	NaN	7.94191	8.13069	1.47e-107	15	15	0	0	3	2	14	10	0	0	3	2	14	10	19.6	101.97	888	NaN	NaN
880	Q86XI2-2;Q86XI2;H0Y6U5;E7EUH9;F5H7R2;F8WE06	Condensin-2 complex subunit G2	NCAPG2	0.176891	-0.0751708	NaN	NaN	-0.837061	-0.436416								0.549809	0.715413	1	1	0.228887	0.475743	7.67387	8.07328	NaN	NaN	5.29201	6.07247	3.11e-58	3	3	0	0	1	2	1	1	0	0	1	2	1	1	3.9	132.19	1156	NaN	NaN
882	E7EUT7;P38571;P38571-2	Lipase;Lysosomal acid lipase/cholesteryl ester hydrolase	LIPA	-0.0738551	0.147802	NaN	NaN	NaN	NaN								0.755549	0.66052	1	1	1	1	7.72251	7.80742	NaN	NaN	6.33025	6.62143	0.001117	1	1	0	0	1	1	1	1	0	0	1	1	1	1	2.7	45.463	401	0.0669503	0.251882
883	O75179;O75179-2;E7EUV3;H0YM23;G5E964;H0YLQ3	Ankyrin repeat domain-containing protein 17	ANKRD17	0.124201	-0.00927754	NaN	NaN	NaN	NaN								0.876921	0.807071	1	1	1	1	6.49816	6.74872	NaN	NaN	NaN	NaN	2.25e-05	1	1	0	0	1	1	0	0	0	0	1	1	0	0	0.5	274.25	2603	0.116897	0.0701938
884	E7EV01;O15484	Calpain-5	CAPN5	-0.276413	-0.0151321	-0.370009	-0.366686	NaN	NaN								0.324199	0.87103	0.529547	0.450754	1	1	7.28271	7.47898	7.64625	7.75581	NaN	NaN	7.97e-26	4	4	2	2	2	2	0	0	2	2	2	2	0	0	7.5	77.469	680	NaN	NaN
886	Q8N6T3-2;Q8N6T3;E7EV62;Q8N6T3-3;F8VWH9;F8W1U7;E5RHC5;E5RHT6;B7Z8H8;E5RGL6;F8VWB3;E5RHH7;E5RIU2	ADP-ribosylation factor GTPase-activating protein 1	ARFGAP1	-0.0902833	-0.0557141	NaN	NaN	NaN	NaN								0.787479	0.896318	1	1	1	1	8.20268	8.32852	NaN	NaN	NaN	NaN	1.18e-159	8	8	0	0	8	5	0	0	0	0	8	5	0	0	27.1	45.675	414	-0.0517132	0.12433
887	E7EV80;Q14168;Q14168-3;Q14168-2;E7EX01;E7EV91;E5RI47;E5RIU3;E5RI32;E5RK44;E5RJK0;E5RK50;E5RFN8	MAGUK p55 subfamily member 2	MPP2	0.303819	-0.174771	NaN	0.120444	NaN	NaN								0.492512	0.450223	1	1	1	1	6.93832	7.44592	NaN	7.95278	7.38539	NaN	4.64e-06	2	2	0	1	2	2	1	0	0	1	2	2	1	0	4.2	66.802	597	0.0913952	-0.0839282
888	E7EVA0;P27816;P27816-6;P27816-2;B9ZVR1;P27816-5;E9PGM5;P27816-4;B5MEG9;H7C4C5;F8W9U4;H0Y2V1;H7C456;B4DSQ1;P27816-7	Microtubule-associated protein;Microtubule-associated protein 4	MAP4	-0.0905453	-0.0685294	0.985218	1.27009	-0.665373	-0.313841								0.702273	0.773761	0.117806	0.027634	0.405845	0.617689	9.92927	9.92085	8.37262	8.41046	7.92662	7.77727	0	58	58	11	11	48	43	14	13	11	11	48	43	14	13	29	245.44	2297	-0.00044731	0.0804845
889	E7EVC7;Q676U5;Q676U5-2;Q676U5-3;Q676U5-5;Q676U5-4	Autophagy-related protein 16-1	ATG16L1	-0.130051	-0.158315	NaN	NaN	NaN	NaN								0.628894	0.487714	1	1	1	1	8.00243	7.53291	NaN	NaN	NaN	NaN	1.06e-09	4	4	0	0	4	2	0	0	0	0	4	2	0	0	6.4	70.01	624	0.0308304	-0.202261
890	E7EVF4;Q96F07-2;E7EVJ5;E7EWA4;Q96F07;F5H583;E7EW33;H7C229;E5RFQ0;H0YNP0;E5RJW3	Cytoplasmic FMR1-interacting protein 2	CYFIP2	NaN	0.114484	-0.456657	-0.188642	NaN	NaN								1	0.75307	0.458628	0.600404	1	1	NaN	7.80342	7.26745	7.1712	NaN	NaN	4.57e-70	17	3	8	4	12	12	2	2	1	1	0	2	0	0	14.5	145.67	1253	-0.188134	0.0820871
891	Q08623;Q08623-3;E7EVH9;Q08623-4;Q08623-2	Pseudouridine-5-monophosphatase	HDHD1	-0.147071	-0.104279	NaN	NaN	-0.558798	NaN								0.572002	0.633804	1	1	0.406382	1	7.71863	7.98569	NaN	NaN	6.54676	6.30289	6.39e-29	2	2	0	0	2	2	1	1	0	0	2	2	1	1	14.5	25.249	228	NaN	NaN
892	P52848;E7EVJ3;P52848-2	Bifunctional heparan sulfate N-deacetylase/N-sulfotransferase 1;Heparan sulfate N-deacetylase 1;Heparan sulfate N-sulfotransferase 1	NDST1	NaN	NaN	NaN	NaN	-0.473224	-0.600578								1	1	1	1	0.47425	0.35662	NaN	NaN	NaN	NaN	6.78001	6.90295	5.51e-12	5	5	0	0	0	0	3	4	0	0	0	0	3	4	6.3	100.87	882	NaN	NaN
893	Q9H490;E7EVL4;Q9H490-2	Phosphatidylinositol glycan anchor biosynthesis class U protein	PIGU	0.0306396	-0.0735133	-1.10891	-0.485672	NaN	NaN								0.832584	0.838212	0.112448	0.348055	1	1	8.18176	8.12522	7.66261	7.81092	NaN	NaN	5.22e-23	3	3	3	3	2	1	0	0	3	3	2	1	0	0	8.7	50.051	435	NaN	NaN
895	J3KNA0;Q15070;Q15070-2;E7EVY0;Q15070-3;C9JC63	Mitochondrial inner membrane protein OXA1L	OXA1L	-0.348296	-0.20031	-3.59771	-2.67214	-0.642179	-0.351556	Yes			+	+			0.241198	0.398012	2.64e-08	5.72e-05	0.425844	0.785628	8.35218	8.00195	8.75742	8.77895	8.57053	9.12762	3.52e-11	4	4	3	2	2	2	1	1	3	2	2	2	1	1	8.1	55.269	495	NaN	NaN
896	E7EVY3;H0Y9H6;H0YD33		CAST	-0.352615	-0.182737	NaN	NaN	NaN	NaN								0.237757	0.432677	1	1	1	1	7.0443	7.48868	NaN	NaN	NaN	NaN	1.43e-166	18	2	0	0	18	15	0	0	0	0	2	2	0	0	34.9	74.918	693	-0.255908	-0.444455
897	Q9NVU7;E7EW05;D6RC74;F8W8T7;Q9NVU7-2	Protein SDA1 homolog	SDAD1	0.0926424	0.104271	NaN	NaN	NaN	NaN								0.792863	0.792418	1	1	1	1	7.23727	7.36931	NaN	7.11767	NaN	NaN	1e-11	3	3	0	1	2	2	0	0	0	1	2	2	0	0	5.8	79.87	687	-0.0139459	NaN
898	E7EW20;Q9UM54-6;Q9UM54;Q9UM54-1;Q9UM54-4;Q9UM54-2;Q9UM54-5	Unconventional myosin-VI	MYO6	0.200139	0.248985	0.606178	0.502203	NaN	NaN								0.29489	0.235121	0.329472	0.272151	1	1	8.5059	8.71498	9.5351	9.43271	NaN	NaN	0	38	38	30	29	11	13	0	0	30	29	11	13	0	0	31.6	148.83	1286	0.109427	0.221304
899	Q13576;E7EWC2;F5H7S7;J3KR91;Q13576-2;E9PDT6;D6R939	Ras GTPase-activating-like protein IQGAP2	IQGAP2	0.187355	-0.0405233	NaN	NaN	NaN	0.223233								0.301834	0.88321	1	1	1	0.795107	8.69915	8.73409	7.51175	NaN	NaN	7.55371	6.22e-15	5	3	2	1	4	4	2	3	1	0	2	2	0	1	2.9	180.58	1575	0.0455821	-0.0380174
901	Q9H0L4;E7EWR4;P33240;P33240-2;E9PID8	Cleavage stimulation factor subunit 2 tau variant;Cleavage stimulation factor subunit 2	CSTF2T;CSTF2	0.294996	0.0764182	NaN	NaN	NaN	NaN								0.343168	0.967755	1	1	1	1	7.43832	6.92552	NaN	NaN	NaN	NaN	1.32e-63	1	1	0	0	1	1	0	0	0	0	1	1	0	0	2.9	64.436	616	-0.0804845	0.0114861
902	E7EWS7;P68036;P68036-2	Ubiquitin-conjugating enzyme E2 L3	UBE2L3	0.0307813	0.0156012	NaN	NaN	-0.33901	-0.387031								0.779418	0.848257	1	1	0.7338	0.741392	9.23386	9.25657	NaN	NaN	8.48357	8.62308	6.41e-119	12	12	0	0	10	7	8	8	0	0	10	7	8	8	50.9	24.003	212	-0.00429115	0.00626032
903	Q8IXJ6;Q8IXJ6-3;Q8IXJ6-2;Q8IXJ6-4;E7EWX6;B5MCS1;C9JZQ0;F8WCF4;C9J3U7;C9JR33;F8WDM4;F8WF57	NAD-dependent protein deacetylase sirtuin-2	SIRT2	-0.0187833	0.294972	NaN	NaN	NaN	NaN								0.904129	0.322379	1	1	1	1	7.67295	7.66255	NaN	NaN	NaN	NaN	2.5e-09	3	3	0	0	3	3	0	0	0	0	3	3	0	0	9.8	43.182	389	-0.0286754	NaN
904	E7EX17;P23588;B4DS13;F8VX11;F8VP89;F8VSC7;F8VYE9;F8VRU1;F8W0K0	Eukaryotic translation initiation factor 4B	EIF4B	0.11099	0.0429225	NaN	NaN	-0.613132	-0.591744								0.525501	0.820418	1	1	0.366473	0.362508	8.90455	8.75862	NaN	NaN	6.96272	7.11015	5.78e-87	14	14	0	0	12	9	2	3	0	0	12	9	2	3	27.3	69.697	616	0.0129261	0.102125
905	E9PAU2;Q8IY67-2;Q8IY67;K7EQG2;K7EKA4;K7EKR9	Ribonucleoprotein PTB-binding 1	RAVER1	0.325124	0.377487	NaN	NaN	NaN	NaN								0.105372	0.100265	1	1	1	1	8.46857	8.35197	6.40364	NaN	NaN	NaN	1.64e-24	8	8	1	0	8	7	0	0	1	0	8	7	0	0	20.9	79.578	756	-0.0281309	0.186804
907	E9PAV3;Q13765-2;Q13765;H0YHX9;F8VZJ2;F8W0W4;F8VNW4;F8W1N5;Q9BZK3;F8VZ58	Nascent polypeptide-associated complex subunit alpha	NACA	0.0876101	0.0307042	NaN	NaN	-0.227529	-0.338421								0.550952	0.787202	1	1	0.69244	0.591735	8.97326	8.98486	NaN	6.73933	7.6214	7.79558	5.17e-112	5	5	0	1	5	5	3	4	0	1	5	5	3	4	3.4	205.42	2078	-0.00381376	0.0466379
908	Q8NEY8;F8W0Q9;Q8NEY8-2;Q8NEY8-8;E9PAX8;Q8NEY8-3;F8W6A0;B7Z8L1;Q8NEY8-6;F8WF16;Q8NEY8-5;F8VWU8;F8VPY7;F8VRK2	Periphilin-1	PPHLN1	-0.278641	0.0928573	NaN	NaN	NaN	NaN								0.320514	0.815205	1	1	1	1	7.49023	7.63702	6.57803	NaN	NaN	NaN	2e-05	2	2	1	0	1	2	0	0	1	0	1	2	0	0	3.9	52.736	458	NaN	NaN
909	F5H619;Q86XA9;E9PB09;Q86XA9-2;H7C5W6;H0YIW3;H0YHS5;H0YHE0	HEAT repeat-containing protein 5A	HEATR5A	-0.289306	-0.333458	NaN	NaN	NaN	NaN								0.290009	0.181982	1	1	1	1	7.67908	7.22701	NaN	NaN	NaN	NaN	1.54e-06	3	3	0	0	3	2	0	0	0	0	3	2	0	0	2.2	222.7	2046	-0.143325	0.143723
911	Q4KMQ2-2;Q4KMQ2;E9PB30;E9PCT2	Anoctamin-6	ANO6	-0.434731	-0.34312	NaN	NaN	NaN	NaN								0.124575	0.139169	1	1	1	1	8.17866	8.58435	NaN	NaN	NaN	NaN	5.58e-47	7	7	0	0	5	7	0	0	0	0	5	7	0	0	12	108.43	931	-0.216703	-0.447103
913	Q9BWF3;E9PB51;Q9BQ04;Q9BWF3-2;Q9BWF3-4;J3QRR5;D6R9K7;Q9BWF3-3;E9PM61;E9PLB0	RNA-binding protein 4;RNA-binding protein 4B	RBM4;RBM4B	0.211062	0.267264	NaN	NaN	NaN	NaN								0.419222	0.232986	1	1	1	1	7.866	8.18244	NaN	NaN	NaN	NaN	3.8e-23	7	6	0	1	5	5	0	0	0	1	4	4	0	0	17.9	40.313	364	NaN	NaN
914	O00139-4;O00139;E9PB70;O00139-1;O00139-2;D6R9M0	Kinesin-like protein KIF2A	KIF2A	0.524586	0.0869295	1.21053	1.16003	NaN	NaN								0.0587322	0.76398	0.0497116	0.0578763	1	1	7.71043	8.09405	7.98254	7.68915	NaN	NaN	4.25e-30	7	7	6	3	2	4	0	0	6	3	2	4	0	0	9	84.088	744	-0.0383026	0.108099
915	P52789;E9PB90	Hexokinase-2	HK2	-0.0694732	0.113083	NaN	NaN	NaN	NaN								0.767121	0.768896	1	1	1	1	7.6418	7.4463	NaN	NaN	NaN	NaN	1.85e-20	7	3	0	0	6	7	1	3	0	0	3	3	0	0	7.5	102.38	917	-0.0552015	0.0425459
916	O15514;E9PHV4;E9PB93	DNA-directed RNA polymerase II subunit RPB4	POLR2D	-0.0812798	0.222172	NaN	NaN	NaN	NaN								0.744452	0.473174	1	1	1	1	7.44077	7.79299	NaN	NaN	NaN	NaN	5.91e-39	2	2	0	0	2	2	0	0	0	0	2	2	0	0	23.9	16.311	142	NaN	NaN
917	E9PBC1;O95208;E9PBC2;O95208-2;I3L2B2;O95208-3;E7EMC3;F6PQP6	Epsin-2	EPN2	NaN	NaN	0.253657	0.0737887	NaN	NaN								1	1	0.739794	0.910464	1	1	7.41601	7.28787	7.83638	7.56939	NaN	NaN	1.82e-26	2	2	1	1	1	1	0	0	1	1	1	1	0	0	6.8	53.008	484	NaN	NaN
918	E9PBQ3;Q8N511;J3KS81;J3KRW7	Transmembrane protein 199	TMEM199	NaN	-0.0392501	-0.343212	0.383749	NaN	NaN								1	0.801123	0.552556	0.714945	1	1	NaN	7.29642	7.23596	7.44498	NaN	NaN	3.03e-11	3	3	2	3	0	1	0	0	2	3	0	1	0	0	15.7	32.319	299	0.0896338	0.0214529
919	Q05209;E9PBR5;Q05209-2;H3BM04;H0YC15	Tyrosine-protein phosphatase non-receptor type 12	PTPN12	0.103194	0.406126	NaN	NaN	NaN	NaN								0.745814	0.290015	1	1	1	1	7.64885	7.05319	NaN	NaN	NaN	NaN	8.54e-24	4	4	0	0	2	3	0	0	0	0	2	3	0	0	6.5	88.105	780	0.233765	0.196806
920	Q5SNT2;E9PBR6;Q5SNT2-2;H0Y4R5	Transmembrane protein 201	TMEM201	-0.0540753	0.0369124	-0.642399	-0.388438	NaN	NaN								0.808182	0.980458	0.347392	0.530636	1	1	7.70461	7.68219	8.74049	8.50154	NaN	NaN	2.68e-23	8	8	6	6	4	3	0	0	6	6	4	3	0	0	10.2	72.235	666	NaN	NaN
921	E9PC47;P53667;P53667-2;P53667-3;P53667-4;C9JCP3	LIM domain kinase 1	LIMK1	0.42803	0.332514	NaN	-0.171923	NaN	NaN								0.161968	0.290544	1	0.618758	1	1	7.32789	7.32866	7.13688	7.46688	NaN	NaN	2.24e-28	3	3	1	1	2	2	0	0	1	1	2	2	0	0	8.6	75.526	677	NaN	NaN
922	P19883;E9PC48;P19883-2;H0YA75;H0YAF9	Follistatin	FST	NaN	NaN	NaN	NaN	-0.717471	-0.941649								1	1	1	1	0.363017	0.147307	NaN	NaN	NaN	NaN	7.96112	7.77003	5.67e-66	6	6	0	0	0	0	6	3	0	0	0	0	6	3	19.5	38.007	344	NaN	NaN
923	Q9Y2E5;E9PCD7;Q9Y2E5-2;H0YA68	Epididymis-specific alpha-mannosidase	MAN2B2	NaN	NaN	NaN	NaN	-1.23244	-0.287936								1	1	1	1	0.0779484	0.599971	6.6301	6.47429	NaN	NaN	7.44229	7.08318	3.67e-32	6	6	0	0	1	1	4	2	0	0	1	1	4	2	7.8	113.98	1009	0.0896338	NaN
925	P14324;E9PCI9	Farnesyl pyrophosphate synthase	FDPS	0.442378	0.404951	0.577558	-0.0733378	0.177793	0.113824								0.0182561	0.034474	0.345555	1	0.670413	0.702096	8.65312	8.60373	8.62003	8.58635	8.03294	8.02661	2.11e-59	11	11	6	5	6	8	7	6	6	5	6	8	7	6	35.3	48.275	419	0.899253	1.36732
926	E9PCL5;E9PCV2;P56945-2;P56945-3;F5H7Z0;P56945;F5GXA2;P56945-4;F5H855;H3BN62	Breast cancer anti-estrogen resistance protein 1	BCAR1	0.309087	0.224192	NaN	NaN	NaN	NaN								0.319421	0.496366	1	1	1	1	7.37596	7.36241	NaN	NaN	NaN	NaN	2.04e-29	2	2	0	0	2	1	0	0	0	0	2	1	0	0	4	97.876	916	0.501108	0.584825
927	Q9H9A5-6;Q9H9A5;Q9H9A5-3;Q9H9A5-4;E9PCN5;Q9H9A5-2;B7Z5B3;H7C1X9	CCR4-NOT transcription complex subunit 10	CNOT10	0.315849	0.154277	NaN	NaN	NaN	NaN								0.308417	0.64307	1	1	1	1	7.38439	7.8196	NaN	NaN	NaN	NaN	8.75e-19	2	2	0	0	2	2	0	0	0	0	2	2	0	0	3.4	89.14	804	-0.1126	0.118163
928	Q9Y4E8;E9PCQ3;Q9Y4E8-3;Q9Y4E8-2;H0YI31;Q9Y4E8-4;F8W0H4;F8VZG8;F8VVY7;H0YHM4	Ubiquitin carboxyl-terminal hydrolase 15;Ubiquitin carboxyl-terminal hydrolase	USP15	-0.0972357	-0.0828805	NaN	NaN	NaN	NaN								0.757278	0.752097	1	1	1	1	8.63479	9.04029	NaN	NaN	NaN	7.97754	2.81e-52	12	12	0	0	9	10	0	1	0	0	9	10	0	1	12.4	112.42	981	-0.130365	0.182213
929	E9PCR4;Q9UJX5;Q9UJX5-2	Anaphase-promoting complex subunit 4	ANAPC4	0.199635	0.294294	NaN	NaN	NaN	NaN								0.532	0.35548	1	1	1	1	7.32267	7.5208	NaN	NaN	NaN	NaN	3.07e-34	4	4	0	0	2	3	0	0	0	0	2	3	0	0	5.3	92.214	809	0.0368901	NaN
930	P08236;P08236-2;E9PCV0;F2Z3L6;F8WBK6;F8WE77	Beta-glucuronidase	GUSB	-0.398365	-0.0527728	NaN	NaN	-0.372877	NaN								0.160867	0.905982	1	1	0.561182	1	8.11734	8.17984	NaN	NaN	6.53926	6.40437	8.18e-27	9	9	0	0	6	8	3	1	0	0	6	8	3	1	17.1	74.731	651	0.480472	0.450972
931	E9PCV6;P12111-4;C9JNG9;I3L392		COL6A3	NaN	NaN	-2.31248	-1.776	-1.75833	-1.97402								1	1	0.00440006	0.0165085	0.0132055	0.00260155	NaN	NaN	9.53268	9.56197	7.27727	7.35635	0	220	2	210	209	70	78	157	145	2	2	0	0	2	2	71.3	322	2977	-1.186	NaN
932	O95249;E9PCW1;K7EJC8;G5E9T8;J3KST5;B4DQA8;F6RU00	Golgi SNAP receptor complex member 1	GOSR1	0.60636	0.240232	-0.148268	-0.121747	NaN	NaN								0.0207675	0.461729	0.797584	0.835837	1	1	7.82667	7.3297	7.97579	8.16888	NaN	NaN	4.85e-30	9	9	4	7	3	2	0	0	4	7	3	2	0	0	41.2	28.612	250	0.315334	0.348776
933	Q9NTJ3;E9PD53;Q9NTJ3-2;C9JR83;C9J9E4;C9J578;C9JVD8	Structural maintenance of chromosomes protein 4;Structural maintenance of chromosomes protein	SMC4	0.098604	0.0495747	NaN	NaN	NaN	NaN								0.559989	0.76247	1	1	1	1	8.34788	8.24383	7.04875	NaN	NaN	NaN	1.61e-20	9	9	1	0	6	7	0	0	1	0	6	7	0	0	7.3	147.18	1288	0.0305479	0.527242
934	E9PDC5;Q13332;Q13332-2;Q13332-4;G8JL96;Q13332-3;Q13332-6;Q13332-5;Q13332-7	Receptor-type tyrosine-protein phosphatase S	PTPRS	NaN	NaN	-1.39056	-1.32891	-0.415964	-0.207932								1	1	0.0508582	0.0248421	0.522929	0.672475	NaN	NaN	7.39843	8.02621	6.67265	6.85976	1.68e-15	5	5	1	1	0	0	3	3	1	1	0	0	3	3	3.5	217.23	1949	0.98156	0.894697
935	O43795;E9PDF6;O43795-2;E7EPB4;E7EQD9;H7C2Y7;C9JYW1;C9JUP5	Unconventional myosin-Ib	MYO1B	-0.13852	-0.10306	-0.0445372	0.0628474	NaN	NaN								0.543909	0.631158	0.911795	0.677456	1	1	9.52242	9.59565	9.68465	9.83884	NaN	NaN	0	51	45	38	42	29	30	0	0	36	40	24	26	0	0	48.6	131.98	1136	-0.146435	-0.119688
936	E9PDJ9;Q9UPQ0-6;Q9UPQ0-9;G5EA03;Q9UPQ0-3;Q9UPQ0;Q9UPQ0-2;Q9UPQ0-10;H0Y8P3;E7EPK0;Q9UPQ0-8;D6RD46;Q6NVB9;D6RJ93;Q9UPQ0-7;D6R8Y0	LIM and calponin homology domains-containing protein 1	LIMCH1	0.921062	0.632191	NaN	NaN	NaN	NaN	Yes	+						0.000448331	0.00618258	1	1	1	1	7.89347	8.08365	NaN	NaN	6.45016	6.54805	2.06e-25	9	1	0	0	6	7	1	1	0	0	0	0	1	1	9	103.52	916	1.7973	1.36777
937	Q9Y3S2;E9PDK6	Zinc finger protein 330	ZNF330	0.190403	-0.226152	NaN	NaN	NaN	NaN								0.55272	0.344247	1	1	1	1	7.25921	7.42387	NaN	NaN	NaN	NaN	7.39e-66	2	2	0	0	2	2	0	0	0	0	2	2	0	0	10	36.201	320	NaN	NaN
938	P11532;E9PDN5;P11532-4;P11532-2;P11532-3	Dystrophin	DMD	NaN	-0.431177	-6.4828	3.16225	NaN	NaN				+	+			1	0.0962362	6.92e-24	3.75e-06	1	1	NaN	6.9385	8.34978	7.5239	7.12251	7.14845	4.8e-07	3	2	1	1	1	1	1	1	1	1	0	1	1	1	0.7	426.74	3685	-0.53931	-0.363564
939	H3BNE9;Q9H1H9;E9PDX3;Q9H1H9-2;Q9H1H9-4;Q9H1H9-3;H0Y307;H0Y9Z7	Kinesin-like protein KIF13A	KIF13A	-0.409667	-0.0765506	NaN	NaN	-0.634918	-0.696806								0.150858	0.711461	1	1	0.432222	0.402791	7.47273	8.12339	NaN	NaN	7.8277	7.98148	9.7e-36	6	4	1	0	4	3	1	1	0	0	3	1	1	1	3.3	207.22	1845	-0.295146	-0.331132
940	E9PEJ6;P98196;H0Y547;H0Y8F0	Probable phospholipid-transporting ATPase IH	ATP11A	-0.610928	-0.271917	NaN	NaN	NaN	NaN								0.0575544	0.264542	1	1	1	1	6.8933	7.40401	NaN	NaN	NaN	NaN	7.88e-15	4	4	0	0	1	4	0	0	0	0	1	4	0	0	4.5	135.85	1191	NaN	NaN
941	P50851;F5H1X8;P50851-2;E9PEM5;H0YAC6;F5GXV7;Q8NFP9;Q5T321	Lipopolysaccharide-responsive and beige-like anchor protein;Neurobeachin	LRBA;NBEA	0.440886	0.346739	NaN	NaN	NaN	NaN								0.114305	0.236739	1	1	1	1	7.69072	7.8071	NaN	7.12395	NaN	NaN	2.87e-09	4	4	0	1	2	3	0	0	0	1	2	3	0	0	1.3	319.1	2863	0.176833	0.0971932
942	E9PEN8;Q9UIA9;E7ESC6;H0YBE1;E5RIW1	Exportin-7	XPO7	0.0330471	0.00717282	NaN	-0.0540333	-0.591754	-0.103457								0.777262	0.908979	1	0.75442	0.381875	0.771846	8.46892	8.46882	NaN	7.24841	6.48406	6.30073	2.96e-154	16	16	0	2	12	10	3	2	0	2	12	10	3	2	19.8	124.84	1096	-0.119698	0.0133051
943	O14786;E9PEP6;Q5T7F0;O14786-2;E7EX60;Q5T7F1;Q5JWQ6;Q5JWQ4;H0Y4A0;Q5JWQ2	Neuropilin-1	NRP1	0.593369	0.716997	0.0973596	0.935995	-0.497816	-0.397178	Yes	+	+					0.000647421	0.000122159	0.947515	0.105546	0.562544	0.728888	9.15357	9.20211	7.76903	8.1113	8.66789	8.81453	4.28e-256	24	24	3	5	20	18	14	14	3	5	20	18	14	14	35.1	103.13	923	0.40523	0.098243
944	E9PES4;J3KPF9;Q9Y496;H7C2F6;C9J9X2	Kinesin-like protein KIF3A	KIF3A	-0.0531588	0.295115	NaN	NaN	NaN	NaN								0.817421	0.353996	1	1	1	1	7.19899	7.62089	7.77772	NaN	NaN	NaN	9.09e-23	5	5	1	1	3	3	0	0	1	1	3	3	0	0	8.5	82.794	726	0.157173	0.264963
945	H9KV28;O60610;E9PEZ3;E7ET75;O60610-3;E9PHQ0;B9ZVX0;O60610-2;E7ERW8;E7EMV0;B4E2I7;E5RJ79	Protein diaphanous homolog 1	DIAPH1	0.299591	0.231959	NaN	NaN	0.913608	NaN								0.105898	0.267892	1	1	0.223817	1	8.72605	8.93449	NaN	7.80017	6.7224	6.04634	1.04e-195	21	21	0	1	18	17	3	1	0	1	18	17	3	1	19.4	141.57	1273	0.451013	0.665867
946	O75694;O75694-2;E9PF10	Nuclear pore complex protein Nup155	NUP155	0.0362979	0.0773078	0.591505	-0.528548	NaN	NaN								0.8057	0.698575	0.364012	0.315018	1	1	8.67254	8.95877	8.03985	7.94983	NaN	NaN	9.28e-121	14	14	6	4	9	8	0	0	6	4	9	8	0	0	13.5	155.2	1391	-0.115363	0.412059
947	Q16836-2;J3KQ17;E9PF18;Q16836	Hydroxyacyl-coenzyme A dehydrogenase, mitochondrial	HADH	-0.206822	-0.198791	0.358417	0.0722276	-0.315218	-0.669621								0.482965	0.414331	0.691271	0.940496	0.606662	0.29951	8.78097	8.96718	7.73747	7.86626	7.47344	7.50699	1.96e-77	11	11	2	3	9	9	5	6	2	3	9	9	5	6	42.3	42.139	390	-0.10324	-0.0040339
948	Q9Y4P3;E9PF19;C9JVF0;F8WDI9;F8WCR3	Transducin beta-like protein 2	TBL2	0.0893802	-0.0214502	0.158251	0.076483	NaN	NaN								0.601413	0.99883	0.703829	0.795679	1	1	8.92082	9.0269	9.07558	8.99603	NaN	NaN	1.94e-203	19	19	16	16	13	14	0	0	16	16	13	14	0	0	43.2	49.797	447	0.237931	0.537843
949	Q9HC21;E9PF74;J3KRY6;J3QLV3;J3KS44;J3QL84;J3KSI7;J3KSB1	Mitochondrial thiamine pyrophosphate carrier	SLC25A19	NaN	NaN	0.15661	0.0489639	NaN	NaN								1	1	0.945454	0.879687	1	1	NaN	NaN	7.2354	7.56146	NaN	NaN	4.89e-06	2	2	2	2	0	0	0	0	2	2	0	0	0	0	6.2	35.511	320	NaN	NaN
950	E9PF86;O95394;D6RF12;J3KN95;D6RF77;D6RCQ8;H0Y8I3;H0Y987;D6RIS6;D6RC77;D6RCD1	Phosphoacetylglucosamine mutase	PGM3	-0.0486595	-0.193841	0.638867	-0.126382	0.292791	0.224024								0.907303	0.376812	0.299917	0.93454	0.75105	0.600675	9.23249	9.20669	8.75433	8.58167	7.74713	8.05046	1.55e-115	21	21	7	5	14	14	10	10	7	5	14	14	10	10	43.9	62.941	570	-0.141319	-0.219215
952	P78316;P78316-2;E9PFK5	Nucleolar protein 14	NOP14	0.176379	0.084306	NaN	NaN	NaN	NaN								0.757128	0.846379	1	1	1	1	7.01749	7.60549	NaN	NaN	NaN	NaN	1.98e-12	4	4	0	0	3	4	0	0	0	0	3	4	0	0	5.8	97.667	857	NaN	NaN
954	Q14738;E9PFR3;Q14738-2;Q14738-3;H0Y8C4;H7C5Q9	Serine/threonine-protein phosphatase 2A 56 kDa regulatory subunit delta isoform	PPP2R5D	0.357463	0.211608	NaN	NaN	NaN	NaN								0.077174	0.334524	1	1	1	1	8.45923	8.35463	NaN	NaN	6.13004	NaN	5.13e-64	12	8	0	0	7	8	2	2	0	0	4	4	2	2	27.7	69.991	602	0.225398	0.290162
955	P25054;P25054-2;E9PFT7	Adenomatous polyposis coli protein	APC	0.186719	0.531979	NaN	NaN	NaN	NaN								0.733971	0.148025	1	1	1	1	6.9066	6.98487	NaN	NaN	NaN	NaN	1.58e-06	1	1	0	0	1	1	0	0	0	0	1	1	0	0	0.7	311.64	2843	NaN	NaN
956	E9PFW3;Q96CW1;Q96CW1-2;C9JJ47;C9JGT8;C9JTK4;C9JPV8;C9JJD3;H7C4C3	AP-2 complex subunit mu	AP2M1	-0.139285	-0.120021	-0.186018	-1.37255	0.0234056	0.134133								0.632006	0.612881	0.821526	0.0295413	0.956814	0.882323	9.36226	9.34307	8.54962	8.33096	7.79083	7.90196	3.51e-70	19	19	3	1	13	15	6	7	3	1	13	15	6	7	44.3	52.303	460	-0.0175193	0.052865
957	P05067;P05067-8;P05067-11;E9PG40;P05067-9;P05067-7;P05067-6;P05067-4;E9PEV0;P05067-10;P05067-5;P05067-3;H7C0V9;H7C104;H7C2L2;P05067-2	Amyloid beta A4 protein;N-APP;Soluble APP-alpha;Soluble APP-beta;C99;Beta-amyloid protein 42;Beta-amyloid protein 40;C83;P3(42);P3(40);C80;Gamma-secretase C-terminal fragment 59;Gamma-secretase C-terminal fragment 57;Gamma-secretase C-terminal fragment 50;C31	APP	0.384221	0.516752	NaN	NaN	0.311837	0.114665								0.142437	0.0268812	1	1	0.534118	0.701299	8.0472	8.17058	NaN	NaN	8.56538	8.64155	3.22e-117	18	17	0	0	5	4	15	16	0	0	5	4	14	15	25.7	86.942	770	NaN	NaN
958	E9PG89;Q12873;Q12873-2;H7C2H0;I3L1I4	Chromodomain-helicase-DNA-binding protein 3	CHD3	0.13492	0.215132	NaN	NaN	NaN	NaN								0.658439	0.327355	1	1	1	1	7.60343	8.16847	NaN	NaN	5.73953	6.56189	1.89e-87	15	6	0	1	9	10	1	1	0	0	4	4	1	1	8.2	233.03	2059	0.105142	-0.315914
959	E9PGC8;J3KPX8;P78559-2;P78559	Microtubule-associated protein 1A;MAP1A heavy chain;MAP1 light chain LC2	MAP1A	-0.676194	-0.553144	-1.16069	-0.78157	NaN	NaN								0.00863157	0.0206109	0.130806	0.212805	1	1	9.05881	8.95829	8.18173	8.38037	5.63173	NaN	5.65e-260	31	29	4	6	25	25	2	1	3	5	24	23	1	0	12.7	331.25	3041	0.0536674	-0.272979
960	E9PGF5;Q9HBL0;E9PF55;Q59G71;E7ERH1;E7EMG1;Q6IPI5;H7C3Z4;C9JI43;C9J8K5;C9JFT7	Tensin-1	TNS1	-0.156545	-0.0100431	0.0500378	-0.42005	NaN	NaN								0.583735	0.985651	0.933242	0.402719	1	1	8.97648	8.82981	7.46596	7.69825	6.00026	6.07657	1.16e-95	20	19	2	2	16	15	1	1	2	2	16	14	0	0	17.1	183.22	1714	0.253142	0.178959
961	O15455;E9PGH4	Toll-like receptor 3	TLR3	-0.087481	0.154973	NaN	NaN	NaN	NaN								0.657639	0.777263	1	1	1	1	6.42591	7.10796	NaN	NaN	NaN	NaN	3.11e-09	2	2	0	0	1	2	0	0	0	0	1	2	0	0	2.7	103.83	904	NaN	NaN
963	Q96RU3;Q96RU3-2;E9PGQ4;Q96RU3-3;H0Y7W6;Q96RU3-4;E7EPB7	Formin-binding protein 1	FNBP1	-0.757858	-0.0693613	NaN	NaN	NaN	NaN								0.0210135	0.716091	1	1	1	1	7.10326	7.5571	NaN	NaN	NaN	NaN	2.61e-40	5	5	0	0	4	4	0	0	0	0	4	4	0	0	12.2	71.306	617	NaN	NaN
964	O14976;E9PGR2;D6RAW3;H0Y8H5;D6RE78;D6RAQ7;D6RF16	Cyclin-G-associated kinase	GAK	-0.104673	-0.123095	NaN	-0.864027	NaN	NaN								0.697937	0.681845	1	0.113535	1	1	7.94208	8.30261	NaN	7.49963	NaN	NaN	4.15e-89	11	11	0	2	7	8	0	0	0	2	7	8	0	0	12.6	143.19	1311	-0.0890678	0.0218777
965	Q15631;E9PGT1;H7C1D4;Q15631-2	Translin	TSN	-0.0218372	-0.176187	NaN	NaN	-0.47979	-0.504934								0.985668	0.471097	1	1	0.58099	0.601086	8.11952	8.77362	NaN	NaN	8.00393	8.13335	2.11e-78	11	11	0	0	4	7	9	10	0	0	4	7	9	10	45.6	26.183	228	-0.272036	-0.271904
966	Q99627;E9PGT6;Q99627-2;B8ZZP3;H7C3S9	COP9 signalosome complex subunit 8	COPS8	0.044884	0.0757438	NaN	NaN	-0.110295	0.395825								0.736079	0.646146	1	1	0.818753	0.708316	8.38243	8.51668	6.82098	6.84228	6.56644	6.75374	1.45e-56	6	6	1	1	3	6	3	3	1	1	3	6	3	3	47.4	23.225	209	-0.105613	-0.00719552
967	P52306;P52306-4;P52306-3;P52306-2;E9PH06;H0Y8M2;D6RF90;D6RB97;D6REZ0;D6RHH8;D6RHZ7;D6RE95;D6RBC6	Rap1 GTPase-GDP dissociation stimulator 1	RAP1GDS1	0.0330471	-0.125364	NaN	NaN	NaN	0.547531								0.81883	0.593818	1	1	1	0.559603	8.86824	9.04528	NaN	NaN	NaN	6.87491	1.45e-106	12	12	0	0	11	11	0	3	0	0	11	11	0	3	25.2	66.316	607	-0.018162	0.148046
968	P30048;E9PH29	Thioredoxin-dependent peroxide reductase, mitochondrial	PRDX3	-0.203034	-0.234705	0.164096	NaN	-0.814604	-0.939884								0.36334	0.274422	0.935752	1	0.232379	0.217128	9.49631	9.43011	7.26411	6.85828	7.77626	8.01385	3.12e-69	9	9	3	1	9	7	4	4	3	1	9	7	4	4	52.7	27.692	256	-0.116536	-0.285461
969	Q9ULH0;Q9ULH0-4;Q9ULH0-2;E9PH70;H0Y8E4;Q9ULH0-3;Q9ULH0-5;H7C584	Kinase D-interacting substrate of 220 kDa	KIDINS220	NaN	-0.0540339	-0.334252	-0.412715	NaN	NaN								1	0.693022	0.626315	0.381541	1	1	5.9524	6.52776	8.04198	7.46091	NaN	NaN	1.01e-17	6	6	5	3	1	1	0	0	5	3	1	1	0	0	3.7	196.54	1771	0.318114	0.337649
971	Q15003;E9PHA2;C9J470;B4E189;C9JZP1;H7C415	Condensin complex subunit 2	NCAPH	0.0798232	0.0633215	NaN	NaN	NaN	NaN								0.812415	1	1	1	1	1	7.72033	6.93127	NaN	NaN	NaN	NaN	1.24e-07	2	2	0	0	2	1	0	0	0	0	2	1	0	0	2.8	82.562	741	0.0807941	0.635988
972	P43246;E9PHA6;P43246-2;C9J809	DNA mismatch repair protein Msh2	MSH2	0.0958973	0.0145284	NaN	NaN	NaN	NaN								0.568357	0.873762	1	1	1	1	8.35668	8.35172	NaN	NaN	NaN	NaN	1.71e-22	8	8	1	0	6	7	0	0	1	0	6	7	0	0	10.1	104.74	934	-0.0390287	0.100824
975	E9PHG5;Q6UW02;C9J8K7;F8WBE2	Cytochrome P450 20A1	CYP20A1	-0.224914	-0.203471	NaN	NaN	NaN	NaN								0.403766	0.369357	1	1	1	1	7.72502	7.83325	NaN	NaN	NaN	NaN	6.5e-07	3	3	0	0	2	2	0	0	0	0	2	2	0	0	7.2	53.448	470	-0.111524	-0.0699771
976	Q15031;E9PHM2	Probable leucine--tRNA ligase, mitochondrial	LARS2	-0.0835792	-0.0672807	NaN	NaN	NaN	NaN								0.757323	0.707773	1	1	1	1	7.8548	7.82618	NaN	NaN	NaN	NaN	4.49e-17	4	4	0	0	3	4	0	0	0	0	3	4	0	0	4.7	101.97	903	-0.153382	-0.143394
977	P28161;E9PHN7;F6XZQ7;E9PHN6;P28161-2;E9PLF1;E9PGV1	Glutathione S-transferase Mu 2	GSTM2	-0.207975	-0.0537539	NaN	NaN	NaN	NaN								0.482525	0.863103	1	1	1	1	8.2316	8.52033	NaN	NaN	NaN	NaN	1.01e-71	9	4	2	2	8	8	3	2	0	0	3	3	0	0	41.7	25.744	218	-0.174524	NaN
978	E9PHR7;O94916-4;O94916;O94916-3;O94916-2	Nuclear factor of activated T-cells 5	NFAT5	0.0386958	-0.240749	NaN	NaN	NaN	NaN								0.926514	0.306391	1	1	1	1	6.59672	7.12924	NaN	NaN	NaN	NaN	1.38e-21	2	2	0	0	2	2	0	0	0	0	2	2	0	0	1.7	167.81	1549	NaN	NaN
979	P11117;E9PHY0;E9PP23;E9PQY3;B7Z7D2;F5GWV7;B7Z6U3;E9PQW9;P11117-2;E9PKW9;G5EA28	Lysosomal acid phosphatase	ACP2	0.031348	0.222664	NaN	NaN	NaN	NaN								0.901455	0.312369	1	1	1	1	8.0329	8.1328	NaN	NaN	6.11687	6.14392	1.95e-57	6	6	0	0	3	5	1	1	0	0	3	5	1	1	14.7	48.344	423	0.113567	-0.0281449
981	O60547;E9PI88	GDP-mannose 4,6 dehydratase	GMDS	0.494278	0.0948129	NaN	NaN	NaN	NaN								0.104621	0.922567	1	1	1	1	7.52512	7.27316	NaN	NaN	NaN	NaN	1.07e-06	2	2	0	0	2	1	0	0	0	0	2	1	0	0	7.5	41.949	372	0.0939657	NaN
982	Q13952;Q13952-3;Q13952-5;Q13952-2;Q13952-7;Q5T6K5;Q13952-6;E9PI99;Q5T6K7;Q13952-4;E9PIG7	Nuclear transcription factor Y subunit gamma	NFYC	0.038132	0.108451	NaN	NaN	NaN	NaN								0.93435	0.781236	1	1	1	1	7.56416	7.37909	NaN	NaN	NaN	NaN	9.13e-13	2	2	0	0	2	2	0	0	0	0	2	2	0	0	5.5	50.302	458	NaN	NaN
983	O14521;E9PIC0;E9PIG3;H3BRW5;E9PK73;G3V173;H0YD41;H0YD96	Succinate dehydrogenase [ubiquinone] cytochrome b small subunit, mitochondrial	SDHD	-0.441792	0.00954253	NaN	NaN	NaN	NaN								0.112595	0.968677	1	1	1	1	7.56364	7.88634	NaN	7.10785	NaN	NaN	1.54e-05	2	2	0	1	2	2	0	0	0	1	2	2	0	0	10.7	17.043	159	NaN	NaN
984	E9PIE4		MTCH2	NaN	NaN	-0.594912	-1.1687	NaN	NaN								1	1	0.357328	0.045955	1	1	NaN	NaN	7.64159	7.82825	NaN	NaN	8.52e-182	12	1	12	11	7	7	0	0	1	1	0	0	0	0	60.1	28.662	263	NaN	NaN
985	Q13206;E9PIF2	Probable ATP-dependent RNA helicase DDX10	DDX10	NaN	NaN	-0.657062	-0.73139	NaN	NaN								1	1	0.375132	0.187242	1	1	NaN	NaN	7.86228	7.99527	NaN	NaN	7.36e-05	2	2	2	1	0	0	0	0	2	1	0	0	0	0	1.9	100.89	875	NaN	NaN
986	Q99519;E9PIF4	Sialidase-1	NEU1	-0.0256491	-0.181327	NaN	NaN	0.120422	NaN								0.890374	0.410541	1	1	0.932093	1	7.3491	7.18551	NaN	NaN	6.57941	6.37024	7.74e-11	3	3	0	0	1	1	2	1	0	0	1	1	2	1	9.6	45.467	415	NaN	NaN
987	E9PPM1;O14683;E9PKZ4;E9PIK4;E9PIN5;E9PQ46;E9PMW4;E9PS55;E9PKN9;E9PN66;E9PMY0;E9PNB3	Tumor protein p53-inducible protein 11	TP53I11	-3.20145	-2.71978	-3.88326	-3.41163	NaN	NaN	Yes	+	+	+	+			3.46e-33	4.76e-29	1.04e-06	7.2e-08	1	1	7.94067	8.12538	8.00217	8.14953	NaN	NaN	6.1e-30	5	5	4	3	2	3	0	0	4	3	2	3	0	0	15.3	26.064	236	-2.22337	-2.10605
988	E9PNQ8;P04216;E9PIM6;J3QRJ3	Thy-1 membrane glycoprotein	THY1	-0.0857131	-0.216297	-1.08154	-1.18739	-0.544174	-0.397238								0.719128	0.26622	0.213791	0.133824	0.516447	0.728814	9.79946	9.82196	9.99628	9.92396	8.14907	8.0944	5.91e-184	4	4	4	4	4	4	3	3	4	4	4	4	3	3	24.2	18.164	165	0.122209	0.353966
990	F8WAP3;E9PJ64;Q5VU43-3;Q5VU43;Q5VU43-4;Q5VU43-9;Q5VU43-8;Q5VU43-12;H0YCE6;E9PRJ6;E9PI71;E9PJA9;E9PPE8;E9PQ86;E9PIN2	Myomegalin	PDE4DIP	NaN	NaN	-0.515012	-0.568378	NaN	NaN								1	1	0.459091	0.443368	1	1	NaN	6.73751	8.78679	8.85129	NaN	NaN	2.02e-12	4	4	3	1	0	1	0	0	3	1	0	1	0	0	1.4	280.44	2482	NaN	0.110869
991	Q04323-2;Q04323;E9PRQ7;E9PJ81	UBX domain-containing protein 1	UBXN1	0.0865197	0.0631544	0.778163	0.647365	NaN	NaN								0.597802	0.720502	0.27977	0.441669	1	1	8.51259	8.29026	7.29559	7.2173	NaN	NaN	1.49e-23	5	5	2	2	5	4	0	0	2	2	5	4	0	0	16.7	35.107	312	-0.306859	-0.328836
993	E9PSI1;O15321;E9PMQ9;O15321-2;E9PJM1;E9PL78;G3V1B9;E9PS99;E9PQY7;E9PNW2;E9PJC4	Transmembrane 9 superfamily member 1	TM9SF1	NaN	NaN	-0.824168	-0.898735	NaN	NaN								1	1	0.273974	0.152624	1	1	6.53619	6.84202	8.0223	8.45102	NaN	NaN	2.01e-26	7	7	6	5	1	1	0	0	6	5	1	1	0	0	9.9	92.386	815	0.487075	-0.0716254
994	O75676;O75676-2;E9PJN1;G3XAA9;E9PKU3	Ribosomal protein S6 kinase alpha-4;Ribosomal protein S6 kinase	RPS6KA4	-0.121852	-0.136784	NaN	NaN	NaN	NaN								0.732803	0.539208	1	1	1	1	8.36957	7.52027	6.99974	NaN	NaN	NaN	1.65e-55	5	4	1	0	3	4	0	0	1	0	2	3	0	0	8.9	85.605	772	-0.225531	-0.0984196
996	F5H4K0;Q5T9L3-2;Q5T9L3;Q5T9L3-3;E9PM62;H0YCG9;E9PJW4;E9PKJ0;E9PQK1	Protein wntless homolog	WLS	0.354296	0.424668	0.0549536	0.435331	NaN	NaN								0.0991458	0.0268546	0.996273	0.457157	1	1	8.27312	8.46589	8.07449	8.20653	NaN	NaN	3.49e-43	4	4	2	2	3	3	0	0	2	2	3	3	0	0	8.8	62.719	545	NaN	NaN
999	E9PK91;Q9NYF8-3;H0YF63		BCLAF1	0.169186	-0.0108659	NaN	NaN	NaN	NaN								0.516724	0.956134	1	1	1	1	8.0515	8.3471	NaN	NaN	NaN	NaN	5.13e-220	20	1	4	5	14	13	0	0	0	0	1	1	0	0	23.8	100.4	871	-0.193651	0.153238
1001	G8JLI3;Q5H9R7-5;Q5H9R7;Q5H9R7-2;Q5H9R7-6;E9PKF6;H7BXH2;Q5H9R7-4;Q5H9R7-3;E9PQP7;H0YEN2;H0YDW1;E9PNN8;E9PK08;E9PKG4;E9PJD8	Serine/threonine-protein phosphatase 6 regulatory subunit 3	PPP6R3	0.139002	0.141227	NaN	NaN	NaN	NaN								0.488489	0.430466	1	1	1	1	8.17603	8.43299	NaN	NaN	NaN	NaN	8.52e-135	6	6	0	0	5	6	0	0	0	0	5	6	0	0	7.8	98.268	879	0.0840642	0.294402
1003	H7C2I1;Q99873;Q99873-4;Q99873-2;Q99873-3;E9PKG1;E9PIX6;E9PQ98;H0YDE4;E9PNR9;Q9NR22;Q9NR22-2;E9PI83;E9PMW9;E9PMZ2	Protein arginine N-methyltransferase 1	PRMT1	0.226488	0.289665	0.235119	0.14822	1.31215	0.830046								0.170936	0.105726	0.763766	0.808972	0.0843673	0.307664	9.14485	9.15755	8.2075	8.36244	7.69923	7.67912	1.82e-141	20	20	4	4	15	17	5	5	4	4	15	17	5	5	56.9	42.461	371	-0.244497	-0.147176
1005	E9PN81;Q8TDP1;Q8TDP1-2;H0YEF3;H0YCP5;H0YE52;E9PKP0	Ribonuclease H2 subunit C	RNASEH2C	0.311889	0.32386	NaN	NaN	NaN	NaN								0.477583	0.304499	1	1	1	1	6.61651	7.28825	NaN	NaN	NaN	NaN	1.01e-40	1	1	0	0	1	1	0	0	0	0	1	1	0	0	5.7	26.302	247	0.266877	0.343732
1006	P17480;E9PKP7;P17480-2;E9PLT2;E9PMM2;H0YDH7	Nucleolar transcription factor 1	UBTF	0.218422	0.273877	1.27104	0.181545	NaN	-0.869406								0.258008	0.222558	0.045575	0.76418	1	0.206403	8.36018	8.33476	8.32705	8.17806	NaN	7.20604	1.48e-36	12	12	5	3	8	7	0	1	5	3	8	7	0	1	16.8	89.405	764	0.122871	0.0156949
1008	E9PKS3;P17405;G3XAB5;P17405-2;E7EWE2;P17405-3;E9PQT3;G3V1E1;H0YEP5;E9PPK6;E9PL59	Sphingomyelin phosphodiesterase	SMPD1	-0.0440698	-0.222542	NaN	NaN	-0.543836	-0.327614								0.920587	0.350051	1	1	0.408874	0.603085	8.25809	8.38137	NaN	NaN	7.09184	7.39592	2.78e-23	8	8	0	0	5	5	6	6	0	0	5	5	6	6	14.8	69.807	630	0.127501	-0.123534
1009	O75382;E9PKS6;O75382-2;O75382-4;F5GX85;O75382-3;E9PMK8	Tripartite motif-containing protein 3	TRIM3	-0.200536	0.0148368	NaN	NaN	NaN	NaN								0.454684	0.952472	1	1	1	1	7.90348	7.8583	NaN	NaN	NaN	NaN	1.14e-08	3	3	0	0	3	3	0	0	0	0	3	3	0	0	4.8	80.829	744	-0.331844	-0.243303
1011	Q9Y4L1;E9PL22;E9PJ21;B7Z909;J3KTF1;J3QL06;J3QLE9;J3QQH7;J3KT27;J3KSJ2	Hypoxia up-regulated protein 1	HYOU1	0.182005	0.051186	NaN	NaN	-0.0227832	-0.0321296								0.166995	0.676399	1	1	0.89493	0.844743	9.7253	9.69406	NaN	NaN	7.91151	8.30758	0	37	36	0	0	28	29	15	15	0	0	27	28	14	14	45.5	111.33	999	0.18409	0.162751
1012	E9PRZ1;Q96ER3;J3KND1;E9PMD2;E9PL53;H0YEK5;H0YCN7;H0YDM3	Protein SAAL1	SAAL1	0.366251	0.294205	NaN	NaN	NaN	NaN								0.234342	0.355641	1	1	1	1	7.1994	7.57363	NaN	NaN	NaN	NaN	6.33e-12	3	3	0	0	3	2	0	0	0	0	3	2	0	0	7.4	53.806	476	NaN	NaN
1013	E9PL57;E9PS38;Q15843;F8VSA6;Q86V88;Q86V88-2;Q86V88-3	NEDD8	NEDD8-MDP1;NEDD8	-0.0440997	0.030615	NaN	NaN	0.0224288	0.037948								0.955179	0.816382	1	1	0.959118	0.912228	8.48237	8.54572	NaN	NaN	6.84927	6.92462	4.65e-47	3	3	0	0	3	3	2	2	0	0	3	3	2	2	15.9	19.536	170	0.366364	0.23669
1014	P48509;E9PMR4;E9PL82;E9PRJ3;K4DIB7;E9PLZ6;E9PJC8;E9PSA1;E9PJE8;E9PK37;E9PP93	CD151 antigen	CD151	-0.0279648	-0.0509489	NaN	NaN	-0.370737	-0.312172								0.97314	0.878836	1	1	0.554937	0.619469	9.12672	9.04677	NaN	NaN	7.46721	7.43713	2.59e-18	5	5	0	0	4	5	2	2	0	0	4	5	2	2	14.6	28.295	253	0.573278	0.141605
1015	E9PRG8;E9PLD3		C11orf48	NaN	NaN	0.33384	0.178987	NaN	NaN								1	1	0.721019	0.959089	1	1	7.97415	7.41642	7.70095	7.63808	NaN	NaN	0.0006154	1	1	1	1	1	1	0	0	1	1	1	1	0	0	10.7	13.798	122	0.0480967	0.087994
1016	P55786;E9PLK3;B7Z463;A6NEC2;E7EWZ2;E5RJ24;H0YAQ6;F5GZY4;A6NEC2-2;H0YDG0;E9PP11;L7N488;E9PJ74;E9PRQ5;E9PPD4;E9PJY4;H0YCQ5;A6NEC2-3;E9PPZ2;E9PJF9;E9PI82	Puromycin-sensitive aminopeptidase	NPEPPS	-0.176891	-0.0852129	0.279519	-0.117314	-0.00640956	-0.0155628								0.431518	0.703551	0.706776	0.84129	0.87601	0.828195	9.59525	9.62678	8.25768	8.29719	8.56547	8.67429	1.59e-277	40	40	8	8	29	32	29	29	8	8	29	32	29	29	53.9	103.28	919	-0.3313	-0.385928
1017	E9PLN8;Q9BQB6;Q9BQB6-2;F8W9H0;I3L3B4;Q9BQB6-3	Vitamin K epoxide reductase complex subunit 1	VKORC1	-0.143853	-0.523605	-1.07555	-1.08656	NaN	NaN								0.672952	0.0218039	0.122586	0.0616729	1	1	8.59437	8.62862	7.67713	7.90316	NaN	NaN	6.68e-12	2	2	1	1	1	2	0	0	1	1	1	2	0	0	14.5	17.945	166	NaN	NaN
1018	E9PLQ8;E9PRB8		PSMC3	-0.0292347	0.0325474	NaN	NaN	NaN	NaN								0.963982	0.816081	1	1	1	1	8.06726	8.14802	NaN	NaN	NaN	NaN	3.22e-51	5	1	1	1	5	4	0	1	0	0	1	1	0	0	36.7	15.584	139	-0.0500543	-0.0280033
1019	Q9BTE7;E9PM04;H0YCN4;B4DH25;Q92564;Q92564-2;B4DH26;H0Y907;H0Y9C5	DCN1-like protein 5	DCUN1D5	0.297001	0.208395	NaN	NaN	NaN	NaN								0.505319	0.654312	1	1	1	1	6.96765	6.44086	NaN	6.76854	NaN	NaN	1.85e-10	3	3	0	1	2	2	0	0	0	1	2	2	0	0	11.4	27.508	237	0.285225	NaN
1020	Q96K76;E9PM46;Q96K76-2;Q96K76-3	Ubiquitin carboxyl-terminal hydrolase 47;Ubiquitin carboxyl-terminal hydrolase	USP47	0.00448102	0.0254993	NaN	NaN	NaN	NaN								0.879046	0.836418	1	1	1	1	8.53403	8.61848	NaN	NaN	NaN	NaN	9.08e-81	12	12	0	0	12	11	0	0	0	0	12	11	0	0	12.7	157.31	1375	-0.214994	0.274704
1022	O00193;E9PM92;E3W975;E9PRZ9;E9PQA1	Small acidic protein	SMAP;C11orf58	0.11701	0.212973	NaN	NaN	NaN	NaN								0.551824	0.331736	1	1	1	1	8.19849	8.18446	NaN	NaN	NaN	NaN	2.93e-161	6	6	0	0	6	4	0	0	0	0	6	4	0	0	30.1	20.332	183	-0.485115	NaN
1023	Q96D71;Q96D71-3;J3KP76;E9PMG1;Q96D71-2;F2Z3L2;H0YDT0;H7C1V2;H0YCF0	RalBP1-associated Eps domain-containing protein 1	REPS1	0.298061	0.0276471	NaN	NaN	NaN	NaN								0.337909	0.997189	1	1	1	1	7.483	7.4218	NaN	NaN	NaN	NaN	7.56e-30	4	4	0	0	3	3	0	0	0	0	3	3	0	0	4.8	86.661	796	NaN	NaN
1024	Q13490;E9PMH5;Q13490-2;H0YDY3;E9PNM6	Baculoviral IAP repeat-containing protein 2	BIRC2	0.061766	0.0781213	NaN	NaN	NaN	NaN								0.864849	0.858246	1	1	1	1	7.58141	7.7062	NaN	NaN	NaN	NaN	1.21e-12	2	2	0	0	2	2	0	0	0	0	2	2	0	0	3.7	69.899	618	0.163499	0.186541
1027	Q9BUR4;E9PMR3	Telomerase Cajal body protein 1	WRAP53	0.150265	0.0865124	NaN	NaN	NaN	NaN								0.647132	0.942936	1	1	1	1	7.29292	7.18512	NaN	NaN	NaN	NaN	5.05e-28	1	1	0	0	1	1	0	0	0	0	1	1	0	0	3.3	59.309	548	NaN	NaN
1028	Q9NZN5;Q9NZN5-2;E9PMR6	Rho guanine nucleotide exchange factor 12	ARHGEF12	-0.179774	0.000712819	NaN	NaN	NaN	NaN								0.503008	0.909377	1	1	1	1	7.82316	7.77749	NaN	NaN	NaN	NaN	3.91e-24	6	6	0	0	4	5	0	0	0	0	4	5	0	0	4.6	173.23	1544	-0.199504	-0.146004
1031	E9PN11;P08134;Q5JR08;E9PQH6;Q5JR05;Q5JR07;Q5JR06;E9PLA2	Rho-related GTP-binding protein RhoC	RHOC	0.110186	NaN	0.424386	0.187537	NaN	NaN								0.524873	1	0.477709	0.652072	1	1	8.53637	8.35317	8.49987	8.59487	NaN	NaN	9.87e-222	10	3	9	9	8	7	2	2	3	3	1	1	0	0	46.3	25.485	229	0.033652	0.150641
1033	Q9UNH6-3;E9PNL2;Q9UNH6;Q9UNH6-2;B7ZC83	Sorting nexin-7	SNX7	-0.0626532	0.0478749	NaN	NaN	NaN	NaN								0.785235	0.947782	1	1	1	1	7.58347	7.84844	NaN	NaN	NaN	NaN	3.8e-10	4	4	0	0	4	4	0	0	0	0	4	4	0	0	7.5	51.619	451	0.0402613	-0.0632268
1035	E9PR17;P13987;E9PNW4;H0YET2	CD59 glycoprotein	CD59	-0.317895	-0.171546	-1.14641	-1.06793	NaN	NaN								0.147927	0.388599	0.18425	0.187882	1	1	9.79541	9.61156	9.44196	9.52308	6.68121	6.70809	8.46e-71	4	4	3	3	4	4	1	1	3	3	4	4	1	1	24.6	14.529	130	-0.16788	-0.361768
1036	Q13435;E9PPJ0;E9PJ04;H0YEX5;E9PJT3;H0YCG1;H0YDT7;E9PIL8	Splicing factor 3B subunit 2	SF3B2	0.0679944	0.172059	0.462832	0.158297	NaN	NaN								0.681061	0.407223	0.491128	0.944942	1	1	8.79271	8.82429	7.87796	7.76708	NaN	NaN	2.37e-194	21	21	3	2	18	16	0	0	3	2	18	16	0	0	32.4	100.23	895	-0.118007	0.129008
1040	E9PPU6		NAGK	0.300061	-0.0557141	NaN	NaN	NaN	NaN								0.499549	0.688855	1	1	1	1	6.84229	7.12688	NaN	NaN	NaN	NaN	1.47e-45	5	1	3	2	2	3	4	4	0	0	1	1	0	0	63.8	10.788	94	-0.0143393	-0.040121
1041	O00217;E9PPW7;E9PKH6;F8W9K7;E9PN51;H0YDT4	NADH dehydrogenase [ubiquinone] iron-sulfur protein 8, mitochondrial	NDUFS8	-0.239778	-0.297938	-0.111452	-0.35439	NaN	NaN								0.438958	0.202346	0.982539	0.819696	1	1	8.48653	8.39278	9.11982	9.10524	NaN	NaN	7.44e-57	9	9	7	6	4	5	0	0	7	6	4	5	0	0	40	23.705	210	-0.300146	-0.221568
1043	E9PQG7;Q03164;Q03164-2;E9PR05;H7BYJ6	Histone-lysine N-methyltransferase MLL;MLL cleavage product N320;MLL cleavage product C180	MLL	0.209936	0.0701298	NaN	NaN	NaN	NaN								0.682876	0.983234	1	1	1	1	6.74303	6.94734	NaN	NaN	NaN	NaN	1.67e-08	3	3	0	0	3	3	0	0	0	0	3	3	0	0	1	432.05	3972	NaN	NaN
1044	Q13586;E9PQJ4;E9PNJ4;H0YDB2;E9PIQ8;E9PN27;E9PR09;E9PRZ7;E9PMB4;E9PJ19;E9PR07;E9PRE4;E9PGD0;F5GXJ4;H0Y860;Q9P246;H7C5A5;H7C5K2	Stromal interaction molecule 1	STIM1	-0.196101	-0.194603	NaN	NaN	NaN	NaN								0.510156	0.47975	1	1	1	1	8.22948	8.24015	NaN	7.08268	NaN	NaN	1.12e-39	6	6	0	1	5	5	0	0	0	1	5	5	0	0	10.5	77.422	685	0.142087	0.146595
1046	Q01628;Q01629;P13164;E9PQN9;E9PS44;H7BYV1	Interferon-induced transmembrane protein 3;Interferon-induced transmembrane protein 2;Interferon-induced transmembrane protein 1	IFITM3;IFITM2;IFITM1	0.455001	0.150721	-0.41103	-0.625367	NaN	NaN								0.0268543	0.403081	0.560531	0.317311	1	1	8.58333	8.44096	8.09346	8.23109	NaN	NaN	8.17e-50	2	2	1	1	2	1	0	0	1	1	2	1	0	0	12.8	14.632	133	0.541515	0.876148
1047	P27361;P27361-3;E9PQW4;P27361-2;E9PJF0;E9PBK7;B3KR49;H0YDH9;K7EN18;K7ELV1;E9PRH7;H0YEX6	Mitogen-activated protein kinase 3	MAPK3	-0.322866	-0.399554	NaN	NaN	NaN	NaN								0.260754	0.119411	1	1	1	1	8.32104	8.16794	NaN	NaN	NaN	NaN	1.41e-70	8	4	1	1	6	6	2	2	0	0	4	3	0	0	27.7	43.135	379	-0.0685136	-0.56267
1048	P02511;E9PR44;E9PRA8;E9PJL7;E9PNH7;E9PS12;E9PRS4;H0YCW8	Alpha-crystallin B chain	CRYAB	NaN	-2.93114	-4.65722	-3.87328	NaN	NaN	Yes		+	+	+			1	7.3e-24	5.12e-09	9.79e-10	1	1	7.47929	6.88477	7.95387	8.18845	NaN	NaN	1.12e-16	5	5	4	5	2	1	0	0	4	5	2	1	0	0	30.9	20.159	175	-2.91757	NaN
1049	Q15047;Q15047-3;E9PRF4;E9PQM8;Q15047-2;E9PS59;B0QZE6;E9PAP1	Histone-lysine N-methyltransferase SETDB1	SETDB1	0.13162	0.329149	NaN	NaN	-0.593151	-1.43456								0.859645	0.295919	1	1	0.469963	0.0474957	6.93313	7.4191	NaN	NaN	8.18853	6.83626	2.98e-14	6	6	0	1	3	3	1	2	0	1	3	3	1	2	4	143.16	1291	NaN	NaN
1050	Q96BI1;E9PRM7	Solute carrier family 22 member 18	SLC22A18	NaN	NaN	-1.14433	-0.601322	NaN	NaN								1	1	0.102419	0.241717	1	1	NaN	NaN	7.48777	7.09286	NaN	NaN	2.48e-07	3	3	3	1	0	0	0	0	3	1	0	0	0	0	6.1	44.845	424	-0.178257	NaN
1052	Q96KG9;Q96KG9-2;E9PS17;Q96KG9-3;Q96KG9-4;E9PK59;E9PPN3;Q96KG9-6;Q96KG9-5;H0YCI6;H0YDH0	N-terminal kinase-like protein	SCYL1	-0.313336	-0.129756	0.189881	-0.0145848	NaN	NaN								0.278798	0.606153	0.823174	0.834412	1	1	8.63968	8.61718	7.86239	7.76552	NaN	NaN	7.65e-183	16	16	4	4	13	11	0	0	4	4	13	11	0	0	24.3	89.63	808	-0.276328	-0.0985544
1054	Q7Z4G4;Q7Z4G4-2;F2Z2Q4;Q7Z4G4-3;K7ENP1;H0Y768;Q5JY02;Q5JY01	tRNA (guanine(10)-N2)-methyltransferase homolog	TRMT11	1.65787	-1.49994	NaN	NaN	NaN	NaN		+	+					2.64e-08	1.39e-08	1	1	1	1	7.31446	7.32966	NaN	NaN	NaN	NaN	9.11e-07	2	2	0	0	2	1	0	0	0	0	2	1	0	0	6	53.42	463	NaN	NaN
1055	Q9Y4A5;F2Z2U4;Q9Y4A5-2;H0Y4W2	Transformation/transcription domain-associated protein	TRRAP	0.268078	0.204804	-0.672188	-0.370843	NaN	NaN								0.348796	0.408104	0.365124	0.446899	1	1	7.73344	7.9262	7.79748	8.01828	NaN	NaN	1.53e-35	12	12	2	2	7	8	0	0	2	2	7	8	0	0	3.9	437.6	3859	NaN	NaN
1056	G8JLL9;Q7Z406-2;F2Z2U8;Q7Z406-6;Q7Z406;Q7Z406-4;Q7Z406-5;M0QY43	Myosin-14	MYH14	0.150134	0.288599	0.949315	0.660031	1.31201	1.96812								0.457989	0.22942	0.152431	0.179213	0.0844004	0.0144305	8.2163	8.02637	9.32253	9.30159	7.77099	7.71164	1.43e-192	17	3	15	14	12	13	7	7	1	1	2	3	1	1	7.8	232.04	2036	0.682214	0.0451337
1060	F2Z3A6;F8W8C2;Q9HBM0-2;Q9HBM0;F8W0S0;F8VPN9	Vezatin	VEZT	0.0963035	-0.03514	NaN	NaN	NaN	NaN								0.576559	0.90121	1	1	1	1	8.93853	8.79317	NaN	NaN	NaN	NaN	5.87e-06	2	2	0	0	2	2	0	0	0	0	2	2	0	0	3	83.249	731	NaN	NaN
1061	Q9HD23;Q9HD23-2;F5GWH3;B4DQL2	Magnesium transporter MRS2 homolog, mitochondrial	MRS2	NaN	NaN	0.405858	0.184879	NaN	NaN								1	1	0.635211	0.951892	1	1	NaN	NaN	7.46911	7.26072	NaN	NaN	5.97e-64	2	2	2	1	0	0	0	0	2	1	0	0	0	0	6.5	50.317	443	NaN	NaN
1062	F5GWJ1;O60245-3;O60245-2;O60245;H0YAH0	Protocadherin-7	PCDH7	-0.287679	-0.0271701	NaN	NaN	-0.0260354	NaN								0.317311	0.760828	1	1	0.907481	1	6.49801	6.9562	NaN	NaN	6.39707	6.15281	3.04e-13	4	4	0	0	2	1	2	2	0	0	2	1	2	2	4.1	136.57	1255	-1.15005	-1.9692
1063	Q9NW64;F5GWK3;Q9NW64-2;E5RHA8;E5RJW4	Pre-mRNA-splicing factor RBM22	RBM22	0.340756	0.0482659	NaN	NaN	NaN	NaN								0.27007	0.945463	1	1	1	1	7.45926	7.55683	NaN	NaN	NaN	NaN	9.04e-06	2	2	0	0	1	2	0	0	0	0	1	2	0	0	4.8	46.895	420	0.315914	0.475736
1066	Q6P9B6;F5GWS3;H3BM75;H3BUB0	TLD domain-containing protein KIAA1609	KIAA1609	-0.567136	-0.572734	-0.448963	NaN	-0.386218	-0.139099								0.0463702	0.0164897	0.529313	1	0.549195	0.737426	8.71542	8.67631	7.81353	7.13682	6.80925	6.93985	2.46e-30	7	7	1	1	7	5	2	1	1	1	7	5	2	1	21.7	50.993	456	-0.437955	-0.39605
1067	F5H2M7;Q9H4A3-6;Q9H4A3-5;Q9H4A3;Q9H4A3-2;F5GWT4;Q9H4A3-4;F6UYG0;H0YH68	Serine/threonine-protein kinase WNK1	WNK1	0.134393	0.0858949	NaN	NaN	NaN	NaN								0.501431	0.76751	1	1	1	1	8.19067	8.11079	NaN	NaN	NaN	NaN	1.17e-29	8	6	0	0	8	7	0	0	0	0	6	6	0	0	2.8	304.64	2880	0.27011	-0.0291349
1068	Q14839-2;Q14839;F5GWX5;F2Z2R5;H7C0J3;F5H6N4;H7C3H7;I3L229;K7ESA5;K7EPV1	Chromodomain-helicase-DNA-binding protein 4	CHD4	0.2178	0.208799	NaN	1.11508	NaN	NaN								0.259208	0.317311	1	0.137161	1	1	8.56588	8.79295	NaN	6.87032	NaN	NaN	5.03e-246	34	26	0	2	27	26	0	0	0	1	21	21	0	0	21.4	220.85	1940	0.202076	-0.0497397
1070	P26358-2;F5GX68;P26358;P26358-3;K7ENW7;K7ENQ6	Cytosine-specific methyltransferase;DNA (cytosine-5)-methyltransferase 1	DNMT1	0.0450244	-0.100757	NaN	NaN	NaN	NaN								0.783099	0.751061	1	1	1	1	8.21956	8.34864	NaN	NaN	NaN	NaN	1.06e-61	12	11	0	0	10	11	0	0	0	0	9	10	0	0	8.8	184.82	1632	0.172616	0.0847927
1071	F5GX82;O94915;F2Z2S2;H0Y9X0;D6RJI4;O94915-2;D6R9B9	Protein furry homolog-like	FRYL	0.0151074	0.0764336	0.495559	NaN	NaN	NaN								1	0.863205	0.534918	1	1	1	7.32253	7.77594	7.14451	NaN	NaN	NaN	2.11e-51	11	11	3	0	8	8	0	0	3	0	8	8	0	0	3.3	339.59	3013	-0.219136	0.252931
1072	Q8TB96;F5GXC5;H3BUJ1	T-cell immunomodulatory protein	ITFG1	-0.0753644	0.0470182	NaN	NaN	NaN	NaN								0.759636	0.948918	1	1	1	1	7.17615	7.43513	NaN	NaN	NaN	NaN	3.13e-07	2	2	0	0	2	2	0	0	0	0	2	2	0	0	4.2	68.107	612	NaN	NaN
1073	Q9P2R7;Q9P2R7-2;F5GXC8;F5H5G8;Q5T9Q5;Q5T9Q8	Succinyl-CoA ligase [ADP-forming] subunit beta, mitochondrial	SUCLA2	-0.556621	-0.443848	0.145426	-0.151032	NaN	NaN								0.0528513	0.0531538	0.882562	0.80002	1	1	8.48453	8.6403	8.03161	8.0645	NaN	NaN	2.56e-36	10	10	3	3	7	8	0	0	3	3	7	8	0	0	23.1	50.317	463	-0.448765	-0.39835
1076	P61803;F5GXX5;F5H895	Dolichyl-diphosphooligosaccharide--protein glycosyltransferase subunit DAD1	DAD1	-0.0189446	-0.0417951	-0.373662	-0.740206	0.505559	NaN								0.977138	0.905725	0.603635	0.301802	0.525763	1	8.86364	8.54387	8.78816	8.86926	6.41574	6.23774	7.27e-18	4	4	4	3	3	3	2	1	4	3	3	3	2	1	35.4	12.497	113	0.0304067	0.0489494
1078	Q10472;F5GY99;K7EJV8;Q8IUC8;Q08ER7;Q8IUC8-2;H7C2I5	Polypeptide N-acetylgalactosaminyltransferase 1;Polypeptide N-acetylgalactosaminyltransferase 1 soluble form	GALNT1	1.02546	1.00253	0.523201	0.608719	0.685468	0.345217	Yes	+	+					0.000175715	2.67e-05	0.505705	0.295301	0.372891	0.760904	7.78413	8.29248	7.54503	8.0994	6.56205	6.62611	2.45e-34	8	8	3	6	2	5	3	2	3	6	2	5	3	2	15.6	64.218	559	1.07005	0.985416
1079	Q9UBW8;F5H248;F5GYF7;F5H7C6;F5H4U8;F5H7D4;F5H3D9;F5GXT7;G3XAP1;F5H3M6;F5H4Z0	COP9 signalosome complex subunit 7a	COPS7A	-0.171745	-0.164816	NaN	NaN	-0.369169	-0.203386								0.569318	0.559834	1	1	0.556368	0.676697	8.13389	8.26302	NaN	NaN	7.11767	6.7775	4.85e-60	6	6	0	0	3	4	5	3	0	0	3	4	5	3	25.1	30.276	275	-0.185999	-0.265317
1080	F5GYL8;O60684;F5H4G7;Q5TFJ7;O15131;H0Y3K0	Importin subunit alpha;Importin subunit alpha-7;Importin subunit alpha-6	KPNA6;KPNA5	-0.00998052	0.172682	NaN	0.136493	NaN	NaN								0.931461	0.343864	1	0.9887	1	1	8.44661	8.49593	NaN	7.21593	NaN	NaN	1.46e-210	10	5	1	2	9	8	0	0	0	1	4	4	0	0	25.5	60.593	541	0.135141	NaN
1081	F5GYQ1;P61421;F8WEN9;J3QL14;H3BPS0;H3BSG7;H3BQB4;H3BQJ1;H3BTB4;H3BTB5;H3BUQ0	V-type proton ATPase subunit d 1	ATP6V0D1	-0.293221	-0.270712	-1.09045	-0.934859	NaN	NaN								0.312026	0.262506	0.209543	0.265367	1	1	8.84828	8.89867	9.65291	9.62354	NaN	NaN	1.95e-134	14	14	11	12	9	9	0	0	11	12	9	9	0	0	45.9	44.659	392	-0.158236	-0.188021
1082	Q9BW83;Q9BW83-2;F5GZ09;E9PE51;H0Y6C7;B1AH58;B1AH56	Intraflagellar transport protein 27 homolog	IFT27;RABL4	0.111526	0.194166	0.933934	0.470401	NaN	NaN								0.523682	0.371485	0.182019	0.618434	1	1	8.65853	8.28614	7.34551	7.51916	NaN	NaN	9.2e-10	3	3	2	2	3	3	0	0	2	2	3	3	0	0	17.7	20.48	186	0.0391384	NaN
1083	P49023-3;P49023;F5GZ78;P49023-2;P49023-4;E7EMK8;H0YIE4;F5H836	Paxillin	PXN	-0.0763716	0.0169395	NaN	NaN	NaN	NaN								0.820208	0.915642	1	1	1	1	8.96645	8.83097	NaN	NaN	NaN	NaN	1.67e-59	12	12	0	0	10	12	0	0	0	0	10	12	0	0	25.1	66.212	605	-0.0370883	-0.120219
1084	O94887;O94887-2;F5GZ84;C9JVQ5;C9JWM9	FERM, RhoGEF and pleckstrin domain-containing protein 2	FARP2	-0.159792	0.130298	NaN	NaN	NaN	NaN								0.542394	0.723573	1	1	1	1	7.5996	7.41524	NaN	NaN	NaN	NaN	1.34e-16	3	3	0	0	2	2	0	0	0	0	2	2	0	0	6.4	119.89	1054	NaN	NaN
1085	Q9Y3L3;Q6ZT62;F5GZA8;Q9Y3L3-2	SH3 domain-binding protein 1	SH3BP1	0.776591	0.704833	NaN	NaN	NaN	NaN								0.00470264	0.0116568	1	1	1	1	7.69155	7.74607	NaN	NaN	NaN	NaN	7.5e-11	4	4	0	0	4	4	0	0	0	0	4	4	0	0	5.4	75.712	701	0.714399	0.685872
1086	O14519;O14519-2;F5GZF0	Cyclin-dependent kinase 2-associated protein 1	CDK2AP1	-0.0733827	-0.0744804	NaN	NaN	NaN	NaN								0.764744	0.701947	1	1	1	1	7.3587	7.28972	NaN	NaN	NaN	NaN	2.08e-06	1	1	0	0	1	1	0	0	0	0	1	1	0	0	11.3	12.365	115	NaN	NaN
1087	Q9HB19;F5GZK0	Pleckstrin homology domain-containing family A member 2	PLEKHA2	0.902904	0.757579	NaN	NaN	NaN	NaN								0.00264032	0.0321235	1	1	1	1	7.30927	7.22006	NaN	NaN	NaN	NaN	0.00011425	1	1	0	0	1	1	0	0	0	0	1	1	0	0	4	47.254	425	NaN	NaN
1088	Q9UBQ6;F5GZK1;C9IYF5	Exostosin-like 2;Processed exostosin-like 2	EXTL2	NaN	NaN	NaN	NaN	-0.141456	-0.51152								1	1	1	1	0.965883	0.59361	NaN	NaN	7.36723	7.7425	7.88896	7.97284	7.91e-44	6	3	1	1	0	0	6	6	1	0	0	0	3	3	24.5	37.465	330	NaN	NaN
1089	Q9H2U1;F5GZS0;Q9H2U1-2;Q9H2U1-3;E7EWK3	Probable ATP-dependent RNA helicase DHX36	DHX36	0.221157	0.161253	NaN	NaN	NaN	NaN								0.290223	0.373955	1	1	1	1	8.31967	8.42325	6.68186	NaN	NaN	NaN	3.64e-103	10	10	1	0	6	7	0	0	1	0	6	7	0	0	13.3	114.76	1008	0.220825	0.354206
1090	P08195-4;J3KPF3;P08195;F5GZS6;P08195-3;P08195-2;H0YFS2;F5GZI0;F5H0E2;F5H867;H0YFX4;F5GZR9	4F2 cell-surface antigen heavy chain	SLC3A2	-0.122797	-0.10968	1.09638	1.21981	-0.171194	-0.290302								0.593837	0.605139	0.0830368	0.0344675	0.930255	0.863587	9.42771	9.53871	8.40463	8.25885	8.17548	8.02869	1.95e-171	23	23	6	4	15	20	13	11	6	4	15	20	13	11	42.8	71.122	661	0.300182	0.318758
1091	Q969V4;F5GZX2;I3L122;I3L357	Tektin-1	TEKT1	NaN	NaN	1.01437	0.336318	NaN	NaN								1	1	0.103478	0.693695	1	1	NaN	NaN	7.91942	7.9711	6.08675	NaN	5.51e-06	2	2	1	1	0	0	1	0	1	1	0	0	1	0	5	48.283	418	NaN	NaN
1092	F5H012;P19474;P19474-2;H0YDP8	E3 ubiquitin-protein ligase TRIM21	TRIM21	-0.00298553	-0.0533335	NaN	NaN	NaN	NaN								0.947624	0.747979	1	1	1	1	7.63246	7.66846	NaN	NaN	NaN	NaN	4.11e-10	3	3	0	0	2	3	0	0	0	0	2	3	0	0	9.1	54.081	475	-0.649005	-0.0408223
1094	Q9UJX4;F5H0F9;Q9UJX4-3;H0YFB5;F5H0N1;Q9UJX4-2;F5GY68;B4DFK4	Anaphase-promoting complex subunit 5	ANAPC5	0.179322	0.207656	NaN	NaN	NaN	NaN								0.543796	0.507306	1	1	1	1	7.68252	7.84801	NaN	NaN	NaN	NaN	6.63e-13	4	4	0	0	3	4	0	0	0	0	3	4	0	0	6.5	85.076	755	0.0082	NaN
1095	Q9Y6Y8;F5H0L8;Q9Y6Y8-2;H7C0V8;H7C4C4	SEC23-interacting protein	SEC23IP	-0.00382714	-0.00281856	NaN	NaN	NaN	NaN								0.970444	0.923936	1	1	1	1	8.91393	8.98426	6.92262	NaN	NaN	NaN	1.96e-105	16	16	1	0	16	13	0	0	1	0	16	13	0	0	19.9	111.08	1000	-0.170572	0.166292
1096	Q6P1A2;F5H0M4;F5GYT3;B7Z3N5;F5H7K7;F5H680	Lysophospholipid acyltransferase 5	LPCAT3	NaN	NaN	-1.28114	-1.36546	NaN	NaN								1	1	0.0968805	0.0214238	1	1	7.35915	NaN	7.80233	8.00009	NaN	NaN	1.22e-26	3	3	3	3	1	0	0	0	3	3	1	0	0	0	10.5	56.034	487	NaN	NaN
1097	Q76FK4;Q76FK4-4;Q76FK4-2;F5H101;Q76FK4-3;F8WE42	Nucleolar protein 8	NOL8	0.0718563	0.231652	NaN	NaN	NaN	NaN								1	0.603368	1	1	1	1	6.58355	6.81235	NaN	NaN	NaN	NaN	4.43e-21	2	2	0	0	2	2	0	0	0	0	2	2	0	0	1	131.61	1167	NaN	NaN
1099	P98095-2;F5H1F3;P98095	Fibulin-2	FBLN2	NaN	NaN	-3.9165	2.78726	-3.54997	1.09139				+	+	+		1	1	1.7e-07	5.12e-05	1.3e-06	0.182265	NaN	NaN	7.72402	7.50667	6.20777	6.63976	0.00066781	1	1	1	1	0	0	1	1	1	1	0	0	1	1	0.8	131.86	1231	NaN	NaN
1100	Q9H9H4;F5H4M0;F5H1F6	Vacuolar protein sorting-associated protein 37B	VPS37B	0.376435	0.28764	-2.85115	NaN	NaN	NaN				+				0.18037	0.335969	0.00031154	1	1	1	7.55506	7.69024	8.18732	8.49482	NaN	NaN	5.82e-68	5	5	2	1	2	3	0	0	2	1	2	3	0	0	23.5	31.307	285	0.217851	0.491977
1101	O60462;F5H1G4;O60462-3;F5H2X3;O60462-2;O60462-5;O60462-4;O60462-6;C9JH98	Neuropilin-2	NRP2	1.44078	1.11373	NaN	NaN	0.846146	0.511481	Yes	+	+					5.12e-05	0.00118632	1	1	0.279284	0.534656	6.4658	7.23852	NaN	NaN	7.62762	7.54892	1.66e-90	13	13	0	0	1	3	12	10	0	0	1	3	12	10	18	104.86	931	1.52482	1.16446
1102	Q9Y606;Q9Y606-2;F5H1S9;G8JLB3;F5GXL3;F5GY32;F5H168	tRNA pseudouridine synthase A, mitochondrial;Pseudouridine synthase	PUS1	-0.0915477	-0.0876784	NaN	NaN	NaN	NaN								0.718333	0.650438	1	1	1	1	7.36502	7.76359	NaN	NaN	NaN	NaN	3.04e-48	5	5	0	0	4	3	0	0	0	0	4	3	0	0	15	47.47	427	NaN	NaN
1103	Q9HA65;F5H1W7;M0R2L2;M0QYC9;M0QXA2	TBC1 domain family member 17	TBC1D17	-0.266348	-0.135726	NaN	NaN	NaN	NaN								0.327813	0.643822	1	1	1	1	7.78119	8.18851	NaN	NaN	NaN	NaN	1.46e-30	5	5	0	0	4	5	0	0	0	0	4	5	0	0	15.1	72.727	648	-0.291875	-0.731965
1105	F5H1Y4;Q9HD26;Q9HD26-2;Q9HD26-3	Golgi-associated PDZ and coiled-coil motif-containing protein	GOPC	0.888586	0.81008	NaN	NaN	NaN	NaN	Yes	+	+					4.33e-07	0.000143527	1	1	1	1	9.07857	8.95478	NaN	NaN	NaN	NaN	2.02e-84	12	12	0	0	12	10	0	0	0	0	12	10	0	0	28.8	50.584	462	1.30626	1.25443
1106	F5H1Z7;Q99985;B4DRL8	Semaphorin-3C	SEMA3C	1.40131	1.41339	1.14371	1.76654	1.46882	0.922678	Yes	+	+					9.42e-08	2.31e-07	0.0710111	0.00147291	0.052089	0.255863	7.83653	7.78502	8.92418	8.74421	7.25203	7.71728	2.87e-76	15	15	12	9	4	4	5	5	12	9	4	4	5	5	22.8	87.284	769	0.901958	0.901122
1107	F5H2S7;Q13561-2;Q13561-3;Q13561;F5H223;F8WAG8;F8W1I6;F8VW18;H0YI98;F8VX93;H0YHL1;F8VRV7	Dynactin subunit 2	DCTN2	-0.0613986	-0.113449	NaN	NaN	0.00692993	0.232758								0.867062	0.636692	1	1	0.942575	0.88145	8.97125	9.23482	NaN	6.85728	6.81098	7.2039	3.24e-167	14	14	0	1	12	10	5	5	0	1	12	10	5	5	36.9	44.809	406	-0.0095243	-0.136848
1108	F5H269;Q9Y485;E7EMZ0	DmX-like protein 1	DMXL1	0.243586	-0.148771	NaN	NaN	NaN	NaN								0.439044	0.510208	1	1	1	1	7.44398	7.60197	NaN	NaN	NaN	NaN	3e-14	5	5	0	0	4	4	0	0	0	0	4	4	0	0	2.2	340.24	3048	NaN	NaN
1109	F5H2F4;G3V2B8;P11586;G3V3L6	C-1-tetrahydrofolate synthase, cytoplasmic;Methylenetetrahydrofolate dehydrogenase;Methenyltetrahydrofolate cyclohydrolase;Formyltetrahydrofolate synthetase	MTHFD1	-0.19801	-0.190786	0.0868128	-0.254572	0.302121	0.347726								0.475364	0.385311	0.844671	0.779	0.741287	0.677632	9.40507	9.29855	8.83631	8.9022	7.21402	7.33216	4.97e-189	29	29	14	14	27	24	8	8	14	14	27	24	8	8	35.6	110.61	1020	-0.140635	0.0706028
1110	Q86XL3;F5H2H5;Q86XL3-2;F5H417;F5H1E7	Ankyrin repeat and LEM domain-containing protein 2	ANKLE2	-0.282	0.511021	NaN	NaN	NaN	NaN								0.315013	0.0934023	1	1	1	1	7.26609	7.56556	NaN	NaN	NaN	NaN	2.79e-09	2	2	0	0	1	2	0	0	0	0	1	2	0	0	2.3	104.11	938	0.301588	0.926591
1111	Q9C0E8;Q9C0E8-2;F5H2Q7;B7ZLA8;C9JL94	Protein lunapark	LNP;KIAA1715	-0.166682	-0.205617	-1.99396	-1.09138	NaN	NaN								0.612971	0.390851	0.010978	0.0525156	1	1	8.45022	8.5822	8.18024	7.2733	NaN	NaN	2.75e-39	8	3	3	2	6	7	0	0	1	1	2	2	0	0	19.9	47.739	428	-0.00507276	0.31802
1112	F5H2R7;Q9NQC7;Q9NQC7-2;J3KRR7;H3BS09;J3QKR2	Ubiquitin carboxyl-terminal hydrolase CYLD	CYLD	0.0131003	0.196964	NaN	NaN	NaN	NaN								0.994584	0.558191	1	1	1	1	7.19537	7.39067	NaN	NaN	NaN	NaN	1.25e-23	3	3	0	0	3	3	0	0	0	0	3	3	0	0	4	107.3	956	NaN	NaN
1113	Q13523;F5H2U2;H0YDJ3;H0YEC8	Serine/threonine-protein kinase PRP4 homolog	PRPF4B	0.228343	0.180341	NaN	NaN	NaN	NaN								0.275912	0.32459	1	1	1	1	8.20162	8.46219	NaN	NaN	NaN	NaN	1.5e-61	7	7	0	0	5	7	0	0	0	0	5	7	0	0	8	116.99	1007	NaN	NaN
1114	Q9HCS7;F5H315	Pre-mRNA-splicing factor SYF1	XAB2	0.147653	0.211878	NaN	NaN	NaN	NaN								0.624566	0.497248	1	1	1	1	7.55446	7.86002	NaN	NaN	NaN	NaN	5.67e-30	5	5	0	0	4	5	0	0	0	0	4	5	0	0	6.2	100.01	855	-0.213671	0.0608486
1115	P08397;P08397-2;F5H345;G5EA58;G3V1P4;F5H226;F5GY90;F5H0P4	Porphobilinogen deaminase	HMBS	0.189895	0.192039	NaN	NaN	NaN	-0.269468								0.467093	0.441201	1	1	1	0.616393	7.8956	8.03551	NaN	NaN	6.32075	6.90789	3.04e-15	5	5	0	0	3	3	1	2	0	0	3	3	1	2	16.1	39.33	361	NaN	NaN
1116	Q15276;F5H355;Q15276-2;K7ENJ9	Rab GTPase-binding effector protein 1	RABEP1	-0.281102	NaN	NaN	NaN	-0.0909058	-0.409266								0.316477	1	1	1	0.839008	0.714085	7.50527	6.6326	NaN	NaN	6.4018	7.99636	5.99e-29	5	5	0	0	4	1	1	1	0	0	4	1	1	1	6.5	99.289	862	NaN	NaN
1118	Q15436;F5H365;F5H6C4;B3KXI2;G3V531;G3V2R6;G3V3G5;G3V1W4;G3V4V1;G3V4Q2;G3V5X8;Q5QPE2;G3V299;G3V5K1	Protein transport protein Sec23A	SEC23A	-0.0227194	-0.0334359	0.869642	1.08943	0.310415	0.0955418								0.948464	0.926951	0.165124	0.059202	0.535488	0.719512	9.81452	9.7111	8.53411	8.47425	8.23975	8.36224	0	33	30	10	7	28	26	19	17	8	6	25	23	17	16	59.1	86.16	765	0.168051	0.334758
1119	F5H3A1;P05023;P05023-3;P05023-2;B7Z2T0;F5H6J6;P13637;M0R116;H0Y7C1;Q5TC01;P20648;Q5TC02;Q5TC05;M0QXF2	Sodium/potassium-transporting ATPase subunit alpha-1	ATP1A1	0.321305	0.429634	0.00176364	0.0313839	0.55225	0.709731								0.0168389	0.00625905	0.947054	0.85637	0.483254	0.419539	9.63915	9.57899	8.62179	8.67336	6.74923	6.7285	0	29	20	10	9	26	27	4	3	6	7	18	18	3	2	33.6	113	1023	0.510456	0.494007
1120	F5H3I5;Q96JB5;J3QQY1;Q96JB5-2;J3KS63;J3QL86;J3KRK4;Q96JB5-3;J3KRI2;J3QL95;J3KTA5	CDK5 regulatory subunit-associated protein 3	CDK5RAP3	-0.0876348	-0.16196	0.398141	0.604032	NaN	NaN								0.79498	0.508634	0.644199	0.482091	1	1	8.20785	8.40846	7.63004	7.52055	NaN	NaN	1.1e-75	7	2	3	4	6	4	0	1	1	1	2	1	0	0	12.1	59.588	531	-0.240895	-0.345056
1121	Q9UM82;F5H3K3	Spermatogenesis-associated protein 2	SPATA2	-1.25366	-1.21002	NaN	NaN	NaN	NaN	Yes	+	+					1.08e-05	4.25e-06	1	1	1	1	7.80292	7.45509	NaN	NaN	NaN	NaN	1.36e-05	2	2	0	0	2	2	0	0	0	0	2	2	0	0	4.2	58.427	520	NaN	NaN
1123	Q99816;F5H442;Q99816-2;J3QKS4;J3QRU6	Tumor susceptibility gene 101 protein	TSG101	0.118611	0.0935089	NaN	NaN	0.0275224	NaN								0.648443	0.583381	1	1	0.964559	1	7.97158	8.5392	NaN	NaN	6.12982	6.0944	8.29e-36	8	8	0	0	5	6	2	1	0	0	5	6	2	1	21.8	43.944	390	0.0433446	0.090035
1124	Q8IZ83;Q8IZ83-3;F5H4B6;F8WBH3;M0QY06	Aldehyde dehydrogenase family 16 member A1	ALDH16A1	1.35758	0.145001	NaN	NaN	-0.374592	0.0888701	Yes	+						6.17e-07	0.685611	1	1	0.559634	0.963706	7.69623	7.54699	NaN	NaN	6.50497	6.76588	1.58e-14	5	5	0	0	2	2	3	3	0	0	2	2	3	3	9.9	85.126	802	-0.098969	-0.0992279
1125	Q99638;F5H4F1	Cell cycle checkpoint control protein RAD9A	RAD9A	0.0467073	0.187676	NaN	NaN	NaN	NaN								0.944235	0.701106	1	1	1	1	5.89953	6.16062	NaN	NaN	NaN	NaN	0.00041881	1	1	0	0	1	1	0	0	0	0	1	1	0	0	3.1	42.547	391	NaN	NaN
1128	P49418;F5H533;P49418-2;H0Y7T8;Q9UBW5;F5H0W4;Q9UBW5-2	Amphiphysin	AMPH	-0.473704	-0.659443	NaN	NaN	NaN	NaN								0.0763765	0.0083942	1	1	1	1	8.04112	8.12905	NaN	NaN	NaN	NaN	1.24e-26	7	6	0	0	6	6	0	0	0	0	5	5	0	0	12.8	76.256	695	0.213005	0.519735
1129	O43432-3;O43432;F5H564;Q504Z1;F5H8J4;Q5SWD0;B1AN89;O43432-2;B4DXR2	Eukaryotic translation initiation factor 4 gamma 3	EIF4G3	-0.16073	-0.143383	NaN	NaN	NaN	NaN								0.628381	0.563877	1	1	1	1	8.54683	8.55088	NaN	NaN	NaN	NaN	1.52e-88	19	15	0	0	17	15	0	0	0	0	13	12	0	0	12.2	177.28	1591	-0.520811	-0.3639
1130	Q93050-3;F5H569;Q93050;Q93050-1;B7Z2A9;B7Z641;K7EN36;F5H1T6;K7EM24;K7EPG4;K7ERA6;K7ERA0;K7ELZ6	V-type proton ATPase 116 kDa subunit a isoform 1	ATP6V0A1	-0.0756848	-0.0388253	-0.999151	-0.794098	NaN	NaN								0.758811	0.802342	0.134172	0.264413	1	1	7.48625	7.36601	8.7588	8.63023	NaN	NaN	2.5e-72	14	12	13	11	3	1	0	0	11	9	3	1	0	0	19.6	96.599	838	0.306262	0.257114
1131	Q92833;Q92833-3;F5H590;Q92833-2	Protein Jumonji	JARID2	NaN	NaN	-3.72694	-2.76425	-0.613251	-0.492378	Yes			+	+			1	1	8.12e-09	3.09e-05	0.357409	0.441724	NaN	NaN	8.6091	8.75212	7.53488	7.64331	0.001518	1	1	1	1	0	0	1	1	1	1	0	0	1	1	0.9	138.73	1246	NaN	NaN
1132	Q5VUC7;O60551;F5H594;Q5VUC6;B4DXS1	Glycylpeptide N-tetradecanoyltransferase;Glycylpeptide N-tetradecanoyltransferase 2	NMT2	-0.164506	0.0951702	NaN	NaN	NaN	NaN								0.587512	0.736041	1	1	1	1	8.06371	8.05131	NaN	NaN	NaN	NaN	2.61e-64	9	6	0	0	7	8	0	0	0	0	5	5	0	0	21.2	60.378	529	-1.0004	-0.816886
1133	Q8WUM0;F5H5C2;Q5T8N1;Q5TDI3	Nuclear pore complex protein Nup133	NUP133	0.0410899	0.0771237	0.810125	0.336478	NaN	NaN								0.749203	0.641171	0.200465	0.568156	1	1	8.5415	8.49175	8.1778	8.14968	NaN	NaN	5.86e-201	25	25	7	7	15	14	0	0	7	7	15	14	0	0	28.3	128.98	1156	-0.0615712	0.17542
1134	Q12849;H0YAK1;H0Y8R1;F5H5I6;Q12849-5;H0YAM1	G-rich sequence factor 1	GRSF1	0.346916	0.0646897	NaN	NaN	NaN	NaN								0.21873	0.897852	1	1	1	1	7.76259	7.69174	NaN	NaN	NaN	NaN	1.26e-34	4	4	0	0	4	4	0	0	0	0	4	4	0	0	12.3	53.126	480	0.165558	0.269338
1135	Q8IY17-4;Q8IY17;Q8IY17-3;Q8IY17-2;F5H5K9;M0R2C2;M0QYT1	Neuropathy target esterase	PNPLA6	-0.334393	-0.241118	NaN	0.163044	NaN	NaN								0.211432	0.316396	1	0.978576	1	1	7.95606	8.11701	6.87302	7.42877	NaN	NaN	3.42e-59	9	9	1	2	6	6	0	0	1	2	6	6	0	0	6.8	150.95	1375	-0.404936	-0.153286
1136	Q5VT25-6;Q5VT25-2;Q5VT25;Q5VT25-5;F5H5N0;Q5VT25-4;Q5VT25-3;H0Y5V1;H0Y7V8;H0Y6V3;Q09013-1;M0R333;Q09013-6;Q09013-16;Q09013;Q09013-15;Q09013-11;Q09013-7;Q09013-5;H0Y6R0;Q09013-8;Q09013-2;Q09013-10;Q09013-12	Serine/threonine-protein kinase MRCK alpha	CDC42BPA	-0.0784795	0.0651461	0.508482	0.784651	NaN	NaN								0.821052	0.896501	0.443502	0.225592	1	1	8.12424	7.7579	7.79303	7.91529	NaN	NaN	5.05e-61	17	12	8	7	6	5	0	0	4	5	5	5	0	0	9.5	202.81	1781	-0.11115	-0.106214
1137	F5H628		POSTN	NaN	NaN	0.690405	0.34087	-0.228304	-0.59992								1	1	0.277008	0.474054	0.862281	0.497651	NaN	NaN	9.02057	9.01068	7.82715	8.02387	0	52	1	47	47	11	11	38	43	1	1	0	0	1	1	66.1	83.526	749	-0.352455	-0.31034
1139	Q96I51;F5H6C7;F5GX55	Williams-Beuren syndrome chromosomal region 16 protein	WBSCR16	-0.133795	-0.299593	NaN	NaN	NaN	NaN								0.659941	0.214001	1	1	1	1	8.63917	8.87582	NaN	NaN	NaN	NaN	6.37e-07	2	2	0	0	2	2	0	0	0	0	2	2	0	0	3.7	49.996	464	-0.54271	0.166276
1140	Q13724;F5H6D0;C9J8D4;C9JDQ1;B8ZZE2	Mannosyl-oligosaccharide glucosidase	MOGS	0.0168257	-0.0704696	0.166777	-0.355994	NaN	NaN								0.885036	0.784423	0.750717	0.66163	1	1	8.78876	8.85119	8.65744	8.74411	NaN	NaN	3.63e-213	15	15	7	7	8	11	0	0	7	7	8	11	0	0	31.4	91.916	837	0.121413	0.278969
1141	Q9BSC4;Q9BSC4-4;F5H6G7;Q9BSC4-2	Nucleolar protein 10	NOL10	0.113936	0.137095	NaN	NaN	NaN	NaN								0.373879	0.819874	1	1	1	1	9.49524	7.05869	6.95111	NaN	NaN	7.56381	1.22e-44	4	4	1	0	4	2	0	1	1	0	4	2	0	1	6.5	80.301	688	-0.108005	NaN
1142	F5H6I0;P61769;H0YLF3	Beta-2-microglobulin;Beta-2-microglobulin form pI 5.3	B2M	-0.166455	0.0497102	0.0232755	0.451842	-1.03033	-0.955386								0.460682	0.683018	0.921007	0.364038	0.167444	0.20783	9.70091	9.75931	8.71348	8.96116	8.95281	8.91586	3.73e-27	5	5	2	3	4	4	4	4	2	3	4	4	4	4	44.3	13.972	122	0.267715	0.108659
1143	F5H6I7		ATL3	-0.414869	-0.380689	-0.36714	-0.300801	NaN	NaN								0.0573011	0.0424675	0.75515	0.724685	1	1	9.46901	9.61995	8.99881	8.74358	6.39435	NaN	4.38e-239	21	1	9	7	15	16	1	0	0	0	1	1	0	0	54.9	58.772	523	NaN	NaN
1144	Q00537;Q00537-2;F5H6Z0;F8VQZ9;F8VZY6;F8W1S5	Cyclin-dependent kinase 17	CDK17	0.21643	-0.312064	-1.47173	-0.860293	-1.72901	-2.0928								0.407556	0.188658	0.0797925	0.317311	0.0150188	0.00180983	7.8231	7.8608	9.42442	9.17814	8.30073	8.34398	5.98e-14	6	3	2	3	3	3	2	2	1	2	0	1	1	1	12.2	59.582	523	NaN	NaN
1145	Q96BJ3;F5H715;Q96BJ3-2;Q96BJ3-3	Axin interactor, dorsalization-associated protein	AIDA	-0.397487	-0.1117	NaN	NaN	0.0296843	0.0558829								0.137209	0.585497	1	1	0.966869	0.930328	8.0209	7.80156	NaN	NaN	6.74114	7.03953	5.43e-31	6	6	0	0	4	3	3	3	0	0	4	3	3	3	27.5	35.023	306	-0.269895	-0.188148
1146	Q9Y2W2;F5H721;F5H5G4	WW domain-binding protein 11	WBP11	0.214809	0.229161	NaN	NaN	NaN	NaN								0.303276	0.29981	1	1	1	1	8.12694	8.20493	NaN	NaN	NaN	NaN	1.31e-23	7	7	0	0	6	4	0	0	0	0	6	4	0	0	13.9	69.997	641	0.135404	0.2735
1147	F5H7K4;J3KN69;Q6PIU2-2;Q6PIU2;Q6PIU2-3;H7C046;F8WE33	Neutral cholesterol ester hydrolase 1	NCEH1	-0.153885	-0.251294	0.448918	NaN	NaN	NaN								0.591062	0.238859	0.586068	1	1	1	9.31192	9.26136	7.28085	7.09349	NaN	NaN	2.16e-88	10	10	2	1	10	10	0	0	2	1	10	10	0	0	25.2	49.881	448	0.345737	0.318128
1148	Q08431;F5H7N9;F5GZN3;Q08431-2;Q08431-3	Lactadherin;Lactadherin short form;Medin	MFGE8	-0.759425	-0.68101	-0.220405	0.0857012	-1.75345	-1.98635								0.00734696	0.0042922	0.904039	0.651686	0.0135602	0.00322229	8.7551	8.79851	9.15253	9.19822	9.1406	9.14233	1.03e-212	17	7	11	12	8	9	15	15	6	6	2	2	7	7	51.2	43.122	387	-0.0183226	-0.221196
1149	Q9Y4P1-2;Q9Y4P1;Q9Y4P1-6;F5H7P2;Q9Y4P1-4;F8WD71;Q9Y4P1-3;H7C2A6;C9JQ72;C9JIK8;C9J3C0;C9JVD5	Cysteine protease ATG4B	ATG4B	-0.000130307	-0.0147002	NaN	NaN	NaN	NaN								0.958902	0.872292	1	1	1	1	7.32738	7.55253	7.1248	7.10044	NaN	NaN	6.41e-95	3	3	1	1	1	2	0	0	1	1	1	2	0	0	9.4	52.529	468	NaN	NaN
1150	Q96S38;Q96S38-2;F5H7T0	Ribosomal protein S6 kinase delta-1	RPS6KC1	-0.200519	-0.0830178	NaN	NaN	NaN	NaN								0.448704	0.622541	1	1	1	1	6.76601	6.93425	NaN	NaN	NaN	NaN	3.7e-67	2	2	0	0	2	2	0	0	0	0	2	2	0	0	2.8	118.68	1066	NaN	NaN
1151	F5H7V9		TNC	NaN	NaN	-0.656217	-0.94334	NaN	NaN								1	1	0.317311	0.0878544	1	1	NaN	NaN	7.26335	7.3094	NaN	NaN	0	79	1	76	76	37	36	43	41	1	1	0	0	0	0	49.1	201.14	1838	-0.402569	-0.815575
1153	O60669;F5H843;F8W0N3;F8VS95	Monocarboxylate transporter 2	SLC16A7	-0.316127	-0.314989	NaN	NaN	NaN	NaN								0.26264	0.198589	1	1	1	1	7.21492	7.89063	NaN	NaN	5.45108	NaN	2.62e-06	3	3	0	0	2	2	1	0	0	0	2	2	1	0	5.9	52.2	478	NaN	NaN
1154	F5H872;Q13503	Mediator of RNA polymerase II transcription subunit 21	MED21	-0.109179	0.276042	NaN	NaN	NaN	NaN								0.674257	0.389494	1	1	1	1	7.298	7.30984	NaN	NaN	NaN	NaN	7.57e-22	2	2	0	0	2	2	0	0	0	0	2	2	0	0	27	17.278	159	NaN	NaN
1156	Q12931;F5H897;I3L0K7;I3L239	Heat shock protein 75 kDa, mitochondrial	TRAP1	-0.092844	-0.080682	NaN	NaN	-0.0395713	-0.0989602								0.769271	0.751431	1	1	0.893119	0.776223	8.76222	8.73698	7.47547	NaN	6.50105	6.76821	2.23e-59	12	12	1	0	8	8	3	3	1	0	8	8	3	3	19.5	80.109	704	-0.126801	-0.000144301
1157	F5H8B1;Q99447;I3L1R7;I3L1L9;I3L2Q1;B7ZAS0;Q99447-2;I3L3V9;I3L1C4;I3L102	Ethanolamine-phosphate cytidylyltransferase	PCYT2	0.549034	0.18655	NaN	NaN	NaN	NaN								0.00354861	0.370082	1	1	1	1	8.68316	8.69474	NaN	NaN	NaN	5.79986	7.88e-64	6	6	0	0	5	5	0	1	0	0	5	5	0	1	22.1	45.622	407	0.298893	0.48459
1158	P18887;F5H8D7;M0QYS5;M0R1U8;M0R0D2;M0QZ96	DNA repair protein XRCC1	XRCC1	0.248104	0.445885	NaN	NaN	NaN	NaN								0.342751	0.0567764	1	1	1	1	7.89512	7.9417	NaN	NaN	NaN	5.90018	1.35e-10	3	3	0	0	3	2	0	1	0	0	3	2	0	1	4.9	69.476	633	0.210513	0.318002
1159	Q9UBL3;Q9UBL3-3;F5H8F7;Q9UBL3-2;H0YBF6;H0YAQ0	Set1/Ash2 histone methyltransferase complex subunit ASH2	ASH2L	0.106963	0.2615	NaN	-1.95942	NaN	NaN					+			0.582044	0.27983	1	0.000968363	1	1	8.21643	8.05591	NaN	7.59596	NaN	NaN	3.6e-60	10	10	0	1	8	8	0	0	0	1	8	8	0	0	21.8	68.722	628	NaN	NaN
1160	F5HFY4;Q99733;C9JZI7;C9J6D1;A8MXH2;E9PKT8;E9PNJ7;E9PS34;E9PJJ2;E9PNW0;H0YCI4;E9PP22;E9PKI2;C9J1B1	Nucleosome assembly protein 1-like 4	NAP1L4b;NAP1L4	0.177531	0.117589	-0.879561	NaN	0.450624	0.659405								0.177162	0.410032	0.197139	1	0.5924	0.420075	9.57456	9.57504	7.56949	NaN	7.71238	7.77601	3.64e-70	13	11	1	0	11	9	6	5	0	0	9	7	5	4	31.6	44.078	386	0.144046	0.11926
1161	F6QR24;P49790	Nuclear pore complex protein Nup153	NUP153	0.0485282	-0.0671419	1.16112	0.578865	NaN	NaN								0.723545	0.858927	0.0882665	0.402956	1	1	8.36318	8.32736	7.1174	7.81279	NaN	NaN	5.04e-73	9	9	3	5	7	7	0	0	3	5	7	7	0	0	7.6	157.34	1506	-0.110807	0.314661
1162	O60499;Q5U8S2;K7EIY4;K7ELY2;O60499-2;K7EK75;F6RTM7	Syntaxin-10	STX10	-0.0170243	0.0453816	NaN	NaN	NaN	NaN								0.804746	0.95188	1	1	1	1	6.86855	6.96296	NaN	NaN	NaN	NaN	1.84e-06	1	1	0	0	1	1	0	0	0	0	1	1	0	0	4.4	28.114	249	NaN	NaN
1165	F6S0T5;O60341-2;O60341	Lysine-specific histone demethylase 1A	KDM1A	0.18277	0.158962	NaN	NaN	NaN	NaN								0.483864	0.453442	1	1	1	1	7.84934	8.1344	NaN	NaN	NaN	NaN	4.83e-43	4	4	0	0	3	4	0	0	0	0	3	4	0	0	6.8	95.222	876	0.109561	-0.247198
1167	Q6L8Q7;Q6L8Q7-2;F6T1Q0	2,5-phosphodiesterase 12	PDE12	-0.110366	0.154843	NaN	NaN	NaN	NaN								0.731287	0.545925	1	1	1	1	8.07802	8.09992	NaN	NaN	NaN	NaN	3.09e-51	5	5	0	0	3	5	0	0	0	0	3	5	0	0	12.6	67.351	609	0.00590291	0.105132
1168	P28370;P28370-2;F6TQG2	Probable global transcription activator SNF2L1	SMARCA1	0.374873	0.489668	0.65929	0.351526	NaN	NaN								0.152373	0.0355139	0.374967	0.673323	1	1	7.96859	8.22624	7.50017	7.92965	6.79501	NaN	2.47e-144	24	14	6	10	13	11	1	0	2	5	8	7	1	0	19.4	122.6	1054	0.148609	0.468312
1169	F6UJY1;Q5T013;J9JIE9;Q5T015;Q5T013-4;H0YB70;E7EWH8;Q5T013-3;F6UJY9;Q5T013-2;H0YB18	Putative hydroxypyruvate isomerase	HYI	NaN	NaN	NaN	NaN	-0.468914	-0.25287								1	1	1	1	0.469099	0.631319	NaN	NaN	NaN	NaN	7.68774	6.88859	3.81e-15	4	4	0	0	0	0	4	3	0	0	0	0	4	3	15.9	33.018	302	0.253868	0.0952193
1170	F6XS94;Q14667;Q14667-2;K7EQ86;Q08E86;Q14667-3;K7EQR3	UPF0378 protein KIAA0100	KIAA0100	NaN	NaN	-0.188444	0.180793	-0.434635	-0.496481								1	1	0.818574	0.765183	0.498209	0.438047	6.55008	6.91058	8.37262	8.47828	7.7766	7.86173	1.42e-06	3	3	1	2	1	1	1	1	1	2	1	1	1	1	1.8	253.68	2235	NaN	NaN
1172	Q92542;F6Y097;Q92542-2;E7ENA9;H0Y6T7;H0Y3Z4;Q5T209;Q5T205;Q5T210;Q5T211	Nicastrin	NCSTN	0.0472679	-0.0268846	NaN	-0.35439	NaN	NaN								0.775454	0.991485	1	0.433255	1	1	8.22178	8.29409	NaN	7.56564	NaN	NaN	4.34e-14	6	6	0	2	4	5	0	0	0	2	4	5	0	0	8.6	78.41	709	0.0719	-0.547647
1174	P54756;P54756-2;F8VP57;F8W9W0;P54756-3;P29320;C9JXA2	Ephrin type-A receptor 5	EPHA5	-0.0905453	0.370607	NaN	NaN	-0.683498	-0.379819								0.711993	0.116768	1	1	0.318565	0.521374	7.77589	7.88191	7.08771	NaN	6.8109	7.05503	1.43e-115	7	4	2	0	4	4	3	2	1	0	2	2	2	2	9.2	114.8	1037	NaN	NaN
1175	Q96RQ1;F8VPA6;F8W0R1;F8VUZ2;F8VR88;H0YI50	Endoplasmic reticulum-Golgi intermediate compartment protein 2	ERGIC2	0.256611	0.186716	NaN	NaN	NaN	NaN								0.371154	0.558732	1	1	1	1	7.71435	7.71303	NaN	7.35486	NaN	NaN	1.47e-11	4	4	0	1	3	3	0	0	0	1	3	3	0	0	11.1	42.548	377	0.28889	0.353303
1176	P27708;F8VPD4;H7C2E4;H7C3Z5;H7BZB3	CAD protein;Glutamine-dependent carbamoyl-phosphate synthase;Aspartate carbamoyltransferase;Dihydroorotase	CAD	-0.0410727	-0.0985852	0.221393	0.0745033	NaN	NaN								0.931389	0.691917	0.861914	0.943299	1	1	8.95571	8.99669	7.61042	7.92941	NaN	NaN	3.41e-86	28	27	3	5	21	23	0	0	3	5	20	22	0	0	16.4	242.98	2225	-0.0230352	0.00494239
1178	F8VQ10;Q13838-2;Q13838;Q5STU3;B4DP52;F6WLT2;F6UJC5;F6TRA5;F6UN21;F6S4E6;B4DIJ6;H0Y400;H0YCC6;F6R6M7;F6QYI9;K7EN69;K7EN25;E7EMX2;F6SXL5;F6S2B7;F6U6E2;K7EIL8;K7EL56;F6QWI5;K7ENP6	Spliceosome RNA helicase DDX39B	DDX39B;BAT1	0.0575987	0.197048	0.302808	0.516178	1.81012	1.25392								0.630196	0.190124	0.599689	0.308253	0.00488937	0.0656826	9.6318	9.82646	8.79511	8.56828	8.30582	8.34895	7.8e-229	22	10	5	4	21	20	11	12	0	0	10	9	3	4	51.9	50.745	443	0.0585727	-0.0104934
1179	F8VQD4;Q8TAD7	Overexpressed in colon carcinoma 1 protein	C12orf75;OCC1	-0.660022	-0.479748	NaN	NaN	NaN	NaN								0.0205905	0.0587506	1	1	1	1	8.42225	8.34076	NaN	NaN	NaN	NaN	6.66e-81	3	3	0	0	3	3	0	0	0	0	3	3	0	0	39.3	9.3362	89	-1.20786	NaN
1180	Q99700;Q99700-4;F8VQP2;F8WB06;Q24JQ7;Q99700-2;H0YH87;F8VQS0;F8W0B5;F8VVY6	Ataxin-2	ATXN2	-0.164539	-0.142461	NaN	NaN	NaN	NaN								0.531546	0.507035	1	1	1	1	7.64502	7.70951	NaN	NaN	NaN	NaN	1.42e-16	4	4	0	0	3	4	0	0	0	0	3	4	0	0	4.3	140.28	1313	-0.246361	-0.311038
1184	P09651;F8W6I7;P09651-2;F8VRQ1;F8VXY0;P09651-3;F8W1S7;F8VSB5;F8VZ49;Q32P51;F8VTQ5;H0YH80;F8W646;F8VYN5;J3KQA8	Heterogeneous nuclear ribonucleoprotein A1;Heterogeneous nuclear ribonucleoprotein A1-like 2	HNRNPA1;HNRNPA1L2	0.159627	0.196614	0.478491	0.4474	0.872463	0.711949								0.222484	0.191022	0.428136	0.368109	0.149269	0.251198	10.1036	10.1239	8.77652	8.58677	8.7019	8.7553	0	22	21	11	11	20	18	13	14	10	10	19	17	12	13	53.2	38.746	372	-0.0422636	0.115754
1186	Q9UIW2;F8VSZ4;Q9HCM2;Q9HCM2-4	Plexin-A1;Plexin-A4	PLXNA1;PLXNA4	-0.0050761	0.12469	NaN	NaN	NaN	NaN								0.945581	0.724265	1	1	1	1	7.47016	7.72596	NaN	NaN	NaN	NaN	2.35e-11	3	2	0	0	3	3	0	0	0	0	2	2	0	0	2.2	211.06	1896	0.097476	-0.00201834
1187	Q9HD42;F8VUA2;F8VVT7;F5H875	Charged multivesicular body protein 1a	CHMP1A	0.198248	-0.223414	-0.0522424	0.162814	NaN	NaN								0.447849	0.334788	0.828632	0.938383	1	1	7.81623	6.85409	7.53519	8.00903	NaN	NaN	2.56e-12	5	5	2	4	2	1	0	0	2	4	2	1	0	0	22.4	21.703	196	0.051024	-0.0663991
1188	Q8N4A0;F8VUJ3;Q8N4A0-2	Polypeptide N-acetylgalactosaminyltransferase 4	GALNT4;POC1B-GALNT4	-0.190357	-0.175801	NaN	NaN	NaN	NaN								0.46581	0.421192	1	1	1	1	6.84356	7.13729	NaN	NaN	NaN	NaN	2.79e-13	3	2	1	0	3	3	1	1	0	0	2	2	0	0	4	66.665	578	NaN	NaN
1190	Q9NZN8;F8VV52;Q9NZN8-4;Q9NZN8-5;F8VP97;Q9NZN8-2;F8W145;F8VRS8;F8VX63;F8VUB4;F8VVY1;F8VQF4;Q9NZN8-3;H0YH84;H0YI11;F8VRS2;F8VQD8;H0YI80;H0YHP3;F8VWH8;F8VRJ3;F8VVD4;H0YHT8	CCR4-NOT transcription complex subunit 2	CNOT2	0.0638451	0.185375	NaN	NaN	NaN	NaN								0.858777	0.459071	1	1	1	1	7.79352	8.07551	NaN	NaN	NaN	NaN	1.32e-10	4	4	0	0	2	4	0	0	0	0	2	4	0	0	16.3	59.737	540	0.0892269	0.327059
1192	F8VVA7;P61923;F8VWL5;F8VYZ4;F8VS17;F8W156;F8VXB1;B4DDX8;F8VXR1;F8W651;F8VUC5;F8VYE0;B4DHZ0;F8VYK5	Coatomer subunit zeta-1	COPZ1	0.196101	0.190163	NaN	-0.305791	0.425393	0.709014								0.230102	0.361161	1	0.479285	0.616726	0.385143	8.95418	8.97213	6.9486	7.48272	7.12856	7.62406	9.9e-47	5	5	1	3	2	1	3	5	1	3	2	1	3	5	35.4	22.34	198	0.110898	0.11879
1193	F8VW96;Q16527;F8VQR7	Cysteine and glycine-rich protein 2	CSRP2	-0.129101	-0.425124	NaN	NaN	NaN	-1.12098								0.631426	0.0803615	1	1	1	0.113359	8.04848	7.84767	7.24785	7.17502	6.19429	6.98743	3.4e-37	9	9	2	2	7	5	2	2	2	2	7	5	2	2	42.8	26.736	243	-0.594509	NaN
1194	F8VWT9;J3KPF0;Q9Y4D8;Q9Y4D8-4;Q9Y4D8-2;Q9Y4D8-3	Probable E3 ubiquitin-protein ligase C12orf51	C12orf51	-0.0720277	0.0730947	NaN	NaN	NaN	NaN								0.689013	0.975935	1	1	1	1	6.30769	6.90744	NaN	NaN	NaN	NaN	2.47e-07	2	2	0	0	2	2	0	0	0	0	2	2	0	0	0.5	468.65	4272	NaN	NaN
1195	Q52LW3;F8VWZ8	Rho GTPase-activating protein 29	ARHGAP29	0.330776	0.480285	NaN	NaN	NaN	NaN								0.285024	0.198099	1	1	1	1	7.24623	7.22827	NaN	NaN	NaN	NaN	1.09e-07	1	1	0	0	1	1	0	0	0	0	1	1	0	0	1	142.06	1261	0.186881	0.419083
1196	F8VXC8;Q8TAQ2;Q8TAQ2-3;Q8TAQ2-2;F8VZW6	SWI/SNF complex subunit SMARCC2	SMARCC2	0.189768	0.154002	0.556025	0.599408	NaN	NaN								0.317311	0.465757	0.472138	0.48652	1	1	8.39777	8.13469	7.62605	7.55671	6.39278	NaN	3.46e-111	14	9	3	1	8	10	1	0	2	1	5	6	1	0	13.1	136.18	1245	-0.0801794	0.203901
1198	Q9NRG9;Q9NRG9-2;F8VZ44;H3BU82;F8VUB6	Aladin	AAAS	0.00533233	NaN	-0.0602614	0.50444	NaN	NaN								0.921155	1	0.882793	0.48357	1	1	8.11998	7.89053	7.78624	7.6565	NaN	NaN	3.04e-15	4	4	2	3	2	1	0	0	2	3	2	1	0	0	9.2	59.573	546	0.0441843	0.241287
1199	Q96GM5;Q6STE5;Q96GM5-2;Q6STE5-2;F8VZ70;F8VRQ4;F8VUB0;C9JYI7;F8VW95	SWI/SNF-related matrix-associated actin-dependent regulator of chromatin subfamily D member 1;SWI/SNF-related matrix-associated actin-dependent regulator of chromatin subfamily D member 3	SMARCD1;SMARCD3	0.10225	0.262964	NaN	NaN	NaN	NaN								0.767892	0.384366	1	1	1	1	7.23152	7.85798	NaN	NaN	NaN	NaN	1.31e-14	2	1	0	0	2	2	0	0	0	0	1	1	0	0	7.6	58.232	515	NaN	NaN
1200	H0YHG0;F8VZQ9;P82979;Q567R9	SAP domain-containing ribonucleoprotein	SARNP;CIP29	0.187355	0.286203	NaN	NaN	0.329933	0.134964								0.301834	0.173606	1	1	0.700969	0.988668	8.91709	8.89715	NaN	NaN	6.70304	7.11896	1.52e-23	5	5	0	0	5	4	3	3	0	0	5	4	3	3	10.1	59.075	523	0.0790197	0.0352688
1203	P54819;F8W1A4;P54819-2;P54819-5;P54819-6;P54819-3;F8VY04;F8VZG5;P54819-4;G3V213;F8VPP1	Adenylate kinase 2, mitochondrial	AK2	-0.146767	0.075284	NaN	NaN	0.118494	-0.247238								0.610872	0.705569	1	1	0.939104	0.690375	8.9835	8.79134	NaN	NaN	7.52907	7.76589	1.59e-52	8	8	0	0	4	5	7	7	0	0	4	5	7	7	47.7	26.477	239	0.0897694	-0.0514416
1204	Q99542;F8W1C3;Q99542-3;B4E030	Matrix metalloproteinase-19	MMP19	NaN	NaN	0.581931	0.553458	-0.321404	-0.578056								1	1	0.372696	0.531704	0.600792	0.368689	NaN	NaN	7.78186	7.38555	7.28551	7.6572	2.57e-62	7	7	2	2	0	0	5	5	2	2	0	0	5	5	19.5	57.356	508	NaN	NaN
1205	Q8IVF7;F8W1F5;Q8IVF7-3;Q8IVF7-2	Formin-like protein 3	FMNL3	NaN	0.403431	1.25918	0.635299	NaN	NaN								1	0.293824	0.0408224	0.274386	1	1	6.78817	6.75345	7.74903	8.18381	NaN	NaN	2.81e-18	6	4	4	4	1	2	0	0	3	2	0	1	0	0	6.7	117.21	1028	0.13014	0.152388
1210	Q14644;F8W6X8;B7Z3G9	Ras GTPase-activating protein 3	RASA3	0.100496	0.124421	0.780448	NaN	NaN	NaN								0.753417	0.725021	0.278118	1	1	1	7.77222	7.81204	7.52433	6.70844	NaN	NaN	5.34e-29	7	7	3	1	5	4	0	0	3	1	5	4	0	0	9.7	95.698	834	0.0799754	-0.164143
1211	O00423-3;O00423;F8W717;G3V3N9;G3V500	Echinoderm microtubule-associated protein-like 1	EML1	-0.646067	-0.25276	NaN	NaN	NaN	NaN								0.0155834	0.277084	1	1	1	1	7.89444	7.66754	NaN	NaN	NaN	NaN	2.47e-15	5	4	0	0	5	5	0	0	0	0	4	4	0	0	7.9	91.984	834	-1.19377	-1.15956
1212	F8W727;P62910;D3YTB1;D3YTI8	60S ribosomal protein L32	RPL32	-0.0218814	0.0398544	-0.558379	0.227606	NaN	NaN								0.951589	0.727825	0.574681	0.501739	1	1	9.44297	9.77772	9.65069	9.64318	6.1371	6.82348	4.42e-102	16	16	14	13	9	7	1	1	14	13	9	7	1	1	56.9	17.962	153	-0.0354757	0.120922
1214	F8W7C6;Q96L21;H7C2C5;H7C123;H7C2U2	60S ribosomal protein L10-like	RPL10;RPL10L	-0.120435	-0.0290242	0.755887	0.663053	NaN	NaN								0.63637	0.95154	0.234905	0.427528	1	1	7.7145	8.45428	7.83373	7.40535	NaN	NaN	3.22e-171	13	1	11	11	9	11	1	1	1	1	1	1	0	0	60.7	18.592	163	-0.0432445	0.115129
1215	Q96A26;F8W7Q4;E9PH05	Protein FAM162A	FAM162A	-0.16691	0.0539764	0.0618579	-0.241945	NaN	NaN								0.534259	0.748783	0.87452	0.794038	1	1	7.89757	8.20957	8.38308	8.61566	NaN	NaN	5.31e-60	5	5	4	4	3	2	0	0	4	4	3	2	0	0	31.8	17.342	154	-0.0404524	NaN
1216	Q9NVI1;Q9NVI1-1;Q9NVI1-2;F8W7R3;H3BP78;Q9NVI1-4;H3BMG4;H3BT54;H3BQE2;H3BS60	Fanconi anemia group I protein	FANCI	0.266996	0.0763875	NaN	NaN	NaN	NaN								0.307423	0.643823	1	1	1	1	7.88978	8.50997	NaN	NaN	NaN	NaN	4.28e-05	2	2	0	0	2	2	0	0	0	0	2	2	0	0	1.3	149.32	1328	NaN	NaN
1217	P49959;F8W7U8;B3KTC7;P49959-2;F5GXT0;F5H256;F5H742	Double-strand break repair protein MRE11A	MRE11A	-0.108398	-0.10035	-1.73268	-0.547467	NaN	NaN								0.770247	0.689202	0.00815539	0.462863	1	1	8.59982	8.7172	8.70385	8.62263	NaN	NaN	2.69e-82	13	13	3	3	13	10	0	0	3	3	13	10	0	0	22.3	80.592	708	-0.322325	-0.323774
1219	Q9NX05;F8W881	Constitutive coactivator of PPAR-gamma-like protein 2	FAM120C	-0.222091	-0.0973624	NaN	NaN	NaN	NaN								0.4136	0.640036	1	1	1	1	6.81908	7.56113	NaN	6.56571	NaN	NaN	9.26e-11	3	3	0	1	2	3	0	0	0	1	2	3	0	0	4.1	120.59	1096	NaN	0.309109
1220	P31483;F8W8I6;Q96B58;E5RGV5;E5RG67;F8WE16	Nucleolysin TIA-1 isoform p40	TIA1	0.331466	0.38512	NaN	NaN	NaN	NaN								0.205512	0.184603	1	1	1	1	7.8611	7.75971	NaN	NaN	NaN	NaN	3.01e-106	7	1	0	1	6	6	2	2	0	0	1	1	0	0	26.7	42.963	386	-0.0127082	0.155743
1221	F8W8U3;O00470-2;O00470;H0YNY8;F5GYS8;B7Z4T5;E9PDC4;O14770;O14770-4;H0YNA8;Q99687-2;H3BLU4;O14770-2;O14770-3;O14770-8;O14770-7;Q99687;A8K0S8;Q99687-3;O14770-6;O14770-5;A6NDR6;B3KP81;H0YLG9;H0YK79;H0YKN2;H0YKE5;B9A066;H0YMX5	Homeobox protein Meis1	MEIS1	-0.860919	-0.46739	NaN	NaN	-0.749795	-1.15404								0.00947579	0.0742299	1	1	0.268692	0.104097	7.12969	7.03747	NaN	NaN	7.10548	7.18301	1.09e-08	3	3	0	0	2	2	1	1	0	0	2	2	1	1	10.1	50.802	465	NaN	NaN
1222	O43493;J3KQ45;F8WBK2;O43493-3;O43493-5;O43493-2;O43493-4;F8W8W7;O43493-6	Trans-Golgi network integral membrane protein 2	TGOLN2	-0.513099	-0.238532	NaN	NaN	NaN	NaN								0.0548764	0.374	1	1	1	1	7.83523	8.28587	NaN	NaN	NaN	NaN	6.37e-67	4	4	0	0	4	4	0	0	0	0	4	4	0	0	6.2	51.112	480	-0.328761	-0.0536674
1223	F8W930;Q9Y6M1;Q9Y6M1-1;Q9Y6M1-4;Q9Y6M1-3;Q9Y6M1-6;Q9Y6M1-5	Insulin-like growth factor 2 mRNA-binding protein 2	IGF2BP2	-0.320134	-0.255443	0.848454	0.276447	NaN	NaN								0.285205	0.278793	0.231958	0.840921	1	1	8.37118	8.50538	7.65266	7.00805	NaN	NaN	1.52e-69	9	8	3	3	7	8	0	0	3	2	6	7	0	0	19.8	66.785	605	-0.455989	-0.398022
1224	F8W966;Q02078-2;Q02078-6;Q02078-4;Q02078-7;Q02078-8		MEF2A	-0.423639	-0.29711	NaN	NaN	NaN	NaN								0.168156	0.225356	1	1	1	1	6.81983	7.06115	NaN	NaN	NaN	NaN	5.52e-11	3	1	0	0	3	3	0	0	0	0	1	1	0	0	6.3	54.614	506	NaN	NaN
1227	Q13627;Q13627-2;Q13627-5;F8W9I9;Q13627-4;Q13627-3;Q9Y463;Q9Y463-3;Q9Y463-2;M0R131;M0R2X3;E7EMI5	Dual specificity tyrosine-phosphorylation-regulated kinase 1A	DYRK1A	0.0307813	0.0591639	NaN	NaN	NaN	NaN								0.909044	0.988842	1	1	1	1	7.14032	6.95426	NaN	NaN	NaN	NaN	2.46e-10	3	3	0	0	3	2	0	0	0	0	3	2	0	0	5.1	85.583	763	NaN	NaN
1228	Q14C86-6;Q14C86;Q14C86-2;Q14C86-5;Q14C86-4;Q14C86-3;F8W9S7;C9IZ08;B4DGD8;B0QZ65;H0Y7I9;H0Y4E7;C9IZX9	GTPase-activating protein and VPS9 domain-containing protein 1	GAPVD1	0.00720621	0.0200476	NaN	NaN	NaN	NaN								0.869221	0.856008	1	1	1	1	8.33538	8.17029	NaN	NaN	NaN	NaN	2.2e-18	7	7	0	0	6	5	0	0	0	0	6	5	0	0	5.5	166.17	1487	-0.00572443	0.376601
1229	Q567U6;F8W9X7	Coiled-coil domain-containing protein 93	CCDC93	-0.0462955	-0.119485	NaN	NaN	NaN	NaN								0.865662	0.592802	1	1	1	1	8.0463	8.0844	NaN	NaN	NaN	NaN	1.53e-26	7	7	0	0	7	6	0	0	0	0	7	6	0	0	12	73.197	631	-0.10135	-0.00100955
1231	F8WAD0;Q6UY14;Q6UY14-2	ADAMTS-like protein 4	ADAMTSL4	NaN	NaN	-1.50789	-1.29464	NaN	NaN								1	1	0.0217987	0.058617	1	1	5.52056	5.87906	8.68151	8.68489	NaN	NaN	6.57e-17	6	6	5	5	1	1	0	0	5	5	1	1	0	0	6.3	118.82	1097	NaN	NaN
1232	Q8N3U4-2;Q8N3U4;F8WAK8;B1AMT4;B1AMT3;B1AMT2;B1AMT1;B1AMT0;C9JJQ0	Cohesin subunit SA-2	STAG2	0.0128133	-0.0679745	NaN	NaN	NaN	NaN								0.99381	0.705793	1	1	1	1	7.41823	7.6387	NaN	NaN	NaN	NaN	1.93e-76	8	3	0	0	6	7	0	1	0	0	3	3	0	0	7.2	145.75	1268	NaN	NaN
1233	Q9P2Q2;F8WAN4;Q5T376;Q5T378	FERM domain-containing protein 4A	FRMD4A;RP11-397C18.4	0.33778	-0.0713003	NaN	NaN	NaN	NaN								0.231711	0.72654	1	1	1	1	7.64915	7.93331	NaN	NaN	NaN	NaN	7.06e-40	2	2	0	0	2	2	0	0	0	0	2	2	0	0	2.2	115.46	1039	0.264236	NaN
1239	F8WCL5;F8WCP0;J3QK84;P20929	Nebulin	NEB	NaN	NaN	0.120992	0.013123	NaN	NaN								1	1	0.915509	0.835582	1	1	NaN	NaN	8.06871	7.23017	NaN	NaN	1.71e-06	3	3	3	2	0	0	0	0	3	2	0	0	0	0	0.3	986.65	8525	NaN	NaN
1240	F8WCY5;Q14257;H0YL43;A8MXP8	Reticulocalbin-2	RCN2	0.0415119	-4.37e-05	NaN	NaN	NaN	-0.904011								0.784757	0.978634	1	1	1	0.191042	8.72632	8.8972	5.09688	NaN	6.44789	6.80182	1.79e-160	11	11	1	0	8	10	1	2	1	0	8	10	1	2	33.7	39.139	335	0.00345838	-0.505586
1243	Q9BVJ6;Q9BVJ6-3;F8WD00;Q9BVJ6-2;Q5TAP6	U3 small nucleolar RNA-associated protein 14 homolog A;U3 small nucleolar RNA-associated protein 14 homolog C	UTP14A;UTP14C	0.21892	0.0661048	NaN	NaN	NaN	NaN								0.490024	0.993146	1	1	1	1	7.31746	6.97935	6.83718	7.19374	NaN	NaN	7.11e-18	5	5	1	1	4	2	0	0	1	1	4	2	0	0	10.2	87.977	771	NaN	NaN
1244	F8WD04;Q8WXF7;Q8WXF7-2;G3V5T4;G3V4Y8	Atlastin-1	ATL1	0.283266	0.608894	0.542357	NaN	NaN	NaN								0.279001	0.00844395	0.485965	1	1	1	7.8918	7.9067	7.37392	NaN	NaN	NaN	2.97e-26	5	5	2	0	3	4	0	0	2	0	3	4	0	0	12.9	63.561	558	1.10353	1.05077
1245	P49450;P49450-2;F8WD88	Histone H3-like centromeric protein A	CENPA	NaN	NaN	0.652985	0.381568	NaN	NaN								1	1	0.380519	0.717443	1	1	NaN	5.28785	7.39841	7.51964	NaN	NaN	4.09e-18	2	2	2	2	0	1	0	0	2	2	0	1	0	0	10	15.99	140	NaN	NaN
1246	Q9Y4I1;F8WE88;Q9Y4I1-2;F8W6H6;Q9Y4I1-3;G3V394;E7ERV5;Q9ULV0;O95317;Q9UES5;Q6P1W8;H0YMK3;H0YM96;K7EIJ6;Q9H6Y6;G3V3C9	Unconventional myosin-Va	MYO5A	0.245297	0.325718	0.486351	0.504082	-1.16307	NaN								0.209812	0.0861487	0.414499	0.270879	0.100967	1	8.56098	8.54855	9.17272	9.40439	6.88597	7.12248	3.5e-296	45	41	31	27	20	16	1	1	28	25	17	13	1	1	28.3	215.4	1855	0.0867838	0.0780764
1249	Q8WV37;F8WEZ9;Q8WV37-2;Q8WV37-3	Zinc finger protein 480	ZNF480	-0.347651	-0.534188	NaN	NaN	NaN	NaN								0.243289	0.044443	1	1	1	1	6.97543	7.13868	NaN	NaN	NaN	NaN	0.00048224	1	1	0	0	1	1	0	0	0	0	1	1	0	0	2.6	61.708	535	NaN	NaN
1250	Q9Y2H0;Q9Y2H0-1;Q9Y2H0-3;F8WF49	Disks large-associated protein 4	DLGAP4	-0.00984931	0.0147046	NaN	NaN	NaN	NaN								0.974835	0.873194	1	1	1	1	8.1088	8.19388	NaN	NaN	NaN	5.32809	6.94e-06	2	2	0	0	2	2	0	1	0	0	2	2	0	1	1.5	108.01	992	NaN	NaN
1251	Q16630-2;Q16630;F8WJN3;Q16630-3;F8W084	Cleavage and polyadenylation specificity factor subunit 6	CPSF6	0.176635	0.164884	NaN	NaN	NaN	NaN								0.328721	0.426407	1	1	1	1	8.92203	8.88355	NaN	NaN	5.62582	NaN	5.25e-105	8	8	0	0	8	8	1	0	0	0	8	8	1	0	17.3	63.47	588	-0.0122425	0.156032
1252	Q5VIR6-4;Q5VIR6;Q5VIR6-2;G3V0H8;Q5VIR6-3;F6VX93;E7EVT8;I3L184	Vacuolar protein sorting-associated protein 53 homolog	VPS53	-0.175975	0.12347	0.800701	NaN	NaN	NaN								0.518147	0.741445	0.263761	1	1	1	7.33868	7.39037	7.12431	6.93478	NaN	NaN	4.28e-10	4	4	1	1	2	3	0	0	1	1	2	3	0	0	6	94.404	832	-0.0486509	0.0570013
1253	P49821;G3V0I5;P49821-2;B4DE93;E9PQP1;E9PPR0;E9PLC6;H0YE81;H0YD04;E9PJL9;E9PPS5;E9PPD6	NADH dehydrogenase [ubiquinone] flavoprotein 1, mitochondrial	NDUFV1	-0.301993	-0.29711	-0.230277	-0.435424	NaN	NaN								0.294694	0.25759	0.893853	0.575034	1	1	8.2305	8.22855	9.15253	9.06228	NaN	NaN	6.83e-53	17	10	13	14	6	5	0	0	6	8	3	2	0	0	40.5	50.817	464	-0.217323	-0.26123
1254	Q96CG8;G3V141;Q96CG8-2;E5RK99;E7EVQ5	Collagen triple helix repeat-containing protein 1	CTHRC1	0.341441	0.18369	1.11575	0.820056	-0.77752	-0.796686								0.226444	0.589635	0.0985155	0.122564	0.317311	0.317311	7.5705	7.56041	9.00273	8.91209	8.26795	8.39131	5.78e-23	5	5	4	4	1	1	5	5	4	4	1	1	5	5	19.8	26.224	243	-0.159734	NaN
1255	G3V180;G3V1D3;Q9NY33;Q9NY33-4;E9PQ14;Q9NY33-2;E9PPK9;E9PKK8;E9PNX5;E9PQF2	Dipeptidyl peptidase 3	DPP3	0.058016	0.117526	NaN	NaN	-0.18755	-0.174624								0.71955	0.56552	1	1	0.910712	0.989156	8.67517	8.68693	NaN	NaN	7.95481	8.05584	3.4e-194	19	19	0	0	11	10	12	12	0	0	11	10	12	12	35.8	84.375	757	-0.0309729	0.0605025
1256	G3V1A6;P57764;H0YDB0	Gasdermin-D	GSDMD	1.06647	0.885396	NaN	NaN	NaN	NaN	Yes	+						0.000369786	0.00288557	1	1	1	1	7.3413	7.41325	NaN	NaN	NaN	NaN	2.08e-22	2	2	0	0	2	2	0	0	0	0	2	2	0	0	6.2	57.734	532	0.626019	NaN
1257	Q9NUP9;G3V1D4;O14910;H0YIA8;Q9HAP6;H0YI92;J3KN23	Protein lin-7 homolog C	LIN7C	NaN	0.242863	NaN	0.190363	-0.24154	0.151983								1	0.426786	1	0.945198	0.685436	0.96994	5.86998	7.63937	7.15785	7.59049	6.57851	6.64394	1.35e-20	6	6	1	4	2	2	3	3	1	4	2	2	3	3	30.5	21.834	197	0.244156	0.0824536
1258	G3V1K3;Q15165;J3QT77;Q15165-3;Q15165-1;G3XAK4	Serum paraoxonase/arylesterase 2	PON2	0.0942707	0.0500413	NaN	-0.0507296	NaN	NaN								0.583806	0.794724	1	0.758358	1	1	8.83506	8.95347	7.28896	7.3367	NaN	NaN	2.44e-80	10	10	1	2	9	9	0	0	1	2	9	9	0	0	49.3	41.527	375	0.542605	0.382701
1259	P78539;P78539-2;G3V1L0;P78539-3;P78539-4	Sushi repeat-containing protein SRPX	SRPX	NaN	NaN	-0.217636	-0.662944	0.0323822	-0.569888								1	1	0.783275	0.361272	0.831487	0.529301	NaN	NaN	8.37061	8.74478	7.89005	8.24494	6.39e-104	10	10	6	7	0	0	7	9	6	7	0	0	7	9	23.5	51.571	464	NaN	NaN
1260	G3V1L9;Q07157;G5E9E7;Q07157-2;H0YKB1;H0Y3R8;H0YLT6	Tight junction protein ZO-1	TJP1	-0.265286	-0.206625	0.119308	0.374346	0.116359	0.0191218								0.362332	0.342509	0.99389	0.643203	0.936701	0.893278	8.94773	9.07547	7.59194	7.80745	6.16391	6.12064	4.4e-160	29	29	2	1	22	22	2	2	2	1	22	22	2	2	21.7	197.46	1768	-0.483924	-0.402722
1261	P69905;G3V1N2	Hemoglobin subunit alpha	HBA1;HBA2	NaN	NaN	-4.61052	3.77135	NaN	NaN				+	+			1	1	7.23e-09	2.72e-11	1	1	NaN	NaN	7.7554	8.04364	NaN	6.07522	4.16e-42	5	2	4	5	3	3	1	2	1	2	0	0	0	1	32.4	15.257	142	NaN	NaN
1262	P19447;G3V1S1;H7C309	TFIIH basal transcription factor complex helicase XPB subunit	ERCC3	0.336061	0.183954	NaN	NaN	NaN	NaN								0.434383	0.589001	1	1	1	1	7.15278	7.35197	NaN	NaN	NaN	NaN	5.75e-10	1	1	0	0	1	1	0	0	0	0	1	1	0	0	1.9	89.277	782	NaN	NaN
1263	Q9UHB9;G3V1U4;Q9UHB9-2;F5H5Y3;Q9UHB9-3;K7EQC2;K7EN53	Signal recognition particle 68 kDa protein	SRP68	-0.0380372	-0.0863092	0.272069	0.354732	NaN	NaN								0.922696	0.73344	0.716235	0.669058	1	1	8.86295	8.86454	8.13919	7.94442	5.98159	6.19399	7.38e-131	21	21	6	6	14	14	2	2	6	6	14	14	2	2	41.9	70.729	627	-0.190536	0.0474128
1264	Q9Y3E0;G3V1U5;F5H6U7	Vesicle transport protein GOT1B	GOLT1B	NaN	NaN	-0.886867	-0.628843	NaN	NaN								1	1	0.186113	0.389711	1	1	7.57499	7.89447	8.77479	8.93603	NaN	NaN	3.67e-34	3	3	2	2	1	1	0	0	2	2	1	1	0	0	20.3	15.425	138	0.0875986	-0.0427844
1267	P45973;G3V1X9;F8VNY3	Chromobox protein homolog 5	CBX5	0.214934	0.285068	0.0230182	0.541116	NaN	NaN								0.191926	0.110985	0.964712	0.544193	1	1	9.01195	8.99753	7.85272	7.45631	NaN	NaN	2.19e-110	12	11	2	1	9	10	0	0	2	1	9	9	0	0	53.9	22.225	191	0.176706	0.178159
1268	Q6PJT7;Q6PJT7-2;Q6PJT7-9;Q6PJT7-5;H0YJA2;G3V256;Q6PJT7-3;Q6PJT7-4;G3V5I6;G3V3Y4;G3V3R9	Zinc finger CCCH domain-containing protein 14	ZC3H14	0.0949486	0.147818	NaN	NaN	NaN	NaN								0.619163	0.567004	1	1	1	1	8.06318	8.06239	NaN	NaN	NaN	NaN	6.54e-73	5	5	0	0	4	5	0	0	0	0	4	5	0	0	11.5	82.875	736	-0.180185	0.460409
1270	P25963;G3V3I4;G3V2A2	NF-kappa-B inhibitor alpha	NFKBIA	-0.686549	-0.162869	NaN	NaN	NaN	NaN								0.0349097	0.477173	1	1	1	1	6.97458	7.35491	NaN	NaN	NaN	NaN	0.00030608	1	1	0	0	1	1	0	0	0	0	1	1	0	0	5.7	35.609	317	NaN	NaN
1273	G3V2F7;Q13404-1;Q13404-2;Q13404-7;Q13404;Q13404-8;Q13404-6;D6RG00	Ubiquitin-conjugating enzyme E2 variant 1	TMEM189;UBE2V1	0.0163963	0.119404	NaN	NaN	-0.174923	-0.426839								0.836245	0.497352	1	1	0.745956	0.502785	8.61535	8.4188	NaN	NaN	7.5231	7.67794	1.21e-63	6	3	0	0	6	6	5	5	0	0	3	3	2	2	19.7	42.208	370	-0.120729	-0.0220482
1275	Q8TB24;Q8TB24-4;G3V2I7	Ras and Rab interactor 3	RIN3	-0.314146	-0.375654	NaN	NaN	NaN	NaN								0.282996	0.139779	1	1	1	1	5.75728	6.39895	NaN	NaN	NaN	NaN	9.6e-05	1	1	0	0	1	1	0	0	0	0	1	1	0	0	1.1	107.85	985	NaN	NaN
1276	P52630;G3V2M6;G3V268;B4DLC8	Signal transducer and activator of transcription 2	STAT2	0.416036	0.362601	0.228886	NaN	NaN	NaN								0.054449	0.113494	0.852332	1	1	1	8.25789	8.29453	7.10968	7.28928	NaN	NaN	3.44e-49	9	9	2	1	7	5	0	0	2	1	7	5	0	0	13.6	97.915	851	0.232415	0.460132
1277	P54821-2;G3V2N3;P54821;Q99811;H0YIZ3;G3V5J2;Q96QS3;A6NJT0;Q9H161;Q8N693;Q9Y2V3;O95076;O60902;Q15699;Q5XKR4;O60902-2;Q99453;O15266;O14813;H0YMR3;C9JW76;A6NNA5;G3V243;H0YLI9;O15266-2;A6NLG4;Q96IS3;H0YAD2;H0YJ32;G3V4R6;G3V3G1	Paired mesoderm homeobox protein 1	PRRX1	-0.185723	-0.0775157	0.469362	NaN	NaN	NaN								0.488891	0.678772	0.56337	1	1	1	7.95189	7.6574	7.21357	6.44467	NaN	NaN	2.12e-22	5	4	2	1	3	3	0	0	2	1	3	2	0	0	28.1	24.396	217	-0.23817	NaN
1279	G3V2U7;P07311	Acylphosphatase;Acylphosphatase-1	ACYP1	0.015394	0.0598005	NaN	NaN	0.0137175	-0.0604277								0.998416	0.913584	1	1	0.949817	0.814	7.6548	7.60956	NaN	NaN	6.59663	6.62028	4.23e-12	2	2	0	0	2	2	2	2	0	0	2	2	2	2	17.8	14.125	129	-0.291504	NaN
1281	G3V3F1;Q8NHV4;Q8NHV4-2;G3V2V3;G3V4L2;G3V2M9	Protein NEDD1	NEDD1	-0.0493485	-0.0398159	NaN	NaN	NaN	NaN								0.820899	0.728643	1	1	1	1	7.61276	7.26816	NaN	NaN	NaN	NaN	1.55e-54	4	4	0	0	3	3	0	0	0	0	3	3	0	0	7.2	72.709	667	-0.0344706	-0.0506062
1282	G3V5R9;Q07866-6;G3V3H3;E7EVH7;Q07866-9;Q07866-4;Q07866-10;Q07866-5;Q07866-7;F8W6L3;Q07866;Q07866-2;G3V2E7;Q07866-8;G5E9S8;H0YG16;G3V2P7;H0YJT3;H0YJL0;H0YJU9;Q6P597-3;Q6P597;Q6P597-2;K7EL76;H0YGB8	Kinesin light chain 1	KLC1	-0.179053	-0.0548744	0.574752	0.313204	NaN	NaN								0.5235	0.863016	0.379291	0.797126	1	1	9.02127	9.16658	8.10748	7.34535	5.78183	NaN	1.2e-170	28	2	5	2	21	22	1	0	0	0	2	2	0	0	42.9	71.407	630	-0.205979	-0.176833
1283	Q14767;G3V3X5;G3V511;G3V254	Latent-transforming growth factor beta-binding protein 2	LTBP2	NaN	NaN	1.29148	1.34756	0.864551	0.469864								1	1	0.0593591	0.0159214	0.152562	0.402122	NaN	7.22819	9.6875	9.73591	8.53994	8.75851	1.17e-108	23	23	21	21	0	1	17	17	21	21	0	1	17	17	15.5	195.05	1821	0.051024	0.631086
1284	P07910-2;G3V4C1;B4DY08;G3V4W0;P07910-4;G3V2D6;G3V251;G3V3K6;G3V5X6		HNRNPC	0.144906	0.129693	0.369995	0.888051	1.46675	1.05408								0.265538	0.369222	0.508333	0.0896533	0.0207908	0.112966	9.83669	9.85141	9.54433	9.64558	7.90343	8.00518	1.95e-164	21	2	16	16	16	16	9	8	0	0	2	2	0	0	58	32.337	293	-0.129513	0.0622789
1287	G3V4K3;Q9H9C1;Q9H9C1-2;G3V549	Spermatogenesis-defective protein 39 homolog	C14orf133;SPE39	-0.130067	-0.0676971	NaN	NaN	NaN	NaN								0.677528	0.813915	1	1	1	1	8.13739	8.4128	NaN	NaN	NaN	NaN	4.24e-39	5	5	0	0	4	5	0	0	0	0	4	5	0	0	11.6	59.718	519	NaN	NaN
1288	Q96NE9;Q96NE9-2;G3V4T7;H0YJ19;Q96NE9-3;H0YJC1;G3V3V8;G3V2L4	FERM domain-containing protein 6	FRMD6	-0.0955331	-0.199804	NaN	NaN	NaN	NaN								0.772669	0.466438	1	1	1	1	8.27409	8.31831	NaN	NaN	NaN	NaN	1.49e-22	7	7	0	0	7	5	0	0	0	0	7	5	0	0	15.6	72.043	622	0.178874	0.280527
1289	G3XA98;G3V4U0;Q9UBX5;H0YJ31	Fibulin-5	FBLN5	NaN	NaN	-0.305115	-0.306302	-2.92715	-2.7023	Yes					+	+	1	1	0.680393	0.718308	2.29e-05	3.84e-05	NaN	NaN	8.6729	8.61702	8.4927	8.41562	6.75e-32	7	7	3	5	0	0	7	7	3	5	0	0	7	7	13.5	54.125	489	NaN	NaN
1290	Q9GZR7;G3V529;F5GYL3	ATP-dependent RNA helicase DDX24	DDX24	-0.257114	-0.226649	NaN	NaN	NaN	NaN								0.357259	0.329364	1	1	1	1	7.37383	7.25438	NaN	NaN	NaN	NaN	3.91e-88	5	5	0	0	5	4	0	0	0	0	5	4	0	0	6.3	96.331	859	-0.226966	-0.250355
1292	Q8N128-2;Q8N128;G3V583	Protein FAM177A1	FAM177A1	-0.20577	-0.397899	NaN	NaN	NaN	NaN								0.442929	0.108717	1	1	1	1	8.02877	8.10291	NaN	NaN	NaN	NaN	6.15e-25	4	4	0	0	3	4	0	0	0	0	3	4	0	0	9.7	26.045	236	0.087327	0.154683
1293	G3V599;O15320-5;O15320;G3XAC5;O15320-3;O15320-4;O15320-2;O15320-7;O15320-6;O15320-8;A4D2H0;A4FU28;P0CG41;Q86UF2;Q8IX94;Q96RT6;G3V3C4	Cutaneous T-cell lymphoma-associated antigen 5;Cutaneous T-cell lymphoma-associated antigen 9;Cutaneous T-cell lymphoma-associated antigen 8;Putative protein cTAGE-6;Cutaneous T-cell lymphoma-associated antigen 4	CTAGE5;LOC389592;CTAGE9;CTAGE8;CTAGE6P;CTAGE4	0.336061	0.197915	NaN	NaN	NaN	NaN								0.19932	0.425778	1	1	1	1	7.88581	8.01153	NaN	NaN	NaN	NaN	8.63e-97	7	5	0	0	7	5	0	0	0	0	5	4	0	0	5.8	151.72	1339	0.355129	-0.235727
1294	Q9NUM3;Q9NUM3-2;G3V5J8	Zinc transporter ZIP9	SLC39A9	NaN	NaN	-0.404786	-0.513918	NaN	NaN								1	1	0.500429	0.301277	1	1	NaN	NaN	7.51426	6.98284	NaN	NaN	5.7e-07	1	1	1	1	0	0	0	0	1	1	0	0	0	0	4.9	32.251	307	NaN	NaN
1295	G3V5N8;Q9HBF4;J3KNL9	Zinc finger FYVE domain-containing protein 1	ZFYVE1	0.0675799	0.0691378	NaN	NaN	NaN	NaN								0.99051	0.985677	1	1	1	1	6.77907	7.18412	NaN	NaN	NaN	NaN	0.00062631	1	1	0	0	1	1	0	0	0	0	1	1	0	0	1.4	88.422	789	NaN	0.0570914
1296	Q99973;Q99973-2;G3V5X7;G3V470;G3V2A4;H0YIY9;H0YIZ2;G3V591	Telomerase protein component 1	TEP1	-0.178004	-0.257025	0.101143	0.0412431	NaN	NaN								0.513713	0.288948	0.942385	0.870149	1	1	7.33931	7.41457	7.83493	7.28856	NaN	NaN	9.74e-16	6	6	4	2	3	3	0	0	4	2	3	3	0	0	2.4	290.49	2627	-0.422173	-0.336169
1297	Q6IN85;Q6IN85-2;G3V5Z3;Q6IN85-4;H0YIY8;Q6IN85-5	Serine/threonine-protein phosphatase 4 regulatory subunit 3A	SMEK1	0.208809	0.0691378	NaN	NaN	NaN	NaN								0.685325	0.825312	1	1	1	1	6.93013	7.95334	NaN	NaN	NaN	NaN	5.31e-12	4	3	0	0	1	4	0	0	0	0	0	3	0	0	4.6	95.367	833	-0.0476813	0.181591
1298	Q13438;Q13438-4;G3XA88;Q13438-2;Q13438-3;Q13438-5;Q13438-6;E7EW91;B4E321;F8VZI7;F8W1V2;F8W1N0;F8W0R2	Protein OS-9	OS9	-0.336768	-0.236805	NaN	NaN	-0.288576	-0.725057								0.221477	0.377863	1	1	0.632224	0.262131	7.7716	8.35773	NaN	NaN	7.06729	7.51021	1.68e-46	10	10	0	0	4	6	4	4	0	0	4	6	4	4	18	75.561	667	NaN	NaN
1299	Q8TEQ0;Q8TEQ0-2;G3XA99	Sorting nexin-29	SNX29	-0.365632	-0.428802	NaN	NaN	NaN	NaN								0.197889	0.0894723	1	1	1	1	7.42116	7.3234	NaN	NaN	NaN	NaN	2.73e-08	1	1	0	0	1	1	0	0	0	0	1	1	0	0	1.5	91.253	813	NaN	NaN
1301	G3XAD8;P31948;F5H0T1;F5H783;H0YGI8;F5GXD8	Stress-induced-phosphoprotein 1	STIP1	0.238073	0.1716	NaN	NaN	0.614143	0.573072								0.0738156	0.248317	1	1	0.28728	0.33213	9.45847	9.46109	NaN	NaN	8.22422	8.07162	3.85e-238	41	41	0	0	33	34	15	15	0	0	33	34	15	15	55.3	68.08	590	0.086512	0.0412242
1302	Q9BZF9;G3XAG2;H0YNH8;F5H2B9;H0YMI1	Uveal autoantigen with coiled-coil domains and ankyrin repeats	UACA	-0.119805	0.0472136	0.458653	0.496111	0.485931	NaN								0.696617	0.752257	0.445956	0.325012	0.544187	1	8.71474	8.5518	8.71828	8.7081	6.5204	6.2893	2.29e-214	37	20	15	14	17	19	2	1	11	10	9	7	2	1	29.9	162.5	1416	-0.799044	-0.680234
1303	G3XAI2;P07942;E7EPA6	Laminin subunit beta-1	LAMB1	1.41	1.56241	1.35479	1.45964	-1.31675	-1.44996	Yes	+	+					1.78e-15	1.7e-16	0.0334326	0.00806052	0.0700619	0.0385995	9.22261	9.27033	8.87284	8.85505	8.96545	9.11932	0	54	54	10	10	29	25	36	32	10	10	29	25	36	32	31.2	200.48	1810	1.13704	0.84744
1304	Q96M27-2;Q96M27-3;G3XAL7;Q96M27;Q96M27-5;Q96M27-4	Protein PRRC1	PRRC1	-0.0157065	-0.0223097	NaN	NaN	NaN	0.918151								0.986388	0.9443	1	1	1	0.273611	8.71037	8.6666	NaN	NaN	6.11478	6.44529	7.82e-58	9	9	0	0	7	6	1	1	0	0	7	6	1	1	22.8	48.525	464	0.0489337	0.0432296
1305	Q9NV88;Q9NV88-2;Q9NV88-3;H7BYQ6;G3XAN1	Integrator complex subunit 9	INTS9	0.287068	0.160017	NaN	NaN	NaN	NaN								0.357012	0.627762	1	1	1	1	7.52059	7.76679	NaN	NaN	NaN	NaN	1.64e-05	1	1	0	0	1	1	0	0	0	0	1	1	0	0	2	73.814	658	NaN	NaN
1306	O00754;G5E928;M0QZG6;M0QZ24;M0R2P5;M0R174;M0QYZ1	Lysosomal alpha-mannosidase;Lysosomal alpha-mannosidase A peptide;Lysosomal alpha-mannosidase B peptide;Lysosomal alpha-mannosidase C peptide;Lysosomal alpha-mannosidase D peptide;Lysosomal alpha-mannosidase E peptide	MAN2B1	-0.332988	0.116327	NaN	NaN	-0.400192	0.0292158								0.248744	0.50721	1	1	0.536775	0.986801	8.7114	8.55794	8.12995	NaN	6.99996	7.50404	3.21e-62	14	14	1	0	10	8	5	8	1	0	10	8	5	8	19.1	113.74	1011	-0.408168	-0.586597
1307	O95248-4;G5E933;O95248;H0Y5W8	Myotubularin-related protein 5	SBF1	0.176891	0.242123	NaN	NaN	NaN	NaN								0.583742	0.428397	1	1	1	1	7.2907	7.74315	NaN	NaN	NaN	NaN	2.13e-27	6	5	0	0	4	4	0	0	0	0	3	3	0	0	3.6	211.05	1893	-0.158768	-0.0313952
1310	Q5VW38;G5E994;Q5VW38-2;Q5VW38-3	Protein GPR107	GPR107	0.438751	NaN	0.10297	0.476034	NaN	NaN								0.27768	1	0.987954	0.612361	1	1	6.37533	5.25013	5.9582	7.12688	NaN	NaN	1.05e-08	3	3	1	2	2	1	0	0	1	2	2	1	0	0	6.8	66.99	600	NaN	NaN
1311	P51784;G5E9A6;Q5JXD3	Ubiquitin carboxyl-terminal hydrolase 11;Ubiquitin carboxyl-terminal hydrolase	USP11	-0.0930757	0.0554415	NaN	NaN	NaN	NaN								0.714473	0.978853	1	1	1	1	7.19098	7.25525	NaN	NaN	NaN	NaN	8.87e-21	5	5	0	0	5	3	1	0	0	0	5	3	1	0	7.9	109.82	963	-0.130365	0.182213
1312	O76074;O76074-2;G5E9C5;C9JGT3;H0YA14	cGMP-specific 3,5-cyclic phosphodiesterase	PDE5A	0.0181129	0.653787	NaN	NaN	NaN	NaN								0.991879	0.0296891	1	1	1	1	7.41634	7.32199	6.50114	NaN	5.7915	5.93387	3.51e-48	5	5	1	0	3	3	1	1	1	0	3	3	1	1	8.1	99.984	875	-0.272071	-0.217107
1313	Q07889;G5E9C8;Q07890;B7ZKT6	Son of sevenless homolog 1;Son of sevenless homolog 2	SOS1;SOS2	0.0173979	0.0145725	NaN	NaN	NaN	-2.93744							+	0.995756	0.951664	1	1	1	9.94e-05	7.70006	7.8635	NaN	NaN	6.0454	7.05748	1.21e-09	4	4	0	0	3	2	1	1	0	0	3	2	1	1	3.4	152.46	1333	NaN	NaN
1314	E7EWW0;Q7Z3J2;F5H7K1;G5E9I3;C9J7I2;Q7Z3J2-2;H3BV68;H3BVG8;I3L1U5;H3BTI5	UPF0505 protein C16orf62	C16orf62	-0.183288	-0.0320142	NaN	NaN	NaN	NaN								0.489795	0.940793	1	1	1	1	7.70569	8.56915	NaN	NaN	6.89815	NaN	5.31e-140	13	13	0	0	6	11	1	0	0	0	6	11	1	0	13.4	118.61	1052	-0.32657	-0.201508
1315	Q15555;Q15555-3;G5E9I6;Q15555-4;Q15555-2;K7ERD8;K7EL66;M0QX52;K7ENB3	Microtubule-associated protein RP/EB family member 2	MAPRE2	-0.389822	-0.0342882	0.603858	0.663503	NaN	NaN								0.185398	0.904063	0.352996	0.253326	1	1	8.48779	8.67436	8.11035	8.28457	NaN	NaN	7.37e-89	13	11	6	4	7	8	0	0	5	3	5	6	0	0	40.1	37.031	327	-1.00176	-0.742569
1316	Q8N6H7;G5E9L0;E9PMU9;E9PQP3;B4DX29;B7Z9M7;H0YDN9;E9PIY6;E9PN48;E9PK28;E9PJT7;H0YDX1;E9PM63;E9PMR9;E9PNY8;H0YF45;E9PM18	ADP-ribosylation factor GTPase-activating protein 2	ARFGAP2	-0.0011877	0.17337	NaN	NaN	NaN	NaN								1	0.492268	1	1	1	1	8.03651	8.01866	NaN	NaN	NaN	NaN	4.29e-34	7	6	0	0	7	6	1	1	0	0	6	5	0	0	13.8	56.72	521	-0.167021	0.0557412
1317	G5E9M5;Q12906;Q12906-3;Q12906-6;Q12906-2;Q12906-4;Q12906-5;K7EKJ9;K7EQR9;K7ER69;K7EKY0;K7EJ09;K7EM82;K7ENK6;K7ERM6;K7EPG3;K7EQ75	Interleukin enhancer-binding factor 3	ILF3	0.18888	0.293546	-0.166037	0.219275	1.4018	0.947258								0.152234	0.0573175	0.780635	0.61304	0.0643453	0.2432	9.79521	9.83099	8.12512	8.58966	7.56229	7.7895	2.31e-222	33	29	5	8	31	28	9	9	5	7	28	24	8	9	46.1	95.807	898	0.0144981	0.171661
1319	Q6NUM9;G5E9N3;Q6NUM9-2;H7BZ81;H7BZ16;H7C3J0	All-trans-retinol 13,14-reductase	RETSAT	NaN	-0.275285	-0.0848672	-0.22178	NaN	NaN								1	0.25717	0.858787	0.715343	1	1	6.14894	8.06243	8.2701	8.38598	NaN	NaN	1.15e-43	6	6	2	3	2	3	0	0	2	3	2	3	0	0	11.3	66.819	610	-0.295907	-0.127765
1320	G5E9Q2;O75534-3;O75534;O75534-2;E9PLT0;E9PNG3;E9PLD4;E9PKN4	Cold shock domain-containing protein E1	CSDE1	-0.0212201	-0.0942324	NaN	NaN	NaN	NaN								0.994658	0.708422	1	1	1	1	8.95724	9.03822	6.88169	6.83569	NaN	NaN	2.02e-152	15	15	1	1	13	14	0	0	1	1	13	14	0	0	19	93.741	844	-0.0885615	-0.0854246
1321	G5E9Q6;P35080-2;C9J0J7;C9JQ45;C9J2N0	Profilin	PFN2	0.0208268	0.0495897	0.281242	0.071083	0.358337	0.173312								0.868613	0.796348	0.704596	0.914835	0.683397	0.84373	8.82317	8.75624	7.97774	8.4282	7.50899	7.53894	5.85e-86	9	4	3	4	7	7	7	5	1	2	3	3	3	1	51.1	20.787	188	0.207268	0.221741
1323	Q92734;G5E9V1;C9JJP5;C9JUE0;C9JTY3	Protein TFG	TFG	-0.00237629	0.106899	NaN	NaN	0.354375	0.542528								0.964422	0.538037	1	1	0.687421	0.509368	8.67241	8.59113	NaN	NaN	7.64311	7.69367	4.49e-107	11	11	0	0	7	7	6	3	0	0	7	7	6	3	30.2	43.447	400	0.0281448	-0.129613
1324	Q969F9;Q969F9-2;G5E9V4;H7C5G2	Hermansky-Pudlak syndrome 3 protein	HPS3	-0.155512	-0.25666	NaN	NaN	NaN	NaN								0.563936	0.270519	1	1	1	1	7.53006	7.69571	NaN	NaN	NaN	NaN	9.94e-13	4	4	0	0	4	4	0	0	0	0	4	4	0	0	4.7	113.73	1004	NaN	NaN
1325	P82650;G5E9V5;G5E9W7;H7C5H3;Q9H3I1;H7C5F2;H7C5L9;C9J5D8	28S ribosomal protein S22, mitochondrial	MRPS22	-0.124422	-0.176702	-0.464283	-0.316353	NaN	NaN								0.692779	0.527116	0.508631	0.607558	1	1	8.07192	8.20333	8.33909	8.29057	NaN	NaN	1.92e-34	9	9	6	6	4	4	0	0	6	6	4	4	0	0	32.2	41.28	360	-0.253825	-0.378734
1327	Q9UKF6;G5E9W3;C9JZH6	Cleavage and polyadenylation specificity factor subunit 3	CPSF3	0.147915	0.241624	NaN	NaN	NaN	NaN								0.623878	0.321272	1	1	1	1	7.6028	8.03547	NaN	NaN	NaN	NaN	1.55e-44	5	5	0	0	4	4	0	0	0	0	4	4	0	0	10.7	77.485	684	0.235237	0.0754137
1329	Q96KA5;Q96KA5-2;G5E9Z2	Cleft lip and palate transmembrane protein 1-like protein	CLPTM1L	-0.0615498	-0.0660309	NaN	NaN	NaN	NaN								0.869767	0.86255	1	1	1	1	8.12824	8.13903	NaN	NaN	NaN	NaN	7.44e-30	3	3	0	0	3	3	0	0	0	0	3	3	0	0	5.6	62.228	538	0.116098	NaN
1330	Q96PY6-3;Q96PY6;G5E9Z3;Q96PY6-2;Q96PY6-4	Serine/threonine-protein kinase Nek1	NEK1	-0.153853	-0.0489822	NaN	NaN	NaN	NaN								0.567735	0.705605	1	1	1	1	7.35332	7.14261	NaN	NaN	NaN	NaN	2.79e-22	3	3	0	0	2	3	0	0	0	0	2	3	0	0	3	145.81	1286	NaN	NaN
1331	Q9H425;G5EA08;Q9H425-2;E5RI90;E5RFY9	Uncharacterized protein C1orf198	C1orf198	-0.61354	-0.781048	NaN	NaN	NaN	NaN	Yes		+					0.0282935	0.0016869	1	1	1	1	8.11992	8.15676	NaN	NaN	NaN	NaN	1.96e-17	5	5	0	0	5	3	0	0	0	0	5	3	0	0	13.5	36.346	327	-0.269477	-0.235972
1332	G5EA30;Q92879-4;Q92879;Q92879-3;Q92879-2;Q92879-5;E9PKU1;E9PSH0;E9PQK4;F5H0D8;F5H4Y5;E9PKA1	CUGBP Elav-like family member 1	CELF1	0.166222	0.18331	NaN	NaN	NaN	NaN								0.372255	0.317311	1	1	1	1	8.40916	8.44539	NaN	NaN	NaN	NaN	2.83e-72	6	6	0	0	5	5	0	0	0	0	5	5	0	0	13.4	55.142	514	NaN	NaN
1334	G8JL86;Q53SF7;Q53SF7-2;C9J8C4;Q53SF7-3;Q53SF7-4;F8WEK0;H7C1G2;REV__H7C5B3;REV__H7C4M8	Cordon-bleu protein-like 1	COBLL1	-0.182417	-0.294859	-1.71356	-1.72075	NaN	NaN								0.50414	0.211844	0.0177062	0.00436537	1	1	7.5202	7.63872	7.63837	7.96509	NaN	NaN	1.48e-11	4	4	2	1	2	2	0	0	2	1	2	2	0	0	4.1	134.92	1233	-0.498056	NaN
1335	G8JLA8;Q15582;H0Y8L3;H0Y8M8;H0YAH8;H0YAB8;D6RBX4	Transforming growth factor-beta-induced protein ig-h3	TGFBI	-1.17784	-1.29806	-1.17908	-1.00229	-1.55211	-1.95487	Yes	+	+					4.4e-08	8.89e-13	0.170575	0.223714	0.0303344	0.00380113	9.59618	9.55242	11.335	11.2826	10.1514	10.361	0	44	32	41	42	22	20	33	33	29	30	15	13	22	22	73.1	74.693	683	-2.09468	-2.34452
1336	G8JLB6;P31943;E9PCY7;D6RBM0;D6RIU0;D6RIT2;D6RFM3;D6RIH9;D6RJ04;D6RDU3;D6R9T0;D6RAM1;E7EQJ0;H0YB39;E7EN40;E5RGV0;D6RDL0;H0YBD7;H0YBG7;E5RGH4;F5GZT4;H0YAQ2;D6RF17;D6R9D3;E5RJ94	Heterogeneous nuclear ribonucleoprotein H;Heterogeneous nuclear ribonucleoprotein H, N-terminally processed	HNRNPH1	0.116609	0.223734	0.688865	0.530519	1.18828	1.28137								0.363572	0.140601	0.277913	0.296634	0.107796	0.110504	9.52429	9.53864	9.31952	9.07133	6.62192	6.87519	0	17	10	10	9	15	15	2	1	4	3	8	9	0	0	50.8	51.229	472	0.151339	0.386129
1337	G8JLC6;Q5JRA6;Q5JRA6-2;H7BY50;Q5JRA6-3;Q5JRA6-4	Melanoma inhibitory activity protein 3	MIA3	-0.178807	-0.0136922	NaN	NaN	NaN	NaN								0.582106	0.992492	1	1	1	1	8.38108	8.56985	NaN	NaN	NaN	NaN	2.82e-89	15	15	0	0	14	13	0	0	0	0	14	13	0	0	9.9	213.64	1907	-0.0154034	-0.182947
1338	Q8IVL6;G8JLI6;Q8IVL6-2;G3V1P9;E7ESD0	Prolyl 3-hydroxylase 3	LEPREL2	-0.0232343	0.079012	0.269794	-0.565074	NaN	NaN								0.964887	0.692705	0.719132	0.365418	1	1	8.88205	8.889	8.00621	8.15223	5.69935	NaN	1.36e-92	15	15	2	3	11	11	1	0	2	3	11	11	1	0	29.9	81.836	736	0.189793	0.340861
1339	G8JLK1;Q9NZ43;F8W6G7;Q9NZ43-2;Q9NZ43-3;M0QZE0;M0QYT5;M0QZZ6	Vesicle transport protein USE1	USE1	-0.289146	-0.0656142	-0.0325879	0.0533476	NaN	NaN								0.290261	0.726506	0.848559	0.88511	1	1	7.60671	7.51282	7.47838	7.24065	NaN	NaN	2.03e-14	4	4	3	2	2	1	0	0	3	2	2	1	0	0	16.6	29.369	259	-0.205597	0.0358011
1340	O75410-2;O75410;G8JLK4;O75410-7;O75410-3;E7ET87;E7EVI4;H0YAY0;E5RFM9;H0YBT8;O75410-6;E5RJU4;E5RJG6	Transforming acidic coiled-coil-containing protein 1	TACC1	-0.466985	-0.325588	NaN	NaN	NaN	NaN								0.133947	0.171789	1	1	1	1	7.09569	7.87288	NaN	NaN	NaN	NaN	1.45e-56	4	4	0	0	2	4	0	0	0	0	2	4	0	0	8.9	89.217	817	NaN	NaN
1341	Q7Z3D6-2;Q7Z3D6;Q7Z3D6-3;Q7Z3D6-4;H0YB09;Q7Z3D6-5;H0YB62;G8JLP2;H0YB11	UPF0317 protein C14orf159, mitochondrial	C14orf159	-0.364308	-0.150082	NaN	NaN	NaN	NaN								0.225078	0.472855	1	1	1	1	6.93058	6.92875	NaN	NaN	NaN	NaN	1.78e-08	1	1	0	0	1	1	0	0	0	0	1	1	0	0	2.3	66.926	621	NaN	NaN
1344	O75044;H0Y2P8;H0Y4C3;Q5VZB4;P0DJJ0;E9PDX4;H0Y582	SLIT-ROBO Rho GTPase-activating protein 2	SRGAP2	0.0545351	-0.0207336	NaN	NaN	NaN	NaN								0.750843	0.988318	1	1	1	1	8.15524	8.2856	NaN	NaN	5.64635	5.74785	9.78e-29	6	5	0	0	5	5	1	1	0	0	5	5	0	0	8.1	120.88	1071	0.0988237	0.12986
1347	H0Y368;Q5QPK2;O60762;E9PHH5;Q5QPJ9	Dolichol-phosphate mannosyltransferase	DPM1	-0.168032	-0.102519	0.196855	-0.0246921	NaN	NaN								0.531496	0.638626	0.66615	0.932995	1	1	7.90161	8.11411	9.04883	9.05281	NaN	NaN	2.25e-137	12	12	10	11	2	3	0	0	10	11	2	3	0	0	47.1	33.218	295	-0.153334	-0.0797024
1349	Q96EV2;H0Y3K4	RNA-binding protein 33	RBM33	-0.0568737	0.14603	NaN	NaN	NaN	NaN								0.720309	0.682981	1	1	1	1	6.99377	7.34694	NaN	NaN	NaN	NaN	4.59e-12	2	2	0	0	2	2	0	0	0	0	2	2	0	0	1.5	129.98	1170	NaN	NaN
1350	Q13371;H0Y3M0;H0Y5D3	Phosducin-like protein	PDCL	-0.0326515	0.227849	NaN	NaN	NaN	NaN								0.7713	0.611576	1	1	1	1	5.74581	6.33417	NaN	NaN	NaN	5.423	4.02e-07	2	2	0	0	1	2	0	1	0	0	1	2	0	1	6.6	34.281	301	0.309526	0.190042
1352	Q6ZS17-4;Q6ZS17-3;Q6ZS17;Q6ZS17-2;H0Y442;H3BSV5;H3BMG9;H3BNT1;H3BQI5;H3BU12	Protein FAM65A	FAM65A	-0.203184	-0.098721	NaN	NaN	NaN	NaN								0.448715	0.649082	1	1	1	1	7.94586	8.07602	NaN	NaN	NaN	NaN	6.62e-38	5	5	0	0	5	5	0	0	0	0	5	5	0	0	5.2	134.2	1239	-0.0571065	-0.0817486
1355	J3KQJ6;H0Y4G9;J3KPU4;Q99836;J3KQ87;Q99836-2;Q99836-3;Q99836-4	Myeloid differentiation primary response protein MyD88	MYD88	NaN	NaN	0.740086	-0.00349304	NaN	NaN								1	1	0.245684	0.8153	1	1	7.34189	7.26991	7.9225	7.49536	NaN	NaN	7.61e-12	5	5	5	3	1	1	0	0	5	3	1	1	0	0	14.5	35.444	317	-0.0160014	0.306573
1357	H0Y4R1;E7ETK5		IMPDH2	0.0660596	-0.0118183	NaN	NaN	0.352649	0.0299686								0.633787	0.961208	1	1	0.67711	0.90419	9.13808	9.33286	7.25069	7.00264	6.81061	6.93477	3.04e-138	20	1	1	1	18	17	3	3	0	0	0	1	0	0	48.7	50.957	470	0.172103	0.282158
1358	Q9UBI1;H0Y4W0;H0Y6Z9;H0Y4E5	COMM domain-containing protein 3	COMMD3	-0.0732914	0.681415	0.216001	0.128015	NaN	NaN								0.757035	0.0231898	0.788725	0.988979	1	1	7.75341	7.33602	7.9158	7.98859	NaN	5.97769	2.04e-27	5	5	4	4	3	1	1	1	4	4	3	1	1	1	31.8	22.151	195	-0.369091	NaN
1359	Q5TCZ1;Q5TCZ1-3;H0Y507;B7Z9C6;F5GZ35;Q5TCZ1-2;F8WCK5	SH3 and PX domain-containing protein 2A	SH3PXD2A	0.224754	0.276323	NaN	NaN	NaN	NaN								0.477685	0.251392	1	1	1	1	7.2854	7.94606	NaN	NaN	NaN	NaN	1.64e-28	4	3	0	0	4	4	0	0	0	0	3	3	0	0	4.6	125.29	1133	NaN	NaN
1360	Q5T0F9;Q5T0F9-2;H7C1U3;H0Y517;Q5T0F9-3	Coiled-coil and C2 domain-containing protein 1B	CC2D1B	-0.0293825	0.0914157	NaN	NaN	NaN	NaN								0.875099	0.74873	1	1	1	1	7.7355	7.96	NaN	NaN	NaN	NaN	2.86e-06	1	1	0	0	1	1	0	0	0	0	1	1	0	0	2.4	94.223	858	-0.0358306	NaN
1361	Q8WV93;H0Y5F4	Lactation elevated protein 1	LACE1	-0.390828	-0.162349	NaN	NaN	NaN	NaN								0.198131	0.447789	1	1	1	1	7.01393	7.08983	NaN	NaN	6.80454	NaN	4.17e-09	2	2	0	0	1	1	1	0	0	0	1	1	1	0	4.2	54.844	481	NaN	NaN
1362	Q7RTV5;H0Y5J5;H0Y7F1	UPF0308 protein C9orf21	C9orf21;AAED1	-0.520619	-0.610848	NaN	NaN	NaN	NaN								0.0993748	0.0175931	1	1	1	1	6.87119	7.3329	7.13656	7.14746	NaN	NaN	4.35e-24	3	3	1	1	1	2	0	0	1	1	1	2	0	0	15.5	24.856	226	NaN	NaN
1365	P61960;H0Y614;P61960-2	Ubiquitin-fold modifier 1	UFM1	-0.104066	-0.0517911	0.091728	0.107953	NaN	NaN								0.735331	0.845738	0.955157	0.984571	1	1	8.96141	8.8752	7.74998	7.77965	NaN	NaN	5.63e-10	3	3	2	2	3	2	0	0	2	2	3	2	0	0	35.3	9.1175	85	NaN	NaN
1366	H0Y6A0		ARFGAP3	0.0707539	-0.00934966	NaN	NaN	NaN	NaN								0.850514	0.878829	1	1	1	1	7.42695	7.84593	NaN	NaN	NaN	NaN	5.91e-56	4	3	0	0	4	2	0	0	0	0	3	1	0	0	11.7	29.956	273	-0.0743347	0.0449252
1367	Q53H96;H0Y6C3;B5MD87;F8WEI0	Pyrroline-5-carboxylate reductase 3	PYCRL	NaN	0.203799	-0.488764	-0.490624	NaN	NaN								1	0.516589	0.48438	0.430759	1	1	NaN	7.8119	8.39124	8.08611	NaN	NaN	9.31e-35	6	6	2	3	1	2	0	0	2	3	1	2	0	0	30.3	28.649	274	-0.0968691	-0.130008
1368	Q13439-5;Q13439;Q13439-4;Q13439-3;H0Y6I0;C9JHJ5	Golgin subfamily A member 4	GOLGA4	-0.0848223	-0.107252	NaN	NaN	NaN	NaN								0.753779	0.597294	1	1	1	1	7.82736	7.73407	NaN	7.56761	NaN	NaN	4.36e-73	11	9	1	2	7	7	0	0	0	1	7	6	0	0	5.5	262.33	2243	-0.0560711	-0.103665
1372	Q96G21;H0Y714;B8ZZ47;E7ENR5;B9A008;F8WCN0	U3 small nucleolar ribonucleoprotein protein IMP4	IMP4	NaN	NaN	0.131889	0.334087	NaN	NaN								1	1	0.900794	0.696702	1	1	NaN	NaN	7.91097	7.8932	NaN	NaN	1.67e-19	4	4	4	3	0	0	0	0	4	3	0	0	0	0	13.7	33.756	291	NaN	NaN
1373	H0Y7A7;E7ETZ0;P62158;E7EMB3;Q96HY3;G3V361;G3V226;G3V479;M0QZ52;F8WBR5;P27482;P02585;C9J7T9	Calmodulin	CALM2;CALM1	-0.147264	-0.0804069	0.686674	0.29748	-0.624358	-0.643828								0.517077	0.723549	0.267252	0.615235	0.358543	0.328669	10.0397	9.95454	8.47838	8.49737	7.00629	6.9721	2.58e-216	11	11	4	5	10	11	4	3	4	5	10	11	4	3	42.8	20.762	187	-0.0797829	-0.231432
1374	Q9UG56;H0Y7P7;Q9UG56-2;B1AKM6;B1AKM8	Phosphatidylserine decarboxylase proenzyme;Phosphatidylserine decarboxylase alpha chain;Phosphatidylserine decarboxylase beta chain	PISD	-0.644912	-0.356358	NaN	NaN	NaN	NaN								0.0157699	0.168207	1	1	1	1	7.81794	8.19179	7.01937	7.97621	NaN	NaN	6.58e-15	5	5	2	1	2	3	0	0	2	1	2	3	0	0	16.6	46.671	409	NaN	NaN
1379	P42338;H0Y871;Q68DL0;H7C565	Phosphatidylinositol 4,5-bisphosphate 3-kinase catalytic subunit beta isoform	PIK3CB;DKFZp779K1237	-0.29143	0.0165275	NaN	NaN	NaN	NaN								0.312287	0.874926	1	1	1	1	6.82767	7.06621	NaN	NaN	NaN	NaN	4.62e-11	3	3	0	0	3	3	0	0	0	0	3	3	0	0	3.1	122.76	1070	NaN	NaN
1380	H0Y886;O43674;E7EWP0;O43674-2;H7C568;F8WDD2;F8WDZ2	NADH dehydrogenase [ubiquinone] 1 beta subcomplex subunit 5, mitochondrial	NDUFB5	-0.161378	-0.338297	-0.253308	-0.890072	NaN	NaN								0.547992	0.192563	0.740744	0.295817	1	1	8.02338	8.23972	8.85319	9.22802	NaN	NaN	1.2e-50	9	9	8	7	4	4	0	0	8	7	4	4	0	0	30.1	23.434	206	-0.539939	-0.398898
1381	Q12774;H0Y895;Q12774-2	Rho guanine nucleotide exchange factor 5	ARHGEF5	NaN	NaN	0.35116	0.548555	NaN	NaN								1	1	0.700008	0.536648	1	1	NaN	NaN	7.17403	7.08203	NaN	NaN	1.51e-05	1	1	1	1	0	0	0	0	1	1	0	0	0	0	0.5	176.8	1597	-0.892553	NaN
1390	Q86XE3;H0YAN7	EF-hand domain-containing family member A2	EFHA2	-0.0962448	0.1171	NaN	NaN	NaN	NaN								0.640106	0.868165	1	1	1	1	7.13181	7.22683	NaN	NaN	NaN	NaN	7.67e-06	2	2	0	0	2	2	0	0	0	0	2	2	0	0	5.7	60.711	530	NaN	NaN
1391	O15013;O15013-6;O15013-5;O15013-4;O15013-7;H0YAN8;E9PB39;Q9HCE6;Q9HCE6-2;Q9HCE6-3;Q9HCE6-5;Q5VXI4;B4DTE2	Rho guanine nucleotide exchange factor 10	ARHGEF10	0.158849	0.0710614	NaN	NaN	NaN	NaN								0.595421	0.818622	1	1	1	1	7.73194	7.90518	NaN	NaN	NaN	NaN	1.95e-15	5	5	0	0	2	5	0	0	0	0	2	5	0	0	3.1	151.61	1369	0.511772	0.371292
1392	H0YAR1		LOXL2	NaN	NaN	0.589682	0.326485	0.180715	-0.160675								1	1	0.365656	0.706986	0.871007	0.78919	NaN	NaN	8.23307	7.93758	7.3493	7.41355	1.26e-84	8	1	7	7	2	2	7	6	1	1	0	0	1	1	39.6	22.279	207	0.284751	0.0262343
1393	H0YAV1;Q7LG56;Q7LG56-2;Q7LG56-3	Ribonucleoside-diphosphate reductase subunit M2 B	RRM2B	0.167898	0.363088	NaN	NaN	NaN	NaN								0.604828	0.244727	1	1	1	1	7.17626	7.36442	NaN	NaN	NaN	NaN	9.69e-40	2	2	0	0	1	2	0	0	0	0	1	2	0	0	8.1	46.966	408	NaN	NaN
1395	Q9UKY1;H0YB50	Zinc fingers and homeoboxes protein 1	ZHX1	0.505846	0.1117	NaN	NaN	NaN	NaN								0.19912	0.881299	1	1	1	1	6.34518	6.8127	NaN	NaN	NaN	NaN	1.7e-05	1	1	0	0	1	1	0	0	0	0	1	1	0	0	1.5	98.096	873	NaN	NaN
1397	Q9ULH1-2;Q9ULH1;H0YBF7;H0YBM4	Arf-GAP with SH3 domain, ANK repeat and PH domain-containing protein 1	ASAP1	0.00619748	0.0332914	NaN	NaN	NaN	NaN								0.975962	0.986972	1	1	1	1	7.45231	7.62068	NaN	NaN	NaN	NaN	1.52e-11	5	3	0	0	2	5	1	1	0	0	2	3	0	0	5.1	125.9	1132	-0.127289	0.227776
1399	Q9H6U8-3;Q9H6U8;Q9H6U8-4;Q9H6U8-2;H0YCW6	Alpha-1,2-mannosyltransferase ALG9	ALG9	-0.128673	0.0921752	NaN	NaN	NaN	NaN								0.632567	0.825009	1	1	1	1	7.88236	7.52244	NaN	NaN	NaN	NaN	2.68e-08	1	1	0	0	1	1	0	0	0	0	1	1	0	0	2.3	70.786	618	NaN	NaN
1402	Q5VWQ0;Q5VWQ0-4;H0YDA9	Round spermatid basic protein 1	RSBN1	NaN	NaN	-1.54946	-1.03263	NaN	NaN								1	1	0.0183299	0.137447	1	1	NaN	NaN	8.51746	8.6994	NaN	NaN	0.0014294	1	1	1	1	0	0	0	0	1	1	0	0	0	0	1.2	90.071	802	NaN	NaN
1404	O14893;O14893-2;O14893-3;H0YEL0;H0YDP6	Gem-associated protein 2	GEMIN2	0.410383	0.228803	NaN	NaN	NaN	NaN								0.316531	0.609512	1	1	1	1	6.16438	6.62496	NaN	NaN	NaN	NaN	5.25e-05	2	2	0	0	2	2	0	0	0	0	2	2	0	0	3.2	31.585	280	NaN	NaN
1405	P53041;H0YDU8;A8MU39	Serine/threonine-protein phosphatase 5;Serine/threonine-protein phosphatase	PPP5C	-0.0748917	-0.128161	NaN	NaN	0.440665	0.202098								0.831325	0.666492	1	1	0.601948	0.815607	8.17615	8.36665	NaN	NaN	7.19526	7.52034	1.32e-75	12	12	0	0	7	7	4	8	0	0	7	7	4	8	26.9	56.878	499	0.0159258	0.0591792
1406	Q9C0B5;Q9C0B5-2;H0YEF4	Palmitoyltransferase ZDHHC5	ZDHHC5	0.0275181	0.0420687	NaN	NaN	NaN	NaN								0.901853	0.96263	1	1	1	1	6.81274	7.45791	NaN	NaN	NaN	NaN	3.08e-10	3	3	0	0	2	3	0	0	0	0	2	3	0	0	4.6	77.544	715	NaN	NaN
1409	Q9Y223-2;Q9Y223;K4DID8;H0YFA7;Q9Y223-3;Q9Y223-4;Q9Y223-5	Bifunctional UDP-N-acetylglucosamine 2-epimerase/N-acetylmannosamine kinase;UDP-N-acetylglucosamine 2-epimerase;N-acetylmannosamine kinase	GNE	0.224507	0.323842	NaN	NaN	NaN	NaN								0.438339	0.304529	1	1	1	1	7.59249	7.49792	NaN	6.42009	NaN	NaN	3.64e-24	4	4	0	1	3	2	0	0	0	1	3	2	0	0	8.4	83.065	753	0.447526	0.519052
1410	H0YFH3;F5GZR1;D3DUT5;F5H2D0;F5H6Y3;F5H1V0;F5H3N3;F5H3A3		C1R	NaN	NaN	NaN	NaN	-2.19766	-2.24696								1	1	1	1	0.00209886	0.000616448	NaN	NaN	NaN	NaN	7.42638	7.53876	5.01e-279	22	1	1	1	1	1	22	20	0	0	0	0	1	1	36.9	73.731	653	NaN	NaN
1413	Q9Y3B8;Q9Y3B8-2;H0YG54;H0YGR4;F5GYG5;H0YG83;F5GX07;H0YH58;F5H784;H0YF66	Oligoribonuclease, mitochondrial	REXO2	-0.463567	-0.406812	NaN	NaN	-0.895776	-0.994928								0.0757502	0.0898624	1	1	0.192	0.154718	8.96884	8.9607	NaN	NaN	7.22505	6.88355	9.59e-41	6	6	0	0	6	5	2	2	0	0	6	5	2	2	25.3	26.832	237	-0.325232	-0.487486
1414	H0YGY9		TRPT1	NaN	NaN	-1.40603	-1.19238	NaN	NaN								1	1	0.0328036	0.0831461	1	1	NaN	NaN	8.72232	8.88247	6.45647	NaN	3.52e-07	1	1	1	1	0	0	1	0	1	1	0	0	1	0	11.3	12.323	115	NaN	NaN
1416	Q14D22;Q9BY43;H0YI46	Charged multivesicular body protein 4a	CHMP4A	0.0306396	0.0814873	NaN	NaN	NaN	NaN								0.78572	0.848373	1	1	1	1	8.40512	7.71069	NaN	NaN	NaN	NaN	4.02e-07	2	2	0	0	2	1	0	0	0	0	2	1	0	0	9.4	29.803	265	0.207393	0.374187
1417	O94952;O94952-1;H0YIE9	F-box only protein 21	FBXO21	-0.0276401	-0.0192993	NaN	NaN	NaN	NaN								0.781983	0.781075	1	1	1	1	6.96926	7.14879	NaN	NaN	NaN	NaN	0.0011136	1	1	0	0	1	1	0	0	0	0	1	1	0	0	3	72.269	628	NaN	NaN
1419	Q9H4B6;H0YJH0;H0YJ02	Protein salvador homolog 1	SAV1	-0.0144044	-0.101164	NaN	NaN	NaN	NaN								0.916162	0.613613	1	1	1	1	7.69857	7.86906	NaN	NaN	NaN	NaN	2.34e-09	2	2	0	0	2	2	0	0	0	0	2	2	0	0	6	44.633	383	NaN	NaN
1421	Q8N806;H0YJM2;E9PCJ7;G3V3Q6;H0YJA0;G3V2G3;H0YJY4	Putative E3 ubiquitin-protein ligase UBR7	UBR7	0.115541	-0.0860352	NaN	NaN	NaN	NaN								0.711346	0.670404	1	1	1	1	7.63704	7.38063	NaN	NaN	NaN	NaN	2.44e-35	3	3	0	0	3	3	0	0	0	0	3	3	0	0	7.8	47.998	425	0.0652966	NaN
1422	Q5J8M3;H0YK61;Q5J8M3-2;Q5J8M3-3;H0YNK8;H0YNK0;H0YLP8;H0YLG4;H0YMH5;H0YN63	ER membrane protein complex subunit 4	EMC4	-0.206889	-0.0161391	-0.481829	-0.463403	NaN	NaN								0.438167	0.789248	0.503	0.456246	1	1	7.03555	7.13143	7.96163	8.12506	NaN	NaN	4.67e-30	4	4	2	4	2	1	0	0	2	4	2	1	0	0	26.8	20.086	183	-0.0961442	-0.105544
1423	Q8IV50;Q8IV50-2;H0YK98	LysM and putative peptidoglycan-binding domain-containing protein 2	LYSMD2	0.660121	0.931998	NaN	NaN	NaN	NaN								0.0817674	0.00733529	1	1	1	1	6.61392	6.85436	NaN	NaN	NaN	NaN	9.7e-23	2	2	0	0	1	2	0	0	0	0	1	2	0	0	7.9	23.463	215	0.952184	0.735259
1424	P33316;H0YKC5;H0YNW5;P33316-2;H0YKI0;H0YNJ9;H0YMM5;H0Y477;H0YMP1	Deoxyuridine 5-triphosphate nucleotidohydrolase, mitochondrial	DUT	-0.172528	-0.176831	NaN	NaN	-0.853563	-1.1722								0.56278	0.425609	1	1	0.212304	0.0721806	8.93317	9.059	NaN	NaN	7.42315	7.62054	6.95e-74	9	9	0	0	7	7	5	6	0	0	7	7	5	6	42.5	26.563	252	-0.141589	-0.0361869
1427	Q96EP0;Q96EP0-3;H0YKX0	E3 ubiquitin-protein ligase RNF31	RNF31	0.242608	0.439186	NaN	NaN	NaN	NaN								0.613412	0.245996	1	1	1	1	6.68865	6.9456	NaN	NaN	NaN	NaN	8.45e-30	1	1	0	0	1	1	0	0	0	0	1	1	0	0	1.6	119.65	1072	0.000144286	0.124377
1430	H0YMA9;Q13948;Q13948-2;Q13948-9;H0YL76;Q13948-10;P39880-9;P39880-3;P39880;P39880-2;P39880-5;P39880-4;P39880-6;H0YMK9	Protein CASP;Homeobox protein cut-like 1	CUX1	-0.261272	-0.138238	-0.405202	-0.491972	NaN	-0.0131157								0.354158	0.49777	0.565405	0.343067	1	0.860975	6.37594	6.78647	7.82272	7.77048	NaN	7.02608	1.54e-34	11	11	3	4	2	3	0	2	3	4	2	3	0	2	15.9	78.399	692	-0.06124	0.226021
1431	Q15650;H0YL91;H0YLN7;H0YK63	Activating signal cointegrator 1	TRIP4	-0.246186	1.6461	NaN	NaN	NaN	NaN			+					0.363538	8.32e-12	1	1	1	1	7.74425	8.32717	NaN	NaN	NaN	NaN	1.16e-07	3	3	0	0	2	2	0	0	0	0	2	2	0	0	6.5	66.145	581	NaN	0.238357
1432	Q96QT4;H0YLN8;F8WAD9;Q9BX84;Q9BX84-2;Q9BX84-3;F8W9E6;Q9BX84-4;Q5VYG5;G8JLG7;Q9BX84-5;G8JLG6;Q9BX84-6	Transient receptor potential cation channel subfamily M member 7	TRPM7	NaN	0.0443914	-0.377121	-0.330483	NaN	NaN								1	0.949228	0.523522	0.455571	1	1	5.60614	6.67584	7.41394	7.25113	NaN	NaN	2.89e-20	7	7	4	4	1	2	0	0	4	4	1	2	0	0	4.7	212.69	1865	NaN	NaN
1433	H0YNJ6;Q6PKC0;Q9P2T1-2;Q9P2T1;H0YLV5;H0YMB3;Q86T14;H0YK13;H0YNH0;H0YMV5;H0YK71;H0YMR9;H0YN22;H0YMW6;H0YN74;H0YKK3;H0YMG3;H0YLB8;H0YNS9;H0YL68	GMP reductase;GMP reductase 2	GMPR2	-0.000521301	0.110255	NaN	NaN	NaN	NaN								0.997976	0.776423	1	1	1	1	7.93039	7.48414	NaN	NaN	5.78494	5.68764	4.27e-13	7	6	0	0	4	3	1	1	0	0	4	3	0	1	15.5	46.937	427	NaN	NaN
1434	Q9P2K8;Q9P2K8-2;H0YME5;Q9P2K8-3	Eukaryotic translation initiation factor 2-alpha kinase 4	EIF2AK4	0.375096	0.197331	NaN	NaN	NaN	NaN								0.181994	0.427296	1	1	1	1	7.62444	7.93688	6.39669	NaN	NaN	NaN	1.28e-20	6	6	1	0	3	5	0	0	1	0	3	5	0	0	3.9	186.91	1649	0.111031	0.78991
1435	H0YMV8;Q71UM5;C9JLI6;C9J1C5	40S ribosomal protein S27;40S ribosomal protein S27-like	RPS27L	-0.0206032	0.128469	-0.0171607	0.0828225	NaN	NaN								0.989288	0.468917	0.970017	0.787237	1	1	8.21229	8.60181	8.7957	8.95884	NaN	NaN	1.99e-28	6	3	6	6	3	3	1	1	3	3	1	1	0	0	35	11.345	100	-0.0836686	0.172038
1438	O94923;H0YNP1	D-glucuronyl C5-epimerase	GLCE	-0.215974	-0.178888	NaN	NaN	NaN	NaN								0.420516	0.4218	1	1	1	1	7.94083	7.79975	NaN	6.95089	NaN	NaN	3.29e-06	3	3	0	1	2	2	0	0	0	1	2	2	0	0	5.8	70.1	617	NaN	NaN
1439	J3KMZ9;P01130;P01130-5;P01130-4;H0YNT7;P01130-3;P01130-2;H0YMD1;H0YMQ3;H0YM92	Low-density lipoprotein receptor	LDLR	0.12924	-1.19486	NaN	NaN	-1.49592	-1.31844			+					0.619629	2.31e-05	1	1	0.0369521	0.066616	7.98099	7.1417	NaN	NaN	6.96948	7.09621	4.27e-27	6	6	0	0	3	3	3	3	0	0	3	3	3	3	7.3	104.56	945	-0.106576	-0.016211
1440	Q96G23;H0YNU7;Q5SZE1;Q5SZE6;H0YLQ6;Q5SZE4;H0YKH6;Q5SZE3;Q5SZE2	Ceramide synthase 2	CERS2;LASS2	0.0939994	-0.146014	-0.627438	NaN	NaN	NaN								0.717158	0.524348	0.335716	1	1	1	7.94711	7.94946	7.6449	7.02886	NaN	NaN	3.26e-31	3	3	1	1	3	2	0	0	1	1	3	2	0	0	11.6	44.876	380	0.0805212	NaN
1441	Q17RC7;H0YNV0	Exocyst complex component 3-like protein 4	EXOC3L4	NaN	NaN	NaN	NaN	-0.0774636	-0.460183								1	1	1	1	0.958486	0.652962	NaN	NaN	NaN	NaN	8.14585	8.73337	0.00076128	1	1	0	0	0	0	1	1	0	0	0	0	1	1	1	79.895	722	NaN	NaN
1443	O43488;H3BLU7;Q8NHP1;H7C5H7	Aflatoxin B1 aldehyde reductase member 2	AKR7A2	-0.330219	-0.210275	0.32113	-0.11922	0.768205	0.455197								0.252836	0.333094	0.736572	0.710608	0.312942	0.648364	8.7662	9.02747	7.70582	7.78327	6.95599	6.93661	1.52e-61	8	8	3	3	8	6	3	3	3	3	8	6	3	3	27.3	39.589	359	-0.2935	-0.399226
1444	H3BLZ8;Q92841;Q92841-2;Q92841-3;Q92841-1;C9JMU5;G5E9L5	Probable ATP-dependent RNA helicase DDX17	DDX17	-0.0433386	0.0512012	0.0845957	0.416646	1.23798	2.0377								0.871942	0.676331	0.777703	0.39707	0.093141	0.00830388	9.711	9.69032	9.13104	8.90024	7.01397	7.11734	6.82e-250	32	23	19	16	28	26	4	4	13	10	19	17	1	1	45.7	80.439	731	-0.0432742	0.150737
1445	H3BM74;H3BM14;Q9Y5A7;Q9Y5A7-2	NEDD8 ultimate buster 1	NUB1	-0.18742	0.0303626	NaN	NaN	NaN	NaN								0.484903	1	1	1	1	1	7.94329	7.86092	7.08203	6.94164	NaN	NaN	2.01e-43	3	3	1	1	2	2	0	0	1	1	2	2	0	0	5.6	73.341	639	-0.139554	0.152821
1447	Q6FIF0;Q6FIF0-2;H3BM82	AN1-type zinc finger protein 6	ZFAND6	0.0903324	-0.0103606	NaN	NaN	NaN	NaN								0.7989	0.884999	1	1	1	1	7.24635	7.28648	NaN	NaN	NaN	NaN	0.00037209	1	1	0	0	1	1	0	0	0	0	1	1	0	0	5.8	22.555	208	NaN	NaN
1449	Q15287;H3BTC0;H3BMM9;Q15287-2;Q15287-3;H3BV80;H3BMS0;H3BPG5;H3BR57	RNA-binding protein with serine-rich domain 1	RNPS1	0.194584	0.261639	1.6387	2.04263	NaN	NaN	Yes				+			0.306765	0.212676	0.00710371	0.000381459	1	1	8.51951	8.7386	8.16616	8.15688	NaN	NaN	1.4e-61	7	7	5	4	5	5	0	0	5	4	5	5	0	0	26.9	34.208	305	NaN	NaN
1450	Q8NCC3;H3BMU8;H3BPT3;B4DJW4;H3BM47;B4DUD1	Group XV phospholipase A2	PLA2G15	NaN	NaN	NaN	NaN	-1.00561	-1.13066								1	1	1	1	0.152964	0.110582	NaN	NaN	NaN	NaN	6.88064	7.08178	5.39e-15	3	3	0	0	0	0	2	3	0	0	0	0	2	3	10.4	46.657	412	NaN	NaN
1451	Q9GZU8;H3BMX9;H3BUL4;H3BP64;H3BSY6;H3BTP8;H3BTI2;H3BQQ6;H3BSF0;Q6P4H7;H3BN22;H3BU93;H3BPF9;H3BPH9	Protein FAM192A	FAM192A;NIP30	0.0999554	0.32255	NaN	NaN	NaN	NaN								0.754943	0.274519	1	1	1	1	7.62902	7.76223	NaN	NaN	NaN	NaN	1.08e-95	4	4	0	0	4	4	0	0	0	0	4	4	0	0	19.7	28.912	254	0.0985544	NaN
1453	H3BN98;I3L246;Q15041;H3BPJ2;I3L303;H3BT37;H3BV27;F5GXP4;H3BS91;H3BTX6		RPS15A	-0.277746	-0.322335	0.231338	0.0706683	NaN	NaN								0.339296	0.180627	0.768683	0.938575	1	1	8.7326	8.66097	7.88716	7.86879	6.29949	6.62975	2.55e-106	10	4	8	9	9	7	5	5	3	3	3	3	1	1	46.8	27.168	237	-0.00226299	0.170583
1454	Q8NBZ0;H3BNM4;J3KNE2;I3L270;I3NI13;Q6Y2K3	INO80 complex subunit E	INO80E	0.0482483	0.447788	NaN	NaN	NaN	NaN								0.947647	0.235353	1	1	1	1	6.51659	6.54411	NaN	NaN	NaN	NaN	5.06e-05	1	1	0	0	1	1	0	0	0	0	1	1	0	0	5.7	26.478	244	NaN	NaN
1456	Q99547;H3BNT4;H3BSB3;H3BU96;H3BNK8	M-phase phosphoprotein 6	MPHOSPH6	0.0948131	0.250299	NaN	NaN	NaN	NaN								0.769508	0.302715	1	1	1	1	7.79018	7.9424	NaN	6.5831	NaN	NaN	1.85e-29	2	2	0	1	2	2	0	0	0	1	2	2	0	0	20	19.024	160	NaN	NaN
1458	H3BP20;P06865;H3BS10;H3BTD4;H3BU85;E9PGL4;B4DKE7;H3BQ04;H3BT62;H3BVH8;H3BRP6	Beta-hexosaminidase subunit alpha	HEXA	-0.304691	-0.0122509	0.0519303	0.300102	-0.682171	-0.481997								0.311512	0.963002	0.993284	0.743083	0.391717	0.627444	8.60401	9.04175	7.7823	7.89802	8.20276	8.45478	5.66e-86	14	14	2	2	9	9	13	13	2	2	9	9	13	13	28.1	61.999	540	-0.0457292	-0.220701
1459	O75150;H3BP71;O75150-4;O75150-3;F8W8Z4;H3BS50	E3 ubiquitin-protein ligase BRE1B	RNF40	0.228219	0.0895886	NaN	NaN	NaN	NaN								0.43023	0.824709	1	1	1	1	7.71424	7.70213	NaN	NaN	NaN	NaN	1.97e-08	3	3	0	0	3	2	0	0	0	0	3	2	0	0	2.9	113.65	1001	0.117296	0.23033
1460	P42126;H3BP91;P42126-2;Q96DC0;H3BS70	Enoyl-CoA delta isomerase 1, mitochondrial	ECI1;DCI	-0.949961	-0.885658	NaN	NaN	-1.0922	-1.33204	Yes	+	+					0.000727748	8.55e-05	1	1	0.11597	0.0413666	8.43033	8.40358	NaN	NaN	7.1887	7.40026	8.85e-52	7	7	0	0	3	3	4	5	0	0	3	3	4	5	29.1	32.816	302	-0.573037	-0.58938
1461	P34949;H3BPB8;P34949-2;F5GX71;H3BUZ9;H3BT48;H3BP57;H3BPP3;H3BMZ9;H3BT46;H3BQX0;H3BPM5;H3BU66;H3BUG1;H3BPU7	Mannose-6-phosphate isomerase	MPI	-0.415313	0.0311053	NaN	NaN	NaN	NaN								0.134953	0.993038	1	1	1	1	7.64102	7.36827	NaN	NaN	NaN	NaN	2.87e-29	2	2	0	0	2	1	0	0	0	0	2	1	0	0	11.3	46.655	423	NaN	NaN
1463	H3BPE7;P35637;P35637-2	RNA-binding protein FUS	FUS	0.102115	0.249158	1.49273	0.276333	-0.122367	-0.628051								0.49837	0.159461	0.0247836	0.776098	0.806202	0.329767	9.27003	9.16658	7.71872	7.80345	6.97667	7.26472	1.83e-78	7	5	3	3	7	7	3	4	2	2	5	5	1	2	15.7	53.496	527	-0.00452274	-0.182947
1464	Q16775;Q16775-2;H3BPK3;H3BPQ4;H3BQW8;E7EN93;H3BV79	Hydroxyacylglutathione hydrolase, mitochondrial	HAGH	0.0728201	0.00977674	NaN	NaN	-0.274237	-0.401183								0.69008	0.889098	1	1	0.646169	0.52785	8.11005	8.17883	6.71764	6.57442	7.3542	7.4548	1.31e-31	6	6	1	1	2	2	5	5	1	1	2	2	5	5	23.4	33.805	308	0.115166	0.244377
1466	Q9UGJ1;Q9UGJ1-2;H3BPU4;Q9BVR6	Gamma-tubulin complex component 4	TUBGCP4	-0.458585	-0.0754469	NaN	NaN	NaN	NaN								0.100003	0.684597	1	1	1	1	7.71358	7.67159	NaN	NaN	NaN	NaN	6.92e-05	2	2	0	0	2	2	0	0	0	0	2	2	0	0	4.8	76.088	667	-0.082637	NaN
1467	Q86UK7;Q86UK7-3;Q86UK7-2;H3BQQ2	Zinc finger protein 598	ZNF598	0.210061	0.263715	NaN	NaN	NaN	NaN								0.421419	0.382834	1	1	1	1	7.97534	7.85692	NaN	NaN	NaN	NaN	1.28e-05	2	2	0	0	2	2	0	0	0	0	2	2	0	0	2.1	98.636	904	NaN	0.81947
1469	O75808;O75808-2;H3BR03;REV__B7WPD1	Calpain-15	SOLH	-0.198226	-0.10035	NaN	NaN	NaN	NaN								0.452534	0.58194	1	1	1	1	6.17895	6.72975	NaN	NaN	NaN	NaN	1.41e-05	2	1	0	0	2	2	0	0	0	0	1	1	0	0	2.9	117.31	1086	NaN	NaN
1470	Q96GQ5;H3BSM7;H3BR29;Q96GQ5-2;B4DJP2;I3L2V0	UPF0420 protein C16orf58	C16orf58	-0.11671	NaN	0.44268	0.863342	NaN	NaN								0.645611	1	0.512996	0.271116	1	1	7.59142	6.33949	7.82805	7.25983	NaN	NaN	1.82e-30	4	4	4	2	2	1	0	0	4	2	2	1	0	0	14.5	51.017	468	-0.0673794	0.192975
1471	P27449;H3BR50	V-type proton ATPase 16 kDa proteolipid subunit	ATP6V0C	-0.395676	-0.210024	-0.909573	-1.12144	NaN	NaN								0.132488	0.387694	0.308196	0.16195	1	1	8.96764	8.67134	8.94535	9.09527	NaN	NaN	1.08e-50	2	2	2	2	1	1	0	0	2	2	1	1	0	0	31.6	15.736	155	-0.200896	NaN
1472	H3BRJ5;Q9P2H3-2;Q8IWR1;F5GZP3;C9J614	Tripartite motif-containing protein 59	TRIM59	0.222771	-0.0671419	NaN	NaN	NaN	NaN								0.286967	0.858927	1	1	1	1	8.12392	8.1712	NaN	NaN	NaN	NaN	2.3e-07	2	1	0	0	2	2	0	0	0	0	1	1	0	0	3.5	108.68	948	NaN	NaN
1473	O14562;H3BRL3;H3BUM8	Ubiquitin domain-containing protein UBFD1	UBFD1	-0.211206	-0.0843902	NaN	NaN	0.36246	0.68831								0.47515	0.803113	1	1	0.666903	0.436765	8.31867	8.2876	NaN	NaN	6.812	6.61677	1.31e-24	3	3	0	0	3	2	2	2	0	0	3	2	2	2	13.3	33.382	309	NaN	NaN
1474	Q99613;H3BRV0;B5ME19;H3BPE4;H3BPE3;H3BTY8	Eukaryotic translation initiation factor 3 subunit C	EIF3C;EIF3CL	-0.0305797	-0.067003	1.14454	-0.122022	0.547656	0.172077								0.964801	0.814509	0.0934234	0.67493	0.503209	0.844942	9.28062	9.4334	7.43889	7.2982	7.29152	7.27621	0	25	25	2	1	23	23	6	7	2	1	23	23	6	7	29.4	105.34	913	-0.0091903	0.109312
1478	H3BTH8;Q96S86;Q86UW8	Hyaluronan and proteoglycan link protein 3	HAPLN3	0.876572	NaN	2.02844	1.58418	0.277225	0.0685985		+						0.00138246	1	0.00417666	0.00546765	0.567943	0.745444	7.79873	7.6775	9.25955	9.28448	8.70486	8.70075	2.34e-11	3	2	2	2	1	1	2	3	1	1	1	1	1	2	7.3	47.757	422	1.03626	NaN
1479	Q16254;H3BVE4;H3BTM3	Transcription factor E2F4	E2F4	-0.0683647	-0.225033	NaN	NaN	NaN	NaN								0.696532	0.332067	1	1	1	1	6.67083	6.98759	NaN	NaN	NaN	NaN	8.34e-18	1	1	0	0	1	1	0	0	0	0	1	1	0	0	3.9	43.96	413	NaN	NaN
1481	Q7Z6E9;Q7Z6E9-2;Q7Z6E9-4;H3BUN0;I3L3Y2;Q7Z6E9-3	E3 ubiquitin-protein ligase RBBP6	RBBP6	0.00130234	0.106994	NaN	NaN	NaN	NaN								0.844425	0.892773	1	1	1	1	6.77156	7.04368	NaN	NaN	NaN	NaN	1.41e-05	1	1	0	0	1	1	0	0	0	0	1	1	0	0	1.1	201.56	1792	NaN	NaN
1482	Q8N543;H3BUQ2;Q8N543-2;H3BUA6;H3BR79	2-oxoglutarate and iron-dependent oxygenase domain-containing protein 1	OGFOD1	0.325702	-0.100214	NaN	NaN	NaN	NaN								0.452615	0.582252	1	1	1	1	7.0493	7.17397	NaN	NaN	NaN	NaN	5.53e-19	3	3	0	0	2	2	0	0	0	0	2	2	0	0	6.1	63.245	542	NaN	NaN
1483	H3BUT6;Q9NTJ4;Q9NTJ4-2;Q9NTJ4-3;B4DH23;H3BQH9;H3BUW3;H3BRI3;H3BMJ3;H3BQJ2;H3BRV3	Alpha-mannosidase 2C1	MAN2C1	-0.0726366	0.00349454	-0.112583	NaN	NaN	NaN								0.758762	0.840507	0.911868	1	1	1	7.60552	6.87112	8.64345	NaN	NaN	NaN	4.95e-07	3	3	1	0	2	2	0	0	1	0	2	2	0	0	3.3	117.19	1057	NaN	NaN
1485	O95166;H6UMI1;Q9H0R8-2;Q9H0R8;F5GZY7;I3L3J4	Gamma-aminobutyric acid receptor-associated protein;Gamma-aminobutyric acid receptor-associated protein-like 1	GABARAP;GABARAPL1	-0.0811726	-0.151785	NaN	NaN	-0.380752	NaN								0.764198	0.484392	1	1	0.545842	1	8.00677	7.87685	NaN	NaN	7.0887	6.6763	2.66e-10	3	3	0	0	1	1	3	1	0	0	1	1	3	1	34.2	13.918	117	NaN	NaN
1486	Q06481;H7BXI4;Q06481-3;Q06481-2;Q06481-4;F5GZY0;F5H845;Q06481-5;E9PSC7;E9PQS3;E9PJ13;E9PK76	Amyloid-like protein 2	APLP2	-0.678463	-0.374981	NaN	NaN	-0.797216	-1.08403								0.0160861	0.119685	1	1	0.303178	0.141574	7.72337	7.81428	NaN	NaN	7.83643	8.07203	6.19e-94	13	12	0	0	3	4	10	9	0	0	3	4	9	8	20.3	86.955	763	NaN	NaN
1487	Q9NP58;Q9NP58-4;H7BXK9	ATP-binding cassette sub-family B member 6, mitochondrial	ABCB6	-0.340228	-0.144172	NaN	-0.533247	NaN	NaN								0.216979	0.558355	1	0.287331	1	1	7.78167	8.98231	6.36218	7.29261	6.69166	7.03121	1.32e-32	7	7	1	3	4	4	1	1	1	3	4	4	1	1	10	93.884	842	-1.08027	NaN
1488	Q7L2E3-2;Q7L2E3;H7BXY3;Q7L2E3-3	Putative ATP-dependent RNA helicase DHX30	DHX30	0.0832436	0.00428201	-0.209571	0.413131	2.00866	NaN								0.747963	0.952578	0.674076	0.68161	0.00546638	1	7.83331	8.05411	7.36961	7.54507	6.79857	NaN	8.32e-85	12	12	1	3	6	7	1	0	1	3	6	7	1	0	10.3	136.11	1222	-0.0408382	0.0251036
1489	Q8IXI2-3;J9JIH9;Q8IXI2-2;Q8IXI2-5;Q8IXI2;H7BXZ6;Q8IXI2-4;J3KSX7;Q8IXI2-6;K7EIQ7	Mitochondrial Rho GTPase 1;Mitochondrial Rho GTPase	RHOT1	NaN	NaN	-0.247709	-0.35266	NaN	NaN								1	1	0.638328	0.434849	1	1	7.46246	7.61177	7.58591	7.57055	NaN	NaN	2.17e-16	3	2	2	2	2	2	0	0	2	2	1	1	0	0	4.3	79.547	691	-0.227658	1.03168
1490	H7BY58;J3KP72;P22061-2;P22061;B7Z972;F8WAX2;F8WAV5;F8WDT3;C9J0F2;H7C4X2	Protein-L-isoaspartate O-methyltransferase;Protein-L-isoaspartate(D-aspartate) O-methyltransferase	PCMT1	-0.229438	-0.213791	NaN	NaN	-0.422319	-0.468375								0.4012	0.324185	1	1	0.64161	0.463579	9.02069	9.07606	6.74235	6.71831	7.87637	7.8302	5.36e-104	13	13	1	1	10	6	9	7	1	1	10	6	9	7	55.2	30.358	286	-0.213169	-0.175173
1491	H7BY82		COL5A1	1.06405	NaN	0.0141139	-0.875173	0.217027	-0.341413		+						0.000381506	1	0.932092	0.214399	0.629101	0.798412	7.48924	7.31963	8.4677	8.58713	8.341	8.48434	3.39e-196	7	2	6	6	4	4	6	6	2	2	1	1	2	2	44.8	23.534	210	0.941482	0.696447
1492	Q9Y5Q8-3;Q9Y5Q8;H7BY84;Q9Y5Q8-2;Q5T7U1;H9KV68;Q5T7U0;Q5T7U4;H0Y3Y0	General transcription factor 3C polypeptide 5	GTF3C5	0.263502	0.403335	NaN	NaN	NaN	NaN								0.400201	0.1925	1	1	1	1	7.22006	7.47245	NaN	NaN	NaN	NaN	2.89e-05	2	2	0	0	2	2	0	0	0	0	2	2	0	0	4.9	60.368	526	0.183328	0.0190973
1493	Q16718;Q5H9R2;H7BYD0;C9IZN5;F8WAS3	NADH dehydrogenase [ubiquinone] 1 alpha subcomplex subunit 5	NDUFA5;DKFZp781K1356	-0.362558	-0.178245	-0.311816	-0.2752	NaN	NaN								0.203897	0.522941	0.672723	0.754613	1	1	8.1274	8.30587	8.7468	8.84559	NaN	NaN	4.02e-106	6	6	6	6	4	4	0	0	6	6	4	4	0	0	52.6	13.459	116	-0.374561	-0.389126
1495	O94822-3;O94822;H7BYG8;O94822-2	E3 ubiquitin-protein ligase listerin	LTN1	0.109381	-0.0379757	NaN	NaN	NaN	NaN								0.911597	0.793053	1	1	1	1	6.81826	7.78893	NaN	NaN	NaN	NaN	2.85e-23	5	5	0	0	3	4	0	0	0	0	3	4	0	0	4.5	205.17	1812	NaN	0.0864307
1496	Q8NFV4;Q8NFV4-4;H7BYM8;H7BZ58;C9J7Q4;Q8NFV4-5;H7C396;Q8NFV4-2;Q8NFV4-3;H0YC52	Abhydrolase domain-containing protein 11	ABHD11	NaN	NaN	NaN	NaN	-0.318239	-0.845423								1	1	1	1	0.611554	0.217563	NaN	NaN	NaN	NaN	6.4878	6.72126	1.4e-05	2	2	0	0	0	0	2	2	0	0	0	0	2	2	6.3	34.69	315	0.0833836	-0.104471
1500	P30711;H7BZG9;Q6IC69	Glutathione S-transferase theta-1	GSTT1	-0.297787	-0.330685	NaN	NaN	NaN	NaN								0.289987	0.185055	1	1	1	1	7.19728	6.83412	NaN	NaN	NaN	NaN	2.73e-10	3	3	0	0	3	2	0	0	0	0	3	2	0	0	19.6	27.335	240	-0.195897	NaN
1501	H7BZJ3	Thioredoxin	PDIA3	-0.0236463	-0.0646412	NaN	NaN	-0.353447	-0.368654								0.963711	0.823906	1	1	0.570813	0.560519	8.84306	9.09795	7.75403	7.17391	7.76562	7.70013	7.16e-116	10	1	2	3	10	9	6	6	1	1	1	1	1	1	77.2	13.519	123	-0.00466741	0.100128
1504	H7BZM7;O75312;H7C0E5	Zinc finger protein ZPR1	ZNF259	0.0656445	-0.0994	NaN	NaN	NaN	NaN								0.853528	0.647208	1	1	1	1	7.79788	8.09899	NaN	NaN	NaN	NaN	2.96e-61	8	8	0	0	6	7	0	0	0	0	6	7	0	0	22.3	47.528	430	0.207018	0.0241938
1505	H7BZT4;P61956;P61956-2;A8MU27;B4DUW4;A8MUA9;P55854;Q6EEV6	Small ubiquitin-related modifier 2;Small ubiquitin-related modifier 3;Small ubiquitin-related modifier 4	SUMO2;SUMO3;SUMO4	0.116609	0.160033	-0.152243	-0.712342	NaN	NaN								0.506596	0.439669	0.793784	0.255575	1	1	8.73994	8.78801	8.14158	8.35311	6.66502	NaN	3.95e-13	2	2	1	1	2	2	1	0	1	1	2	2	1	0	23.2	10.839	95	0.0878702	0.139712
1508	P30042;H7C1F6;P30042-2;H7BYH1;F2Z2Q0;H7C2G3	ES1 protein homolog, mitochondrial	C21orf33	-0.406382	-0.173998	NaN	NaN	-0.152567	0.00461167								0.152249	0.474413	1	1	0.775027	0.878713	8.159	8.52515	NaN	NaN	6.95765	6.98185	1.77e-31	4	2	0	0	2	3	3	2	0	0	1	1	1	1	24.3	28.17	268	-0.20136	-0.273098
1509	Q96K37;H7C1I0;Q96K37-2	Solute carrier family 35 member E1	SLC35E1	NaN	NaN	-0.946784	-1.25854	NaN	NaN								1	1	0.168526	0.0277428	1	1	7.01607	NaN	7.55133	7.3504	NaN	NaN	3.69e-05	2	2	2	2	1	0	0	0	2	2	1	0	0	0	5.1	44.772	410	NaN	NaN
1510	Q6BDS2;H7C1J4	UHRF1-binding protein 1	UHRF1BP1	0.596532	-0.0192993	NaN	NaN	NaN	NaN								0.120572	0.781075	1	1	1	1	6.87169	7.22534	7.04395	6.86144	NaN	NaN	1.1e-07	3	3	1	1	1	2	0	0	1	1	1	2	0	0	3.1	159.48	1440	NaN	NaN
1513	H7C1Z7;Q9GZU7;Q9GZU7-2;Q9GZU7-3;H7C270	Carboxy-terminal domain RNA polymerase II polypeptide A small phosphatase 1	CTDSP1	-0.186003	0.362396	NaN	NaN	NaN	NaN								0.47325	0.245704	1	1	1	1	7.02073	7.30001	6.91671	NaN	NaN	NaN	3.04e-10	3	3	1	0	2	1	0	0	1	0	2	1	0	0	9.5	29.09	262	-0.153719	NaN
1516	H7C2Q8;Q99848	Probable rRNA-processing protein EBP2	EBNA1BP2	0.173301	0.0847686	0.648573	0.490999	NaN	NaN								0.50665	0.655452	0.293079	0.329375	1	1	7.97216	8.14	8.54763	8.64646	NaN	NaN	1.22e-60	11	11	7	10	3	5	0	0	7	10	3	5	0	0	34.1	40.684	361	-0.199487	NaN
1518	Q9BXB5;Q9BXB5-2;H7C487	Oxysterol-binding protein-related protein 10;Oxysterol-binding protein	OSBPL10	-0.00919349	0.301069	NaN	NaN	NaN	NaN								0.821645	0.343347	1	1	1	1	7.0558	7.29477	NaN	NaN	NaN	NaN	6.89e-08	3	2	1	1	2	2	0	0	0	0	1	2	0	0	5.8	83.969	764	NaN	NaN
1520	Q9Y2G3;H7C4W6	Probable phospholipid-transporting ATPase IF	ATP11B	-0.171125	-0.0258851	NaN	NaN	NaN	NaN								0.528823	0.839703	1	1	1	1	7.25938	7.36014	NaN	NaN	NaN	NaN	6.82e-07	3	3	0	0	2	3	0	0	0	0	2	3	0	0	2.4	134.19	1177	NaN	NaN
1521	O75095;O75095-2;H7C557	Multiple epidermal growth factor-like domains protein 6	MEGF6	NaN	NaN	1.36589	1.58717	0.732946	NaN								1	1	0.025938	0.00745245	0.337668	1	7.34596	7.28726	7.82604	7.85718	6.69915	6.26081	2.34e-07	2	2	1	1	1	1	1	1	1	1	1	1	1	1	1.5	161.18	1541	NaN	NaN
1523	Q2TAA2;H7C5G1;B4DMV3;C9JE02;C9J5J2;C9JDY4	Isoamyl acetate-hydrolyzing esterase 1 homolog	IAH1	-0.16974	-0.159097	0.00684646	0.176309	-0.489541	-0.596233								0.605118	0.480211	0.857912	0.553778	0.570977	0.501481	8.43033	9.15685	9.66842	9.82878	8.24684	8.24905	9.96e-49	6	6	1	1	2	2	4	4	1	1	2	2	4	4	29.4	27.598	248	-0.032551	0.0315331
1524	H9KV44;Q14156;Q14156-2;Q14156-3	Protein EFR3 homolog A	EFR3A	NaN	0.258243	-0.176207	-0.239406	NaN	NaN								1	0.547415	0.705968	0.546247	1	1	6.96153	6.90069	7.68858	7.57291	NaN	NaN	4.07e-49	6	6	3	3	1	1	0	0	3	3	1	1	0	0	11.2	92.94	821	0.525067	0.648304
1525	Q9NZV5;H9KV50;Q9NZV5-2	Selenoprotein N	SEPN1	NaN	NaN	-0.188474	-0.124327	NaN	NaN								1	1	0.694179	0.672292	1	1	NaN	NaN	7.20615	6.97122	NaN	NaN	1.11e-23	1	1	1	1	0	0	0	0	1	1	0	0	0	0	3.1	65.848	590	NaN	NaN
1527	H9KVA9;P46736;P46736-3;P46736-2;P46736-5;P46736-4	Lys-63-specific deubiquitinase BRCC36	BRCC3	-0.0369228	-0.00024707	NaN	NaN	NaN	NaN								0.941471	0.938733	1	1	1	1	8.12629	8.09297	NaN	NaN	6.46667	5.99257	5.13e-14	3	3	0	0	2	2	1	1	0	0	2	2	1	1	11.7	36.138	317	-0.154072	NaN
1528	I1E4Y6;Q6Y7W6-3;Q6Y7W6;Q6Y7W6-4;E7ESB6;E9PC50;C9JHW1;C9IYH5;C9JRZ2;C9JHT0;C9J0V6;C9JXQ0;C9JPV7;F8WCD5;C9JH78;REV__Q86UU1;REV__Q86UU1-2;REV__E9PMZ5;REV__E9PKC1;Q9H7I8;C9JH18	PERQ amino acid-rich with GYF domain-containing protein 2	GIGYF2	-0.016951	0.0324135	NaN	NaN	NaN	NaN								1	0.816506	1	1	1	1	8.11588	8.26813	NaN	6.80635	NaN	NaN	2.51e-63	12	12	0	1	7	11	0	0	0	1	7	11	0	0	9.5	152.53	1321	-0.332426	-0.0419438
1529	I3L097;Q6ZSR9	Uncharacterized protein FLJ45252		-0.0683343	-0.115732	NaN	NaN	NaN	NaN								0.777802	0.602808	1	1	1	1	7.51978	8.0923	NaN	NaN	NaN	NaN	4.53e-06	3	3	0	0	2	3	0	0	0	0	2	3	0	0	18.9	37.956	355	NaN	0.0827286
1531	I3L0C1;Q96Q15;J3KRA9;Q96Q15-2;Q96Q15-3;Q96Q15-4;H3BQN7;I3L144	Serine/threonine-protein kinase SMG1	SMG1	-0.00218779	-0.199931	-1.23638	-1.34553	NaN	NaN								0.953359	0.37665	0.108558	0.0328709	1	1	7.31983	7.65797	7.81626	8.12254	NaN	NaN	2.83e-39	6	6	1	1	4	5	0	0	1	1	4	5	0	0	2.5	410.62	3662	0.0100636	NaN
1532	Q9NUU7;I3L0H8;H3BQK0;Q9UMR2-4;I3L352;B4DRZ7;Q9UMR2-3;H3BMQ5;H3BTB3	ATP-dependent RNA helicase DDX19A	DDX19A;DDX19B	-0.101454	-0.0395331	NaN	NaN	NaN	NaN								0.745812	0.886516	1	1	1	1	8.68343	8.76826	NaN	NaN	NaN	NaN	6.31e-110	10	2	0	0	8	9	0	0	0	0	2	2	0	0	26.8	53.974	478	-0.0327281	-0.067501
1534	P46459;I3L0N3;B4DFA2;I3L2G1;I3L0L3;K7EQD6;I3L4Q9;I3L338	Vesicle-fusing ATPase	NSF	-0.111836	-0.197523	0.263274	-0.149468	NaN	NaN								0.712038	0.36672	0.642187	0.906164	1	1	9.26564	9.36342	8.7611	8.67586	5.93789	NaN	6.21e-212	33	32	16	14	26	23	1	0	16	14	25	22	1	0	45.7	82.593	744	0.0163537	0.154667
1535	Q8TBP0;Q8N3Z4;I3L4U2;I3L0V9;I3L1E0;I3L4U4;I3L4T6;I3L0U9	TBC1 domain family member 16	TBC1D16	0.424151	0.326101	NaN	NaN	NaN	NaN								0.29725	0.417317	1	1	1	1	6.33054	6.79585	NaN	NaN	NaN	NaN	0.00041879	1	1	0	0	1	1	0	0	0	0	1	1	0	0	1.4	86.371	767	NaN	NaN
1537	O95476;I3L4B2;I3L3K5;I3L0X6;I3L1D9;I3L4W0	CTD nuclear envelope phosphatase 1	CTDNEP1	NaN	NaN	-0.606349	-0.180028	NaN	NaN								1	1	0.349631	0.60983	1	1	NaN	NaN	7.39007	7.44325	NaN	NaN	5.32e-05	2	2	2	2	0	0	0	0	2	2	0	0	0	0	8.2	28.377	244	-0.0687103	-0.0312541
1539	P30519;I3L1F5;I3L159;I3L430;I3L463;I3L4P8;I3L276;I3L1Y2	Heme oxygenase 2	HMOX2	0.206552	0.0483109	-0.646506	0.692116	NaN	NaN								0.429172	0.766413	0.323446	0.296962	1	1	7.97255	8.17511	7.43439	7.92878	NaN	NaN	3.95e-37	6	6	2	3	4	3	0	0	2	3	4	3	0	0	26.3	36.032	316	0.290307	0.662026
1540	Q8N4S7;Q8N4S7-2;I3L265;Q8N4S7-3;I3L1A2	Progestin and adipoQ receptor family member 4	PAQR4	NaN	NaN	0.285538	-0.373039	NaN	NaN								1	1	0.699168	0.444871	1	1	7.00078	NaN	7.7996	7.95839	NaN	NaN	2.38e-06	3	3	2	2	1	0	0	0	2	2	1	0	0	0	11.7	29.126	273	NaN	NaN
1542	I3L2J0;Q96RK0;I3L190;I3L135;I3L1Q4;I3L373	Protein capicua homolog	CIC	0.0146777	0.154973	NaN	NaN	NaN	NaN								0.99884	0.660301	1	1	1	1	7.32166	7.30893	NaN	NaN	NaN	NaN	2.39e-18	4	4	0	0	4	3	0	0	0	0	4	3	0	0	2.2	257.75	2514	NaN	NaN
1544	O14641;I3L2N2;I3L2W9	Segment polarity protein dishevelled homolog DVL-2	DVL2	0.216305	0.291106	NaN	NaN	NaN	NaN								0.407825	0.225107	1	1	1	1	7.82378	7.95208	NaN	NaN	NaN	NaN	3.53e-23	1	1	0	0	1	1	0	0	0	0	1	1	0	0	2	78.947	736	0.0306892	0.177441
1545	I3L504;P63241-2;P63241;I3L397;Q6IS14;Q9GZV4;C9J4W5;C9J7B5;F8WCJ1	Eukaryotic translation initiation factor 5A-1;Eukaryotic translation initiation factor 5A-1-like;Eukaryotic translation initiation factor 5A-2	EIF5A;EIF5AL1;EIF5A2	0.0751583	0.0109925	0.117622	-0.371331	0.219775	0.245485								0.542823	0.863945	0.808129	0.644503	0.626248	0.581718	9.88111	9.8029	8.49549	8.764	8.19593	8.2571	2.21e-202	15	15	5	5	15	13	8	8	5	5	15	13	8	8	60.2	20.503	186	-0.370226	-0.496013
1546	I3L4A1;Q96FZ7;I3L4G8;I3L3E4	Charged multivesicular body protein 6	CHMP6	0.282314	0.0510505	NaN	NaN	-0.410253	NaN								0.365479	0.937757	1	1	0.527922	1	7.422	7.46142	7.15476	6.97517	6.36122	NaN	1.48e-28	3	3	1	1	2	2	2	0	1	1	2	2	2	0	15.6	25.824	224	0.0717627	0.0421004
1547	Q9UIC8-2;Q9UIC8;I3L4A2;Q9UIC8-3;I3L537;I3L2Q8;I3L2E3	Leucine carboxyl methyltransferase 1	LCMT1	-0.268927	-0.0274556	NaN	NaN	NaN	NaN								0.315321	0.856091	1	1	1	1	7.82113	7.99665	7.31631	6.99391	NaN	NaN	5.11e-10	4	4	1	1	2	2	0	0	1	1	2	2	0	0	10.9	41.105	357	-0.285741	-0.250598
1548	I3L4C2;Q9UQB8;Q9UQB8-2;Q9UQB8-6;Q9UQB8-4;Q9UQB8-5;Q9UQB8-3;F8W878;I3L327;B4DWA1;I3L2M4;I3L1C8;I3L125;I3L4A3;I3L3C6;I3L3J7;I3L0M4;I3L526;I3L3C5	Brain-specific angiogenesis inhibitor 1-associated protein 2	BAIAP2	0.722517	0.769751	NaN	NaN	NaN	NaN	Yes		+					0.00588263	0.000799634	1	1	1	1	8.00911	8.02379	NaN	NaN	NaN	NaN	8.69e-23	4	4	0	0	4	4	0	0	0	0	4	4	0	0	8.3	61.381	553	0.861161	NaN
1550	P33527-9;P33527;I3L4X2;P33527-4;P33527-3;P33527-2;P33527-7;P33527-6;P33527-5;P33527-8	Multidrug resistance-associated protein 1	ABCC1	-0.401115	-0.113718	-0.816505	-0.4877	NaN	NaN								0.172021	0.657652	0.227069	0.320905	1	1	8.58139	8.6126	7.24269	7.30376	NaN	NaN	3.55e-145	15	15	3	2	11	11	0	0	3	2	11	11	0	0	12.8	172.64	1541	-0.513028	-0.739243
1551	O95071;J3KMW7;E7EMW7;E7ET84;E5RFK7;H0YBB4	E3 ubiquitin-protein ligase UBR5	UBR5	-0.107977	0.123359	NaN	NaN	NaN	NaN								0.667487	0.643276	1	1	1	1	7.76827	8.00911	NaN	NaN	NaN	NaN	1.97e-32	9	9	0	0	7	9	0	0	0	0	7	9	0	0	3.7	309.35	2799	-0.115285	NaN
1552	Q92925;Q92925-2;Q92925-3;J3KMX2;J3QWB6	SWI/SNF-related matrix-associated actin-dependent regulator of chromatin subfamily D member 2	SMARCD2	0.203161	0.0484163	NaN	NaN	NaN	NaN								0.436744	0.898086	1	1	1	1	7.98504	8.12031	NaN	5.78727	NaN	6.74967	3.62e-25	5	4	0	1	3	4	0	1	0	1	2	3	0	1	14.5	58.92	531	-0.316169	NaN
1553	J3KMX7;P08493	Matrix Gla protein	MGP	NaN	NaN	1.44825	1.1388	NaN	NaN								1	1	0.017911	0.048497	1	1	NaN	NaN	8.07838	8.12652	NaN	5.58708	7.84e-19	2	2	2	2	0	0	0	1	2	2	0	0	0	1	18.8	15.325	128	NaN	NaN
1554	Q9GZT3;J3KMY7;G3V2S9;G3V4X6;H0YJ40;H0YJW7;H0YJU7;H0YJ07;H0YJI1	SRA stem-loop-interacting RNA-binding protein, mitochondrial	SLIRP	-0.138823	-0.0097397	0.00515418	0.264678	NaN	NaN								0.68647	0.976637	0.947079	0.656112	1	1	8.55106	8.52124	8.25013	8.2393	NaN	NaN	1.04e-29	8	8	3	5	4	4	0	0	3	5	4	4	0	0	78	12.349	109	-0.110963	-0.188528
1555	J3KN00;Q9P0J0;B4DF76;E7ENQ6;K7EJE1;B4DEZ3	NADH dehydrogenase [ubiquinone] 1 alpha subcomplex subunit 13	NDUFA13	-0.321092	-0.0233117	-0.270203	-0.590984	NaN	NaN								0.263528	0.868598	0.852852	0.555859	1	1	8.1173	8.00117	9.07628	9.1564	NaN	NaN	8.47e-80	9	9	9	8	3	3	0	1	9	8	3	3	0	1	40.1	25.821	227	-0.264478	-0.343124
1557	J3KN16;Q5VYK3;Q5VYK5	Proteasome-associated protein ECM29 homolog	ECM29	-0.0165995	0.0140143	1.18816	0.173956	NaN	0.844755								0.983837	0.854732	0.0803493	0.922227	1	0.320457	8.79911	8.99734	7.58332	7.70112	NaN	6.6768	1.46e-174	28	28	2	3	21	24	0	2	2	3	21	24	0	2	19.2	223.69	2017	-0.0501439	0.0810489
1558	J3KN25;P54803;P54803-4;E7EPA4;P54803-3;P54803-5;G3V5E8;G3V255;G3V4M2	Galactocerebrosidase	GALC	0.655073	0.209135	NaN	NaN	-1.19503	-1.09602								0.0844217	0.652665	1	1	0.0869309	0.136341	7.169	7.19285	6.64578	NaN	7.56652	8.03683	1.9e-13	5	5	1	0	1	1	3	3	1	0	1	1	3	3	6.9	77.063	685	NaN	NaN
1559	O00233;J3KN29;O00233-2;F8W7V8;F5GX23;F5H5V4;F5H169;F5H7X1;F5H182;O00233-3	26S proteasome non-ATPase regulatory subunit 9	PSMD9	-0.298179	-0.0155637	NaN	NaN	-0.380465	-0.422458								0.32307	1	1	1	0.554349	0.486788	8.4901	8.4186	NaN	NaN	6.58405	7.1614	1.12e-42	8	8	0	0	6	6	2	4	0	0	6	6	2	4	40.8	24.682	223	-0.0469211	-0.0363276
1560	J3KN36;Q5JPE7;P69849;Q15155;Q5JPE7-2;F5H826;Q4G177;H3BPS9;H3BTW1;I3L0Q6;H3BUC9	Nodal modulator 2;Nodal modulator 3;Nodal modulator 1	NOMO2;NOMO3;NOMO1	-0.139509	-0.192823	-0.269194	-0.212	-0.162159	-0.37735								0.63137	0.379629	0.722047	0.829998	0.75914	0.55169	9.04399	9.01532	8.46922	8.69494	7.2968	7.36483	4.28e-136	25	25	7	7	18	18	9	7	7	7	18	18	9	7	27.2	139.38	1267	0.0272955	-0.0423642
1561	J3KN62;P55290;B7Z590;P55290-2;P55290-3	Cadherin-13	CDH13	-0.134319	0.238945	-1.93539	-1.13746	-0.473163	-0.274041								0.658581	0.200633	0.0184554	0.154739	0.465557	0.66073	8.67377	8.56908	9.17067	9.25135	7.37302	7.31048	6.62e-67	10	10	8	8	5	6	4	3	8	8	5	6	4	3	17.2	83.396	760	-1.19449	-1.83649
1562	J3KN66;Q5JTV8;E9PKD1;Q5JTV8-2;H0Y4R4;H0YD16;H0YDU3	Torsin-1A-interacting protein 1	TOR1AIP1	0.0416526	0.118346	-0.577466	-0.249402	NaN	NaN								0.784194	0.562936	0.401996	0.785148	1	1	8.78552	8.72078	8.6482	8.5896	NaN	NaN	1.03e-78	15	14	6	9	11	8	0	0	6	9	10	7	0	0	36.4	67.821	599	NaN	NaN
1564	Q0IIM8;J3KN75;Q0IIM8-3;Q0IIM8-2;D6RFZ2;H0Y552	TBC1 domain family member 8B	TBC1D8B	-0.00314508	0.0430873	NaN	NaN	NaN	NaN								0.994143	0.962045	1	1	1	1	7.91863	7.70288	6.7387	NaN	NaN	NaN	9.63e-38	7	7	2	0	6	2	0	0	2	0	6	2	0	0	8.5	128.71	1120	-0.133955	0.346683
1565	J3KN82;Q96GX9;Q96GX9-3	Probable methylthioribulose-1-phosphate dehydratase	APIP	-0.0590892	0.0449464	NaN	NaN	NaN	0.0804784								0.794748	0.910374	1	1	1	0.955206	7.7837	8.00949	NaN	NaN	6.04673	6.59277	3.73e-18	4	4	0	0	2	1	1	2	0	0	2	1	1	2	18.9	29.3	259	-0.0153596	NaN
1566	Q16134;J3KND9;D6RAD5	Electron transfer flavoprotein-ubiquinone oxidoreductase, mitochondrial	ETFDH	-0.5536	-0.359196	NaN	NaN	NaN	NaN								0.0483622	0.149935	1	1	1	1	7.80155	7.61765	NaN	6.83951	NaN	NaN	2.53e-09	4	4	0	1	3	2	0	0	0	1	3	2	0	0	6.3	68.495	617	-0.792832	-0.386038
1567	O14618;J3KNF4;E9PK03;E9PP76	Copper chaperone for superoxide dismutase;Superoxide dismutase [Cu-Zn]	CCS	-0.280592	-0.161049	NaN	NaN	NaN	NaN								0.317311	0.462448	1	1	1	1	7.2987	7.66752	NaN	NaN	5.67285	NaN	3.12e-16	2	2	0	0	1	1	1	0	0	0	1	1	1	0	7.7	29.04	274	0.00331442	-0.070252
1568	J3KNF6;Q6NW40	RGM domain family member B	RGMB	NaN	NaN	NaN	NaN	-1.16164	-1.70312								1	1	1	1	0.0956358	0.00928563	NaN	NaN	NaN	NaN	7.39415	7.45806	3.94e-08	4	4	0	0	0	0	4	4	0	0	0	0	4	4	9.4	51.924	478	NaN	NaN
1569	J3KNF8;O43169;H3BUX2;D6RFH4;J3QR91	Cytochrome b5 type B	CYB5B	0.282434	0.336052	0.401015	0.616322	NaN	NaN								0.280411	0.157361	0.500056	0.289212	1	1	8.01949	8.08174	8.36114	8.31378	NaN	NaN	1.36e-31	5	5	4	4	2	2	0	0	4	4	2	2	0	0	54	16.694	150	0.297133	0.349125
1570	J3KNH4;Q96JY6	PDZ and LIM domain protein 2	PDLIM2	0.133997	-0.0398159	NaN	NaN	NaN	NaN								0.392838	0.885572	1	1	1	1	8.9552	8.94841	NaN	NaN	6.48688	6.30029	1.85e-51	6	2	0	0	4	3	2	1	0	0	1	1	1	0	12	62.745	602	0.151989	NaN
1571	J3KNI1;Q9H9E3;Q9H9E3-3;Q9H9E3-2;H3BMV9;J3KRB5	Conserved oligomeric Golgi complex subunit 4	COG4	0.202406	0.0795958	NaN	NaN	NaN	NaN								0.525858	0.853918	1	1	1	1	7.5358	7.80401	7.04305	NaN	NaN	NaN	9.31e-18	5	5	1	0	3	4	0	0	1	0	3	4	0	0	8.9	89.5	789	-0.0993862	0.0141935
1572	P45984;P45984-4;P45984-2;P45984-3;J3KNK1	Mitogen-activated protein kinase 9	MAPK9	0.00375918	-0.0182945	NaN	NaN	NaN	NaN								0.96625	0.883786	1	1	1	1	7.62873	7.90816	NaN	NaN	NaN	NaN	2.59e-05	2	2	0	0	2	2	0	0	0	0	2	2	0	0	3.8	48.139	424	NaN	NaN
1573	J3KNL3;Q9BWS9-2;Q9BWS9;Q9BWS9-3;E9PPA0;E9PPH0;E9PRL3;E9PIP0;E9PI70;H0YC89;E9PKF1;H0YCC4;H0YDL6	Chitinase domain-containing protein 1	CHID1	-0.313372	-0.319774	NaN	-0.257876	-0.597182	-0.841535								0.275841	0.169601	1	0.527161	0.368944	0.283113	8.10745	8.44503	6.79081	7.0103	7.72037	8.03707	2.05e-105	14	14	1	1	3	4	11	11	1	1	3	4	11	11	47.5	48.215	423	-0.454387	-0.0387171
1574	J3KNL6;O15027-5;O15027;O15027-3;O15027-4;O15027-2;H0Y5S1;Q8N9G1	Protein transport protein Sec16A	SEC16A	0.00199646	-0.0726839	NaN	NaN	NaN	NaN								0.88802	0.840903	1	1	1	1	8.37136	8.30527	NaN	NaN	NaN	NaN	3.12e-28	8	8	0	0	7	7	0	0	0	0	7	7	0	0	3.4	251.89	2357	0.00115371	0.178094
1575	J3KNN5;Q9UJV9;H0Y8L8	Probable ATP-dependent RNA helicase DDX41	DDX41	0.421992	0.577478	NaN	NaN	NaN	NaN								0.131319	0.0407476	1	1	1	1	7.76284	7.65756	6.81109	NaN	NaN	NaN	2.5e-12	5	5	1	0	4	4	0	0	1	0	4	4	0	0	9.4	71.648	640	0.404249	NaN
1576	J3KNP3;O75094;O75094-3;O75094-2	Slit homolog 3 protein	SLIT3	-0.104206	NaN	-1.60059	-1.58841	NaN	NaN								0.699233	1	0.0147323	0.0118699	1	1	7.83481	NaN	8.39335	8.4399	6.01368	6.04135	1.78e-64	12	11	8	9	2	0	1	1	7	8	2	0	1	1	9.1	168.56	1530	0.143916	NaN
1577	Q4ZHG4;Q4ZHG4-2;J3KNQ2	Fibronectin type III domain-containing protein 1	FNDC1	NaN	0.179418	NaN	NaN	0.103896	-0.257812								1	0.720089	1	1	0.950848	0.626858	6.54508	6.86009	NaN	NaN	6.9775	6.69684	1.68e-09	4	4	0	0	1	1	2	2	0	0	1	1	2	2	2.6	205.56	1894	1.22916	NaN
1578	J3KNQ4;Q9NVD7;F5H1R9;B7Z952;E9PS97;Q9NVD7-2	Alpha-parvin	PARVA	-0.0057155	-0.0906859	0.614826	0.422347	0.0346445	-0.147815								0.978285	0.721971	0.317311	0.3916	0.828906	0.961814	8.87467	9.09701	8.63711	8.67893	8.12317	8.24381	5.32e-300	17	14	9	9	10	12	14	13	7	8	8	9	11	11	38.3	46.589	412	-0.0873041	-0.19131
1579	J3KNW4;Q14192;Q5TM15;F8WDA8;C9J3S8	Four and a half LIM domains protein 2	FHL2	0.511138	0.338993	1.59263	0.965996	0.306675	0.303883	Yes	+						0.000167051	0.0293267	0.0128088	0.0724408	0.539097	0.531602	9.85047	9.79813	8.63267	8.83681	7.95793	8.12607	0	25	25	3	3	24	20	2	3	3	3	24	20	2	3	61.4	44.205	389	0.270947	0.0853436
1580	J3KNX9;Q92614;Q92614-4;Q92614-2;Q92614-3;Q92614-5;H0YEV9	Unconventional myosin-XVIIIa	MYO18A	0.138476	0.185574	-0.148761	0.30655	NaN	NaN								0.489957	0.39059	0.732599	0.805011	1	1	8.13928	8.30901	7.54891	7.29221	NaN	NaN	1.72e-158	15	15	2	1	10	11	0	0	2	1	10	11	0	0	10.1	233.14	2054	0.0911243	0.189022
1581	J3KP07;Q14393;Q14393-2;Q14393-3;Q14393-4;Q14393-5	Growth arrest-specific protein 6	GAS6	-0.405384	-0.478496	NaN	NaN	-1.01545	-1.49775								0.155019	0.0597424	1	1	0.174441	0.0318257	7.17814	7.44568	NaN	NaN	8.01649	8.07419	1.56e-90	8	8	0	0	1	1	7	7	0	0	1	1	7	7	13.6	79.686	721	0.393965	0.383247
1582	Q01130;J3KP15;B4DN89;J3QL05;Q9BRL6;Q9BRL6-2	Serine/arginine-rich splicing factor 2	SRSF2;SFRS2	0.0805079	0.13604	0.570181	0.529994	-0.0663373	0.886743								0.577657	0.413263	0.35133	0.363362	0.8601	0.27519	9.00911	9.02678	8.41809	8.24932	7.18375	7.70753	8.02e-75	7	7	5	5	6	6	3	5	5	5	6	6	3	5	30.8	25.476	221	0.0528332	0.0102361
1583	O43166;O43166-2;J3KP19;F5GYF8;H0YJY2	Signal-induced proliferation-associated 1-like protein 1	SIPA1L1	-0.144381	-0.049404	1.74059	1.07742	NaN	NaN								0.54755	0.704552	0.00808505	0.153091	1	1	6.82467	6.72066	7.64026	7.52699	NaN	NaN	2.09e-16	6	6	3	2	2	3	0	0	3	2	2	3	0	0	4	200.03	1804	NaN	0.704418
1585	J3KPD3;Q9Y580;G3V1T9;F5GY08;F5GXV8;I3L521;F5H606	RNA-binding protein 7	RBM7	0.0876101	0.0860338	NaN	NaN	NaN	NaN								0.607844	0.609446	1	1	1	1	8.65182	8.61725	NaN	NaN	NaN	NaN	6.71e-39	4	4	0	0	3	4	0	0	0	0	3	4	0	0	18.4	30.59	267	0.304628	NaN
1586	J3KQV8;O43426;J3KPK1;C9JFZ1;O43426-2;O43426-4	Synaptojanin-1	SYNJ1	0.0816028	-0.107927	NaN	NaN	NaN	NaN								0.821819	0.595498	1	1	1	1	7.45659	7.68929	NaN	NaN	NaN	NaN	2.63e-28	3	3	0	0	3	3	0	0	0	0	3	3	0	0	2.4	177.55	1612	NaN	NaN
1587	J3KPP4;O95232;D6RDI2;B4DJ96;C9JL41;O95232-2;H7C5U7;H0YA81;E7EN55;D6RHH0	Luc7-like protein 3	LUC7L3	0.0926424	0.109298	NaN	NaN	NaN	NaN								0.72102	0.584696	1	1	1	1	7.81308	8.12607	NaN	NaN	NaN	NaN	1.24e-48	6	6	0	0	4	6	0	0	0	0	4	6	0	0	15.3	58.22	489	0.101381	0.0590439
1588	P33991;J3KPV4;E5RG31;E5RFJ8;E7ER43	DNA replication licensing factor MCM4	MCM4	-0.157804	-0.0681133	NaN	NaN	NaN	NaN								0.636019	0.812457	1	1	1	1	8.35025	8.41833	NaN	NaN	NaN	NaN	3.08e-30	8	8	0	0	6	7	0	0	0	0	6	7	0	0	13.6	96.557	863	0.275603	0.310916
1590	J3KPW7;Q92769;B3KRS5;H3BM24;E5RG37;E5RH52;E5RFP9;E5RHE7;E5RGV4;E5RJ04;E5RFI6;E5RK19	Histone deacetylase 2;Histone deacetylase	HDAC2	0.160145	0.153791	0.321444	0.691478	NaN	0.712831								0.317311	0.362531	0.654427	0.233574	1	0.417079	9.06789	9.21365	8.26611	8.11767	6.16767	6.86951	1.81e-48	13	8	5	5	10	11	1	3	1	2	7	8	0	0	34.7	65.537	582	-0.0836915	0.1551
1591	J3KPZ3;O75592;O75592-2;H7C3U4	Probable E3 ubiquitin-protein ligase MYCBP2	MYCBP2	-0.141328	-0.348727	NaN	NaN	NaN	NaN								0.585618	0.145584	1	1	1	1	7.79647	7.72132	NaN	NaN	NaN	NaN	6.96e-31	7	7	0	0	6	5	0	0	0	0	6	5	0	0	1.7	513.63	4678	-0.423236	NaN
1592	J3KQ32;Q9NTK5;Q9NTK5-3;Q9NTK5-2;C9JTK6;C9JCJ9	Obg-like ATPase 1	OLA1	0.10656	0.118283	NaN	NaN	0.392422	0.068494								0.48281	0.407621	1	1	0.459509	0.745545	9.28838	9.54264	NaN	6.81415	7.96379	8.00056	2.92e-131	17	17	0	1	10	14	9	8	0	1	10	14	9	8	45.4	46.937	416	-0.0714213	0.0701786
1594	J3KQ48;Q9Y3E5	Peptidyl-tRNA hydrolase 2, mitochondrial	PTRH2	-0.0545414	0.017911	-0.450784	0.0524141	NaN	NaN								0.924708	0.866331	0.46326	0.916121	1	1	8.40831	8.49632	7.70039	7.91333	NaN	NaN	7.59e-117	5	5	2	2	4	5	0	0	2	2	4	5	0	0	43.9	19.325	180	-0.316061	-0.191057
1595	J3KQ66;P78509;P78509-2;P78509-3	Reelin	RELN	NaN	NaN	-2.89667	-2.18549	-1.04261	-0.697543	Yes			+	+			1	1	7.94e-06	0.000548504	0.16183	0.280259	NaN	NaN	8.52008	8.50188	8.07452	7.56962	2.48e-72	23	23	1	1	0	0	22	10	1	1	0	0	22	10	7.7	388.43	3460	NaN	NaN
1596	J3KQ73;Q14318-2;Q14318;C8C9T5;M0R2K9	Peptidyl-prolyl cis-trans isomerase FKBP8	FKBP8	-0.308236	-0.155054	-0.0128019	-0.161798	NaN	NaN								0.305336	0.528834	0.868716	0.662142	1	1	8.41127	8.38198	7.42734	8.01991	NaN	NaN	6.48e-84	7	7	2	2	5	4	0	0	2	2	5	4	0	0	21.5	47.143	441	0.0247452	0.19517
1597	J3KQ97;Q7Z4R8	UPF0669 protein C6orf120	C6orf120	-0.28503	-0.0968184	-0.621433	-0.317747	NaN	NaN								0.287097	0.625378	0.364483	0.606024	1	1	7.94618	7.67969	8.46565	8.09465	NaN	NaN	2.51e-43	4	4	3	2	2	1	0	0	3	2	2	1	0	0	54.3	22.565	210	NaN	NaN
1598	P21579;J3KQA0;Q8N9I0;H0YIH4;C9JX50;F8VXH0;F8W1U9;F8VZY3;F8VP93;F8VYH8	Synaptotagmin-1	SYT1	0.376881	-0.0615787	NaN	NaN	-0.276505	NaN								0.150195	0.72412	1	1	0.643954	1	7.85834	7.62787	NaN	NaN	7.39498	NaN	1.45e-08	3	3	0	0	2	2	1	0	0	0	2	2	1	0	9	47.573	422	NaN	NaN
1599	J3KQB0;Q9NXG2;H3BNW0	THUMP domain-containing protein 1	THUMPD1	0.243586	0.25042	NaN	NaN	NaN	NaN								0.397604	0.181075	1	1	1	1	7.71096	8.38776	NaN	NaN	6.08214	6.36784	3.19e-33	5	5	0	0	4	4	1	1	0	0	4	4	1	1	15.5	48.548	439	0.00259443	0.259392
1600	J3KQE0;B0QY63;B0QY65			-0.394154	-0.380577	NaN	NaN	NaN	NaN								0.194925	0.135391	1	1	1	1	6.90359	6.97526	NaN	NaN	NaN	NaN	0	24	1	20	20	14	14	0	0	0	0	1	1	0	0	50.3	79.085	706	-0.103163	0.0660649
1601	P04062;P04062-2;J3KQG4;J3KQK9;F5H241;P04062-3	Glucosylceramidase	GBA	-0.54331	-0.372624	NaN	NaN	-0.230501	-0.18583								0.0591186	0.120775	1	1	0.689459	0.760042	8.50701	8.96189	NaN	NaN	7.47842	7.66153	6.61e-54	11	11	0	0	6	9	7	6	0	0	6	9	7	6	25.6	59.716	536	-0.114863	-0.121015
1602	J3KQG6;P15170-2;P15170;H3BR35;H3BSV8	Eukaryotic peptide chain release factor GTP-binding subunit ERF3A	GSPT1	0.0146777	-0.0665866	NaN	NaN	NaN	NaN								0.84895	0.816164	1	1	1	1	9.0661	9.14311	7.19626	7.01115	NaN	NaN	1.92e-67	18	11	1	1	16	15	0	0	0	0	10	8	0	0	30.1	68.699	637	-0.110963	0.0109482
1603	J3KQG9;Q9H3H3-2;Q9H3H3;Q9H3H3-3	UPF0696 protein C11orf68	C11orf68	-0.157336	0.00872282	NaN	NaN	-0.0499213	-0.147995								0.637244	0.902804	1	1	0.877678	0.803999	8.48006	8.4542	NaN	NaN	7.36556	7.51163	2.08e-39	9	9	0	0	6	8	4	4	0	0	6	8	4	4	36.9	31.517	293	-0.214257	-0.311968
1604	J3KQJ1;Q8NBJ7;C9J660;H7C3B2;C9JL30;F8WA42;Q8NBJ7-3;A8MXB9;Q8NBJ7-2;E9PBT8;J3QT17;Q8NBJ7-5;E9PG02;F8WEX5;Q8NBJ7-4;F8WES7;F8WEV7	Sulfatase-modifying factor 2	SUMF2	-0.174291	-0.0458863	NaN	NaN	-2.44604	-2.11081	Yes					+		0.558526	0.865337	1	1	0.000446433	0.00128972	8.69718	8.73668	NaN	7.12756	7.92527	7.58817	2.69e-91	10	10	0	1	6	5	8	7	0	1	6	5	8	7	35.6	35.922	320	0.207143	0.242755
1605	J3KQM2;Q9UKX5	Integrin alpha-11	ITGA11	0.79164	0.814908	0.581145	0.774677	0.495661	NaN	Yes	+	+					2.93e-05	0.000131035	0.346231	0.142738	0.535014	1	8.84011	8.82378	8.94084	8.87179	6.80835	6.24112	3.43e-93	25	25	11	10	19	17	3	1	11	10	19	17	3	1	27.4	133.57	1189	1.11656	1.05688
1606	J3KQN4;P83881;H0Y5B4;H7BZ11;H0Y3V9;H7BY91	60S ribosomal protein L36a	RPL36A	0.155863	-0.159748	NaN	NaN	NaN	0.388239								0.603132	0.484384	1	1	1	0.716117	7.65964	7.42547	7.22745	7.01916	NaN	6.33228	5.87e-53	9	2	7	7	8	7	1	2	1	1	2	2	0	2	35.9	16.378	142	NaN	NaN
1607	J3KQS6;Q9NWV8;M0QX07;M0R2I2;M0R0I0;M0R193;M0R2K3;M0R2A4;M0R3F4;Q9NWV8-3;M0QY17;M0R3H9	BRISC and BRCA1-A complex member 1	BABAM1	0.0591282	-0.0263136	NaN	NaN	NaN	NaN								0.735416	0.763024	1	1	1	1	8.08264	7.21622	NaN	NaN	NaN	5.96829	7.78e-16	3	3	0	0	2	2	0	1	0	0	2	2	0	1	16.7	36.426	329	-0.279967	-0.297485
1608	J3KR35;Q8WUD4;C9JUN5	Coiled-coil domain-containing protein 12	CCDC12	0.13162	0.230542	0.202546	1.49426	NaN	NaN								0.859645	0.605758	0.886101	0.038661	1	1	7.08572	7.03092	6.33153	6.16382	NaN	NaN	3.18e-10	4	4	3	2	3	3	0	0	3	2	3	3	0	0	16.8	20.501	179	NaN	NaN
1609	J3KR54;P26440;P26440-2;H7C4G6;H0YLC3;H0YKV0;H0YN10	Isovaleryl-CoA dehydrogenase, mitochondrial	IVD	-0.0602662	-0.359649	NaN	NaN	NaN	NaN								0.824652	0.145091	1	1	1	1	7.88543	8.07824	7.15854	7.36337	NaN	NaN	8.56e-30	5	5	1	1	3	3	0	0	1	1	3	3	0	0	16.9	46.65	426	-0.390831	NaN
1611	O00444;O00444-2;O00444-3;J3KR84;J3KR82	Serine/threonine-protein kinase PLK4	PLK4	NaN	NaN	0.522473	-0.028969	0.106868	-0.402073								1	1	0.387596	0.784566	0.74761	0.72288	NaN	NaN	9.49536	9.42648	8.34531	8.65834	0.0013222	1	1	1	1	0	0	1	1	1	1	0	0	1	1	1	108.97	970	NaN	NaN
1612	Q9BTW9-4;J3KR97;Q9BTW9;Q9BTW9-5;C9J1U4;I3L0V3;I3L120;I3L439;I3L500;I3L163;I3L143;Q9BTW9-2;I3L131;Q9BTW9-3;I3L3H4;I3L4D2	Tubulin-specific chaperone D	TBCD	0.037991	-0.00445768	0.625542	-0.0382692	NaN	NaN								0.759978	0.955466	0.405275	0.805903	1	1	8.61858	8.62865	7.55394	7.7175	NaN	5.67279	1.94e-88	15	15	4	4	10	10	0	1	4	4	10	10	0	1	16.1	138.67	1248	-0.110324	0.0776651
1613	Q9HCD6-2;Q9HCD6;J3KRP9;Q9HCD6-4;Q9HCD6-3	Protein TANC2	TANC2	-0.05829	0.0142787	NaN	NaN	NaN	NaN								0.717363	0.868968	1	1	1	1	7.11327	7.17202	NaN	NaN	NaN	NaN	4.88e-07	2	2	0	0	2	2	0	0	0	0	2	2	0	0	1.6	220.74	2000	NaN	NaN
1614	J3QL51;P18621;J3KRX5;J3QQT2;J3QLC8;P18621-2;J3QS96;J3KRB3;J3KSJ0	60S ribosomal protein L17	RPL17	0.0255282	-0.0304488	-0.655764	-0.607553	0.554054	0.846511								0.801936	0.962096	0.491371	0.539023	0.497587	0.297982	9.1623	9.21669	9.97968	9.82818	7.2244	7.38434	5.13e-116	11	11	10	11	8	7	5	3	10	11	8	7	5	3	45.6	26.372	228	0.00719549	0.100917
1616	Q7Z4W1;J3QS36;J3KS22;J3QL34;J3KSZ5;J3KRZ4;J3QS45	L-xylulose reductase	DCXR	0.350667	0.470177	0.576156	2.37318	NaN	NaN	Yes				+			0.180545	0.10001	0.452174	3.96e-05	1	1	7.99938	7.74107	7.48256	7.65955	NaN	5.68596	1.34e-17	5	5	2	3	2	2	0	1	2	3	2	2	0	1	29.1	25.913	244	0.1396	0.534997
1620	Q8TCD5;J3KSX6;J3KRC4;Q8TCD5-2;J3KSY6	5(3)-deoxyribonucleotidase, cytosolic type	NT5C	-0.283215	-0.142724	NaN	NaN	NaN	NaN								0.323357	0.524735	1	1	1	1	7.07375	7.35017	NaN	NaN	5.91073	NaN	1.1e-16	2	2	0	0	2	2	1	0	0	0	2	2	1	0	16.9	23.382	201	-0.274529	NaN
1621	P84098;J3KTE4;J3QR09;J3QL15	60S ribosomal protein L19	RPL19	0.0486682	-0.030591	0.017088	-1.07379	NaN	NaN								0.676817	0.939569	0.847243	0.1849	1	1	9.72252	9.70903	9.87608	9.82834	NaN	6.03727	1.43e-113	15	15	15	13	10	6	0	1	15	13	10	6	0	1	48.5	23.466	196	0.0758749	0.0567763
1623	J3KTI2;Q9BRT3	Migration and invasion enhancer 1	MIEN1	-0.057416	0.115508	NaN	NaN	NaN	NaN								0.799224	0.762461	1	1	1	1	7.64916	7.56664	NaN	NaN	NaN	NaN	2.49e-20	1	1	0	0	1	1	0	0	0	0	1	1	0	0	19.8	12.401	116	0.0603242	NaN
1624	J3KTL2;Q07955;Q07955-2;Q07955-3;J3KSR8;J3KSW7;J3QQV5	Serine/arginine-rich splicing factor 1	SRSF1	0.123271	0.172206	0.959636	1.05513	0.270568	0.992426								0.338671	0.2468	0.127237	0.0511283	0.77446	0.132028	9.52334	9.5926	8.54829	8.61001	7.75677	8.0967	8.09e-75	15	14	9	10	13	13	10	11	8	9	12	12	9	10	46.6	28.329	253	0.0809305	0.10053
1625	J3QK89;Q8IWX8	Calcium homeostasis endoplasmic reticulum protein	CHERP	0.319914	0.190129	NaN	NaN	NaN	NaN								0.258659	0.57428	1	1	1	1	7.65333	7.58006	NaN	6.55135	NaN	NaN	2.66e-14	4	4	0	1	2	3	0	0	0	1	2	3	0	0	3.8	104.93	927	NaN	0.223576
1626	J3QK90;Q9UNZ2-5;Q9UNZ2;Q9UNZ2-4;Q9UNZ2-6;F2Z2K0	NSFL1 cofactor p47	NSFL1C	0.113133	0.16122	NaN	NaN	-0.363059	-0.0193045								0.516119	0.436403	1	1	0.570084	0.854799	8.57299	8.79845	NaN	NaN	6.25025	6.85615	4.24e-168	12	12	0	0	11	10	2	4	0	0	11	10	2	4	40.1	40.844	372	0.162984	0.229146
1627	P21127;J3QR44;J3QKR5;Q9UQ88;P21127-2;P21127-3;Q9UQ88-2;Q5QPR3;Q9UQ88-3;J3QR29;P21127-8;Q9UQ88-4;P21127-9;Q5QPR4;J3KTL7;P21127-6;J3QL65;P21127-10;Q9UQ88-9;P21127-5;P21127-4;P21127-12;Q9UQ88-10;Q9UQ88-5;E7ESP2;J3KS35;G8JLH1;E9PFJ2;Q5QPQ9	Cyclin-dependent kinase 11B;Cyclin-dependent kinase 11A	CDK11B;CDK11A;CDC2L2	0.212562	0.191823	NaN	NaN	NaN	NaN								0.415942	0.376638	1	1	1	1	8.01699	8.19626	NaN	NaN	NaN	NaN	3.32e-13	4	4	0	0	4	3	0	0	0	0	4	3	0	0	5.2	92.706	795	-0.0641028	-0.356031
1629	Q9BZE9-2;Q9BZE9;J3QL04;Q9BZE9-3;J3QR12;Q9BZE9-4;J3KRY8;J3KRG1;J3QRW3;J3QR50	Tether containing UBX domain for GLUT4	ASPSCR1	-0.0626077	0.098327	NaN	NaN	NaN	NaN								0.785356	0.799363	1	1	1	1	7.68304	7.78742	7.71435	NaN	NaN	NaN	4.64e-08	3	3	1	0	2	2	0	0	1	0	2	2	0	0	6.5	69.989	647	-0.029809	0.119793
1631	J3QQJ0;Q9UHR5;Q9UHR5-2;J3QLH3;J3KRU5;F5H478;J3KRR6;J3KS14	SAP30-binding protein	SAP30BP	0.260847	0.110381	NaN	NaN	NaN	NaN								0.362795	0.76475	1	1	1	1	7.58907	7.66002	NaN	NaN	NaN	NaN	6.55e-31	2	2	0	0	2	2	0	0	0	0	2	2	0	0	7.1	35.772	325	NaN	NaN
1632	Q9Y3D9;J3QLR8	28S ribosomal protein S23, mitochondrial	MRPS23	-0.282563	-0.367561	-0.31292	-0.524164	NaN	NaN								0.328842	0.126609	0.645165	0.400522	1	1	8.28472	7.82274	8.19934	8.38037	NaN	NaN	4.57e-20	6	6	4	5	4	5	0	0	4	5	4	5	0	0	35.3	21.77	190	-0.0925401	-0.15043
1633	J3QLS3;Q9Y2R9;J3QQS1;J3QKW2;J3KSI8	28S ribosomal protein S7, mitochondrial	MRPS7	-0.329491	-0.257755	-0.433221	-0.456861	NaN	NaN								0.231156	0.287718	0.540293	0.552615	1	1	7.77832	7.46906	8.81034	8.76335	NaN	NaN	9.28e-35	10	10	9	7	2	3	0	0	9	7	2	3	0	0	36.9	31.704	271	-0.347656	-0.168514
1634	J3QQ67;Q07020;H0YHA7;G3V203;F8VWC5;F8VYV2;F8VUA6;F8VXR6	60S ribosomal protein L18	RPL18	0.0450244	0.038196	-0.668527	-0.383605	-0.0357232	0.440976								0.696214	0.735462	0.480954	0.785221	0.897198	0.662536	9.8377	9.76781	9.95036	9.86334	6.92859	7.12626	1.57e-114	12	12	12	11	6	5	5	4	12	11	6	5	5	4	47.4	21.728	190	0.00144204	0.161201
1635	P51648-2;P51648;J3QRD1;I3L1M4;J3QS00;P43353;P30838;P43353-2;E9PNN6;A8MYB8;P48448;I3L3I9;C9JMC5;C9JKT2;I3L0X1;C9JGJ2;E9PJV0;J3KTG1;J3QKK9	Fatty aldehyde dehydrogenase	ALDH3A2	-0.199622	NaN	-0.545519	-0.544548	NaN	NaN								0.454913	1	0.454042	0.382785	1	1	7.74653	5.827	7.98324	8.07122	NaN	NaN	2.73e-21	6	6	3	3	2	1	0	0	3	3	2	1	0	0	14.6	57.669	508	-0.570786	NaN
1636	Q6PK18-2;Q6PK18;J3QRG1;K7ENS7;J3QLI8	PKHD domain-containing transmembrane protein C17orf101	C17orf101	-0.137246	-0.19562	NaN	NaN	NaN	NaN								0.595385	0.385648	1	1	1	1	7.5971	7.68393	NaN	NaN	NaN	NaN	2.52e-06	2	2	0	0	2	2	0	0	0	0	2	2	0	0	8.2	36.635	331	NaN	NaN
1637	J3QRS3;P19105;J3KTJ1	Myosin regulatory light chain 12A	MYL12A	0.40722	0.230901	1.41628	0.98712	0.370841	0.557206								0.0025947	0.129158	0.0402369	0.064162	0.670756	0.342345	9.94474	10.166	10.6331	10.5246	7.75824	8.02559	0	14	1	13	13	12	12	5	5	1	1	0	0	0	0	81.4	20.457	177	0.378179	0.0157534
1638	O43670-4;J3QRS9;O43670;O43670-2;O43670-3;J3KS31;H0Y3M2;J3KRW6;J3KRB6;J3KTL1;J3QS27	Zinc finger protein 207	ZNF207	0.0954908	0.177081	NaN	NaN	NaN	NaN								0.569619	0.394106	1	1	1	1	8.49126	8.66827	NaN	5.71036	6.38322	6.07954	2.99e-27	7	7	0	1	4	4	1	1	0	1	4	4	1	1	15	52.693	494	0.103128	-0.021764
1639	J3QRU1;P07947;P09769;Q5TGY6	Tyrosine-protein kinase Yes	YES1	0.0783155	0.151334	-0.342947	-0.422289	NaN	NaN								0.624117	0.464039	0.637554	0.588979	1	1	8.49882	8.65734	8.92571	8.75411	6.73272	NaN	1.4e-91	18	10	10	9	11	11	1	0	3	5	6	6	0	0	41.6	61.386	548	-0.0998036	NaN
1640	Q6QNY1;J3QRU7;Q6QNY1-2	Biogenesis of lysosome-related organelles complex 1 subunit 2	BLOC1S2	0.119144	0.26129	NaN	NaN	NaN	NaN								0.888729	0.541171	1	1	1	1	6.45329	6.55962	NaN	NaN	NaN	NaN	3.13e-19	1	1	0	0	1	1	0	0	0	0	1	1	0	0	12	15.961	142	NaN	NaN
1642	P54578;J3QRZ5;B7Z4N8;A6NJA2;J3KS55;J3QQT6	Ubiquitin carboxyl-terminal hydrolase 14;Ubiquitin carboxyl-terminal hydrolase	USP14	0.0139608	-0.0214502	-0.743407	-0.662446	0.335624	0.184731								0.852077	0.99883	0.320277	0.225495	0.706586	0.832549	9.14085	9.19879	7.85413	7.93061	7.57585	7.74774	0	32	31	1	1	28	27	7	8	1	1	28	27	6	7	60.7	56.068	494	0.0342158	0.0145141
1643	J3QSU6			NaN	NaN	-1.52438	-0.998982	NaN	NaN								1	1	0.0686783	0.151782	1	1	NaN	NaN	8.9961	9.07577	NaN	NaN	0	91	1	88	88	42	41	52	47	1	1	0	0	0	0	53.9	220.85	2019	-0.177604	0.271862
1645	Q9Y2T3-3;Q9Y2T3;J3QSY3;Q5SZC6;Q9Y2T3-2;Q5SZC3;H0YDZ7	Guanine deaminase	GDA	1.58557	1.64337	NaN	NaN	1.54142	1.27306	Yes	+	+					1.04e-07	1.08e-06	1	1	0.0347023	0.113088	7.43371	7.22079	NaN	NaN	7.00783	7.11783	3.57e-47	7	7	0	0	3	3	3	5	0	0	3	3	3	5	16.3	52.837	471	NaN	NaN
1646	Q9NPI0;J3QSZ6	Transmembrane protein 138	TMEM138	0.293343	0.346758	NaN	NaN	NaN	NaN								0.51226	0.381658	1	1	1	1	7.07642	7.0133	NaN	6.36436	NaN	NaN	1.02e-07	1	1	0	1	1	1	0	0	0	1	1	1	0	0	8.6	19.262	162	NaN	NaN
1647	J3QT22;Q9Y570;Q9Y570-2;Q9Y570-3;F5H2D4	Protein phosphatase methylesterase 1	PPME1	0.0316314	-0.0625538	NaN	NaN	NaN	-0.0465217								0.900601	0.831985	1	1	1	0.827746	8.01077	8.48213	NaN	NaN	6.54944	6.76592	9.09e-23	9	9	0	0	5	7	1	2	0	0	5	7	1	2	26.8	43.87	400	0.126973	0.206762
1648	O43684;O43684-2;J3QT28;B4DDM6;J3QSX4	Mitotic checkpoint protein BUB3	BUB3	0.0999554	0.189897	0.940692	0.836369	1.09582	1.30408								0.506027	0.272002	0.17844	0.289534	0.139862	0.103682	9.0456	9.02276	7.6044	7.62949	6.96643	6.79716	3.89e-73	11	11	2	2	8	6	4	3	2	2	8	6	4	3	39.9	37.154	328	0.0203421	0.0792951
1650	J3QTA2;Q99933;Q99933-3;Q99933-4	BAG family molecular chaperone regulator 1	BAG1	0.143989	0.401835	NaN	NaN	NaN	NaN								0.830997	0.296095	1	1	1	1	7.02987	7.1934	NaN	NaN	NaN	NaN	0.0012057	1	1	0	0	1	1	0	0	0	0	1	1	0	0	4.3	38.76	345	NaN	NaN
1651	J3QTA6;Q9BRQ6;J3QTB2;H0Y922	Coiled-coil-helix-coiled-coil-helix domain-containing protein 6, mitochondrial	CHCHD6	NaN	NaN	-0.228055	-0.507936	NaN	NaN								1	1	0.770779	0.41499	1	1	NaN	NaN	8.39053	8.50099	NaN	NaN	1.23e-35	9	9	7	9	0	0	0	0	7	9	0	0	0	0	40.2	28.817	256	NaN	NaN
1653	Q8N9N5;Q8N9N5-7;Q8N9N5-5;Q8N9N5-4;Q8N9N5-2;Q8N9N5-6;J3QTH5;Q8N9N5-3	Protein BANP	BANP	0.105349	0.179418	NaN	NaN	NaN	NaN								0.921063	0.720089	1	1	1	1	7.10887	6.9991	NaN	NaN	NaN	NaN	2.96e-08	1	1	0	0	1	1	0	0	0	0	1	1	0	0	1.9	56.494	519	NaN	NaN
1654	J9JID7;Q03252	Lamin-B2	LMNB2	-0.0455781	0.0591942	0.0217311	-0.0925649	1.07503	1.50649								0.917077	0.675785	0.842415	0.861372	0.162045	0.0617831	9.36903	9.2999	9.97004	9.81082	7.27566	7.47349	0	43	39	39	38	22	25	11	14	35	34	18	21	8	11	60.2	69.948	620	-0.0176799	0.122146
1655	J9JIE6;Q9UM00;Q9UM00-2;J3KS45;J3QQY2;J3KTQ7	Transmembrane and coiled-coil domain-containing protein 1	TMCO1	NaN	NaN	-0.152286	-0.199681	NaN	NaN								1	1	0.862805	0.8449	1	1	7.49962	NaN	8.85987	9.05438	NaN	6.26007	1.55e-32	5	5	4	5	1	0	0	1	4	5	1	0	0	1	20.1	27.079	239	0.068602	-0.00158604
1656	Q6NW29;K4DI92;E7EV43;B4DDP2;D6RDH6;D6RCM5;D6R9C7	RWD domain-containing protein 4	RWDD4	-0.111789	-0.213164	NaN	NaN	NaN	NaN								0.678292	0.369407	1	1	1	1	7.91369	7.46894	NaN	NaN	NaN	NaN	2.07e-06	2	2	0	0	2	2	0	0	0	0	2	2	0	0	10.1	21.25	188	NaN	-0.0475383
1657	Q13620;K4DI93;Q13620-1	Cullin-4B	CUL4B	0.176635	0.332166	0.386289	0.104928	1.35096	1.8955								0.328721	0.0659295	0.576775	0.980835	0.075153	0.0185048	8.93703	9.25261	8.09205	7.90594	7.6352	7.94032	1.22e-187	38	2	6	4	22	23	15	15	0	0	2	2	0	0	39.3	103.98	913	-0.551395	-0.411426
1659	P17706;K7ENG3;P17706-2;K7EQG9;P17706-3;K7EIE9;K7ENP9;K7EIY0	Tyrosine-protein phosphatase non-receptor type 2	PTPN2	NaN	NaN	0.191599	-0.126006	NaN	NaN								1	1	0.820897	0.670373	1	1	NaN	6.86633	7.78882	7.32928	NaN	NaN	4.59e-09	3	3	2	2	0	1	0	0	2	2	0	1	0	0	7	48.473	415	NaN	NaN
1660	Q96D70;K7EIG9	R3H domain-containing protein 4	R3HDM4	0.324315	0.665112	NaN	NaN	NaN	NaN								0.455088	0.063245	1	1	1	1	6.33447	6.50951	NaN	NaN	NaN	NaN	3.47e-12	2	2	0	0	2	1	0	0	0	0	2	1	0	0	9.7	30.349	268	NaN	NaN
1662	Q8IYT4;Q8IYT4-2;K7EIJ8;K7EM02	Katanin p60 ATPase-containing subunit A-like 2	KATNAL2	0.0846096	0.108843	NaN	NaN	0.0361508	-0.221604								0.56216	0.498648	1	1	0.827188	0.719178	9.21026	9.0816	NaN	7.80983	7.82538	7.78162	0.00087115	1	1	1	1	1	1	1	1	1	1	1	1	1	1	2.2	61.252	538	0.221444	0.124692
1663	Q9BRJ7;K7EIN2;K7ENA3;Q9BRJ7-2	Protein syndesmos	NUDT16L1	NaN	NaN	0.991675	0.82145	NaN	NaN								1	1	0.111936	0.200921	1	1	NaN	7.42768	7.93019	8.00783	NaN	NaN	6.61e-21	7	6	5	5	0	1	0	0	4	4	0	1	0	0	38.4	23.338	211	NaN	NaN
1666	Q13485;K7EIU8;K7ES96;L7N2F7;K7ENG8;K7EIJ2;K7EL18	Mothers against decapentaplegic homolog 4	SMAD4	-0.0575365	-0.0161391	NaN	NaN	NaN	NaN								0.832631	0.890324	1	1	1	1	7.95496	8.05854	NaN	NaN	NaN	NaN	1.3e-06	2	2	0	0	2	2	0	0	0	0	2	2	0	0	3.6	60.438	552	NaN	NaN
1669	Q9Y5B0;Q9Y5B0-4;Q9Y5B0-3;K7EJD2;Q9Y5B0-2	RNA polymerase II subunit A C-terminal domain phosphatase	CTDP1	0.0828337	0.0285962	NaN	NaN	NaN	NaN								0.97409	1	1	1	1	1	6.90778	7.45696	NaN	NaN	NaN	NaN	7.32e-05	2	2	0	0	2	2	0	0	0	0	2	2	0	0	3.3	104.4	961	NaN	NaN
1670	P36776;Q8N8K8;K7EKE6;K7EJE8;F5GZ27;K7ER27;K7ER56;K7EQF8	Lon protease homolog, mitochondrial;Lon protease homolog	LONP1	-0.223764	-0.25885	NaN	NaN	NaN	NaN								0.414053	0.22379	1	1	1	1	8.97851	9.06285	6.74421	6.83885	NaN	NaN	1.85e-107	16	16	1	1	13	15	0	0	1	1	13	15	0	0	21.6	106.49	959	-0.161782	0.00630399
1671	K7EMX1;K7EJH0;K7ESQ2;K7EJV2			-0.0335107	-0.00188925	NaN	0.588068	NaN	NaN								0.951457	0.945181	1	0.497475	1	1	8.11886	8.38028	6.85426	6.94406	NaN	NaN	1.34e-32	6	1	1	2	5	5	0	0	0	0	1	1	0	0	50.9	19.45	171	0.159242	0.0631228
1673	P48556;K7EJR3;K7EJC1;K7ENY6;K7ERW6	26S proteasome non-ATPase regulatory subunit 8	PSMD8	0.00313815	0.0119305	0.336844	0.294438	0.458509	0.813978								0.941553	0.934184	0.564156	0.525007	0.584888	0.317311	8.82703	8.96701	8.64551	8.58698	7.27161	7.39561	3.99e-78	10	10	7	7	6	5	4	4	7	7	6	5	4	4	28.6	39.611	350	0.0494913	0.0142664
1674	Q96ND0;K7EK00;K7ERQ2;K7EPG9	Protein FAM210A	FAM210A	NaN	NaN	0.227547	0.135418	NaN	NaN								1	1	0.854043	0.978206	1	1	NaN	NaN	7.61325	7.67399	NaN	NaN	4.52e-30	3	3	1	3	0	0	0	0	1	3	0	0	0	0	16.2	30.776	272	-0.0628816	0.0477858
1675	P84243;K7EK07;K7ES00;B4DEB1;K7EMV3;K7EP01	Histone H3.3;Histone H3	H3F3A	NaN	NaN	-0.643133	-0.167291	NaN	NaN								1	1	0.501798	0.95327	1	1	6.73804	NaN	9.30333	9.68355	NaN	NaN	2.05e-81	15	2	13	12	7	6	4	5	2	1	1	0	0	0	72.8	15.328	136	0.0427844	0.0785333
1677	Q96AB3;K7EKW4;Q96AB3-2;K7ENV7;Q96AB3-3	Isochorismatase domain-containing protein 2, mitochondrial	ISOC2	0.00835819	0.112297	NaN	NaN	NaN	NaN								0.919948	0.582116	1	1	1	1	8.86471	8.77965	NaN	7.03711	6.20984	6.31127	1.05e-26	5	5	0	1	4	4	1	1	0	1	4	4	1	1	48.8	22.337	205	0.144829	0.09525
1678	Q6ZPD9;K7ELH8;Q6ZPD9-2;K7ELG1	Protein dpy-19 homolog 3	DPY19L3	-0.237233	-0.0481385	NaN	NaN	NaN	NaN								0.380153	0.707715	1	1	1	1	7.56164	7.1231	NaN	NaN	NaN	NaN	0.00014949	1	1	0	0	1	1	0	0	0	0	1	1	0	0	1.5	83.196	716	NaN	NaN
1680	K7ELL7;P14314;P14314-2;K7EPW7;K7EJ70;K7EKX1;K7EIP3	Glucosidase 2 subunit beta	PRKCSH	-0.19077	-0.152047	NaN	NaN	-0.344319	-0.663216								0.394441	0.451223	1	1	0.727791	0.434385	9.59602	9.55165	NaN	NaN	8.21987	8.53952	1.3e-217	23	23	0	0	22	18	17	18	0	0	22	18	17	18	39.3	60.192	535	-0.113895	-0.120219
1681	P17544;P17544-6;P17544-3;K7ELQ4;P17544-2;P17544-4;K7ESA4;P17544-5	Cyclic AMP-dependent transcription factor ATF-7	ATF7	0.174712	0.29164	NaN	NaN	NaN	NaN								0.760881	0.480985	1	1	1	1	6.93783	5.8751	NaN	NaN	NaN	NaN	1.34e-05	2	2	0	0	2	1	0	0	0	0	2	1	0	0	6.1	52.967	494	NaN	NaN
1683	Q6UW68;K7ELQ9;K7EPR0;K7EM09;K7EJQ9;K7ER05;K7EMV9	Transmembrane protein 205	TMEM205	NaN	NaN	-1.82535	-1.79946	NaN	NaN								1	1	0.0195706	0.00229746	1	1	7.65991	7.69753	7.99804	7.62882	NaN	NaN	1.16e-28	4	4	4	2	1	1	0	0	4	2	1	1	0	0	27	21.198	189	-0.515027	NaN
1684	K7EM18;P41567;O60739	Eukaryotic translation initiation factor 1	EIF1	-0.12706	-0.205743	NaN	NaN	NaN	NaN								0.667189	0.34481	1	1	1	1	9.05457	9.20496	NaN	NaN	6.0154	NaN	4.54e-77	7	7	0	0	6	6	1	0	0	0	6	6	1	0	55.4	13.607	121	-0.11115	-0.337654
1690	Q9BTD8;K7EP90;Q9BTD8-3;Q9BTD8-2;Q9BTD8-4;K7EQ03;K7ER08;K7EML2	RNA-binding protein 42	RBM42	0.163252	0.386584	NaN	NaN	NaN	NaN								0.584133	0.182799	1	1	1	1	7.73973	7.68357	NaN	NaN	NaN	NaN	2.35e-08	3	3	0	0	3	2	0	0	0	0	3	2	0	0	7.5	50.413	480	NaN	NaN
1691	Q9NX61;K7EPA3;Q9NX61-2;K7EQ34;K7EKY7	Transmembrane protein 161A	TMEM161A	NaN	NaN	-0.768462	-0.757866	NaN	NaN								1	1	0.251954	0.156749	1	1	NaN	NaN	6.86806	6.95726	NaN	NaN	2.82e-07	2	2	2	2	0	0	0	0	2	2	0	0	0	0	7.3	53.601	479	NaN	NaN
1693	Q92804;Q92804-2;K7EPT6;K7EKB2;K7EL85;K7ENI1	TATA-binding protein-associated factor 2N	TAF15	0.183918	0.278774	NaN	NaN	NaN	NaN								0.33044	0.246893	1	1	1	1	8.4068	8.1025	NaN	NaN	NaN	NaN	3.86e-57	6	4	1	1	5	5	2	2	0	0	3	3	0	0	12.8	61.829	592	-0.089866	NaN
1694	Q96EP5;Q96EP5-2;K7EQ02;K7EJ88	DAZ-associated protein 1	DAZAP1	0.0710296	0.0924697	NaN	NaN	NaN	NaN								0.614217	0.586974	1	1	1	1	8.97779	8.58531	NaN	NaN	6.02412	5.82493	1.7e-49	5	5	0	0	5	4	1	1	0	0	5	4	1	1	16.7	43.383	407	0.299362	0.300822
1696	O60664;K7EQF4;O60664-3;K7ERZ3;O60664-2;K7EL96;K7ER39	Perilipin-3	PLIN3	0.230936	0.261796	0.496486	-0.0390532	-0.289654	0.510771								0.0825471	0.0879074	0.455755	0.804964	0.638682	0.594233	9.80329	9.73366	8.08728	7.79457	6.87727	7.12369	9.13e-290	20	20	3	2	18	18	4	6	3	2	18	18	4	6	63.8	47.074	434	0.291604	0.243814
1697	Q8NFA0;K7EQL6;K7EN13	Ubiquitin carboxyl-terminal hydrolase 32	USP32	0.134261	0.0291748	NaN	NaN	NaN	NaN								0.853512	0.908555	1	1	1	1	6.87938	6.90662	NaN	NaN	NaN	NaN	5.93e-07	2	2	0	0	2	2	0	0	0	0	2	2	0	0	1.7	181.65	1604	NaN	NaN
1699	K7ER00;Q9Y285;B4E363;K7EPH2;K7ER16;K7ERS0;K7EK06	Phenylalanine--tRNA ligase alpha subunit	FARSA	-0.00041996	-0.130288	0.0760645	0.31444	NaN	NaN								0.896762	0.660084	0.97643	0.72339	1	1	8.37092	8.24391	8.14276	7.7217	NaN	NaN	1.01e-48	11	11	4	3	7	7	0	0	4	3	7	7	0	0	29.4	62.395	548	-0.00742006	-0.128425
1700	Q9H0R4;K7ER15;Q9H0R4-2;K7EMY7	Haloacid dehalogenase-like hydrolase domain-containing protein 2	HDHD2	-0.0270351	-0.0384007	NaN	NaN	-0.540801	-0.463729								0.881516	0.791796	1	1	0.420154	0.454531	7.60144	7.72455	NaN	NaN	6.72405	6.87018	4.78e-19	4	4	0	0	2	2	4	4	0	0	2	2	4	4	19.7	28.536	259	-0.10715	0.186804
1701	Q14457;K7ER46;E7EV84;K7ELY9;K7EN35;K7EMA2	Beclin-1	BECN1	0.15196	0.073676	NaN	NaN	NaN	NaN								0.453092	0.80955	1	1	1	1	8.0604	8.0693	NaN	NaN	NaN	NaN	7.95e-05	2	2	0	0	2	2	0	0	0	0	2	2	0	0	3.8	51.896	450	0.343465	NaN
1702	Q9BYD3;K7ES61;Q9BYD3-2;K7ELQ0;K7ELF1;K7EKI4;K7EJ73	39S ribosomal protein L4, mitochondrial	MRPL4	-0.167918	-0.129624	-0.0941861	-0.0485026	NaN	NaN								0.609793	0.606573	0.849729	0.926759	1	1	8.33037	8.50499	8.24665	8.16524	NaN	NaN	3.24e-43	8	8	6	6	5	5	0	0	6	6	5	5	0	0	41.5	34.919	311	-0.267548	NaN
1703	P55083-2;K7ES70;P55083	Microfibril-associated glycoprotein 4	MFAP4	NaN	NaN	-5.82096	-2.87026	-4.58294	-3.97567	Yes			+	+	+	+	1	1	3.21e-13	5.79e-06	2.6e-10	1.54e-09	NaN	NaN	8.20483	8.12969	7.19432	7.57123	3.14e-06	1	1	1	1	0	0	1	1	1	1	0	0	1	1	6.1	33.173	297	NaN	NaN
1706	Q9BUM1;K7ESE6	Glucose-6-phosphatase 3	G6PC3	0.125528	0.245412	NaN	NaN	NaN	NaN								0.480153	0.31308	1	1	1	1	8.33072	7.99939	NaN	NaN	NaN	NaN	3.01e-70	1	1	0	0	1	1	0	0	0	0	1	1	0	0	6.1	38.734	346	NaN	NaN
1708	P50570;K7ESI9;P50570-2;E9PEQ4;F5H4R9;P50570-3;K7ELR1	Dynamin-2	DNM2	-0.0453242	0.0660745	0.0567142	-0.0450946	-0.0309838	0.0836222								0.901999	0.649807	0.998013	0.931022	0.902227	0.95839	8.78089	9.00281	7.98374	8.20911	6.59178	6.85036	0	20	12	6	8	14	13	2	4	3	3	7	7	2	4	25.3	98.063	870	0.0308304	0.178943
1710	Q8WVC6;K7ESP4;Q8WVC6-2	Dephospho-CoA kinase domain-containing protein	DCAKD	NaN	NaN	0.0570913	0.0772489	NaN	NaN								1	1	0.880243	0.906291	1	1	NaN	7.19601	8.59282	8.46498	NaN	NaN	2.97e-31	8	8	8	8	0	1	0	0	8	8	0	1	0	0	39.4	26.55	231	0.178109	NaN
1712	Q8N7H5;M0QX35;Q8N7H5-2;F8W9Q2;B4DGJ5;M0QYC7	RNA polymerase II-associated factor 1 homolog	PAF1	0.165964	0.172092	NaN	NaN	NaN	NaN								0.577228	0.596088	1	1	1	1	7.58692	7.84823	NaN	NaN	NaN	NaN	9.22e-39	6	6	0	0	5	6	0	0	0	0	5	6	0	0	16.2	59.975	531	-0.243472	NaN
1714	Q9Y314;M0R3B2;M0R1K2;M0QX85	Nitric oxide synthase-interacting protein	NOSIP	0.360962	0.314335	NaN	NaN	NaN	NaN								0.241463	0.438476	1	1	1	1	7.49609	6.98922	NaN	NaN	NaN	NaN	2.65e-07	2	2	0	0	2	1	0	0	0	0	2	1	0	0	13.6	33.172	301	0.151859	NaN
1716	Q9NWS0;M0QYA2;M0QXD5;M0R3A4;M0QYF4;M0R2P8	PIH1 domain-containing protein 1	PIH1D1	-0.641859	0.165814	NaN	NaN	NaN	NaN								0.0471327	0.751738	1	1	1	1	7.02563	6.67646	NaN	NaN	NaN	NaN	1.06e-05	1	1	0	0	1	1	0	0	0	0	1	1	0	0	5.5	32.363	290	-0.0848998	-0.109294
1717	Q6ZW31;Q6ZW31-2;M0QXZ8	Rho GTPase-activating protein SYDE1	SYDE1	0.001447	-0.165854	NaN	NaN	NaN	NaN								0.963153	0.470333	1	1	1	1	7.47881	7.62026	NaN	NaN	NaN	NaN	1.03e-12	3	3	0	0	2	3	0	0	0	0	2	3	0	0	5.6	79.792	735	NaN	NaN
1719	Q9UPT8;M0QY97	Zinc finger CCCH domain-containing protein 4	ZC3H4	0.22624	0.289061	NaN	NaN	NaN	NaN								0.47457	0.228621	1	1	1	1	7.49943	7.8874	NaN	NaN	NaN	NaN	6.15e-06	1	1	0	0	1	1	0	0	0	0	1	1	0	0	1.6	140.26	1303	NaN	NaN
1720	Q96T60;M0QYH2;M0R3C8;M0QYI1;M0QX49;M0R000	Bifunctional polynucleotide phosphatase/kinase;Polynucleotide 3-phosphatase;Polynucleotide 5-hydroxyl-kinase	PNKP	0.12712	0.253624	0.957618	0.471627	NaN	NaN								0.704418	0.433877	0.169708	0.617111	1	1	7.41135	7.57975	7.5432	7.44532	NaN	NaN	2.32e-06	3	3	1	2	1	1	0	0	1	2	1	1	0	0	4.8	57.076	521	0.0294175	-0.024887
1722	M0QYZ2;M0R0N4;P53680;P53680-2	AP-2 complex subunit sigma	AP2S1	-0.0917328	-0.188491	NaN	NaN	-0.11913	-0.0504535								0.772799	0.391774	1	1	0.80408	0.919886	9.18489	9.25455	NaN	NaN	7.61865	7.72317	1.29e-99	7	3	0	0	6	6	5	6	0	0	3	3	2	2	39.9	18.929	158	-0.116426	-0.167358
1725	P54852;M0QZ66;M0R122;M0QXN1	Epithelial membrane protein 3	EMP3	-0.306946	-0.130687	-1.0926	-0.882042	NaN	NaN								0.263036	0.658887	0.100164	0.160305	1	1	7.62763	8.35822	8.32087	8.32486	NaN	NaN	1.05e-41	3	3	1	1	3	3	0	0	1	1	3	3	0	0	23.3	18.429	163	NaN	NaN
1726	M0QZR4;Q92888-3;Q92888;Q92888-2;Q6NX52;M0QYC1;M0QYS3;M0R2C7;M0QZH8	Rho guanine nucleotide exchange factor 1	ARHGEF1	0.100225	0.0802568	NaN	NaN	NaN	NaN								0.555005	0.629937	1	1	1	1	8.51614	8.56456	NaN	NaN	NaN	5.95692	8.21e-62	13	13	1	0	11	9	0	1	1	0	11	9	0	1	14.8	108.32	968	0.0150693	-0.147176
1727	Q6ZSZ5;Q6ZSZ5-2;M0QZS0;M0R150	Rho guanine nucleotide exchange factor 18	ARHGEF18	-0.0894359	0.0122386	0.509951	NaN	-0.779146	-1.01282								0.789877	0.881147	0.442014	1	0.316127	0.175901	8.27953	8.35415	7.74771	7.58538	7.94366	8.22055	1.65e-20	5	5	1	1	4	3	1	1	1	1	4	3	1	1	4.5	130.78	1173	NaN	NaN
1729	Q9NQT4;M0R050;M0R102	Exosome complex component RRP46	EXOSC5	0.377996	0.223665	NaN	NaN	NaN	NaN								0.365048	0.620662	1	1	1	1	6.25924	6.34875	6.47303	NaN	5.83635	NaN	2.82e-09	2	2	1	0	1	1	1	0	1	0	1	1	1	0	9.4	25.249	235	0.345851	0.160653
1730	P46782;M0R0F0;M0R0R2;M0QZN2	40S ribosomal protein S5;40S ribosomal protein S5, N-terminally processed	RPS5	-0.0169657	-0.0224527	0.10783	-0.115917	0.62097	0.713027								0.969933	0.97574	0.754146	0.889948	0.440848	0.382396	9.725	9.58006	9.70337	9.64864	7.64357	7.84007	5.13e-277	18	18	18	17	13	12	6	7	18	17	13	12	6	7	74	22.876	204	-0.0135527	0.0679388
1731	M0R0P8;Q13459;M0R300;Q13459-2;M0QZY4	Unconventional myosin-IXb	MYO9B	0.0807818	0.148978	0.366044	-0.371941	NaN	NaN								0.616154	0.408028	0.60055	0.417282	1	1	8.49958	8.53489	7.74513	7.38364	NaN	NaN	3.47e-273	17	17	4	3	10	11	0	0	4	3	10	11	0	0	13.3	243.4	2157	0.328607	0.124991
1732	P31751;M0R0P9;Q0VAN0;J3QKW1;C9JHS6;J3QLS6;M0QZK3;E7EVP8;A8MX96;J3KRI8;M0R275;F8W8B1;C9JIJ1;M0R283;C9JC83;J3QL45;M0QZW8	RAC-beta serine/threonine-protein kinase	AKT2	-0.00964524	-0.0550142	0.945316	NaN	NaN	NaN								0.974696	0.898616	0.176023	1	1	1	7.90849	8.2229	7.6934	7.04092	NaN	NaN	2.89e-58	7	5	3	2	5	6	1	1	2	1	4	4	0	0	18.3	55.768	481	-0.0599761	-0.00216241
1733	P35269;M0R0R9;M0QXD6;E7EUG6;M0R0Z3	General transcription factor IIF subunit 1	GTF2F1	0.320494	0.309839	NaN	NaN	NaN	NaN								0.257751	0.194696	1	1	1	1	7.72314	8.09255	NaN	NaN	NaN	NaN	1.89e-71	8	8	0	0	6	6	0	0	0	0	6	6	0	0	13.3	58.24	517	NaN	NaN
1734	M0R1G9;Q15238;M0QZA0;E9PC55	Pregnancy-specific beta-1-glycoprotein 5	PSG5	NaN	NaN	NaN	NaN	-1.62989	-2.82312	Yes						+	1	1	1	1	0.0224446	1.6e-05	NaN	NaN	NaN	NaN	8.34228	8.53194	3.71e-37	8	2	0	0	0	0	8	8	0	0	0	0	2	2	20.3	48.032	428	NaN	NaN
1735	O43633;M0R1L7;M0R1T5;M0QXX8	Charged multivesicular body protein 2a	CHMP2A	NaN	NaN	-0.53975	-0.0742678	NaN	NaN								1	1	0.458363	0.894603	1	1	NaN	NaN	7.88423	8.06554	NaN	6.38405	5.11e-13	4	4	3	2	0	0	0	1	3	2	0	0	0	1	15.3	25.104	222	0.312317	0.0503082
1736	Q16740;M0R208	Putative ATP-dependent Clp protease proteolytic subunit, mitochondrial	CLPP	-0.0914706	-0.338527	NaN	NaN	NaN	NaN								0.709604	0.156731	1	1	1	1	7.67225	7.68153	NaN	NaN	NaN	NaN	2.85e-19	1	1	0	0	1	1	0	0	0	0	1	1	0	0	5.4	30.18	277	-0.0948339	-0.203765
1737	M0R226;Q9BQ48	39S ribosomal protein L34, mitochondrial	MRPL34	NaN	NaN	-0.793756	-0.385178	NaN	NaN								1	1	0.238625	0.433752	1	1	NaN	NaN	7.38202	7.73384	NaN	NaN	8.97e-06	2	2	2	2	0	0	0	0	2	2	0	0	0	0	12	19.802	184	NaN	NaN
1738	M0R2A0;Q5UCC4;Q5UCC4-2	ER membrane protein complex subunit 10	EMC10	-0.242738	NaN	-0.540073	-0.0954789	NaN	NaN								0.369881	1	0.395701	0.738165	1	1	7.64086	7.4599	7.59209	7.93745	NaN	NaN	4.49e-48	3	3	3	3	1	1	0	0	3	3	1	1	0	0	10	38.975	371	0.169284	NaN
1740	M0R2Z9;Q8IX01;Q8IX01-3;Q8IX01-4;M0R3F6;E7ETX7;M0R216;M0R065	SURP and G-patch domain-containing protein 2	SUGP2	0.125926	0.308938	0.36249	0.319908	NaN	NaN								0.6828	0.196086	0.60477	0.587948	1	1	7.75093	7.98582	7.89059	8.0821	NaN	NaN	7.82e-20	8	8	2	2	6	6	0	0	2	2	6	6	0	0	7.8	121.54	1096	NaN	NaN
1741	O00116;B8ZZ81	Alkyldihydroxyacetonephosphate synthase, peroxisomal	AGPS	-0.0142143	-0.12069	NaN	NaN	NaN	NaN								0.946873	0.689184	1	1	1	1	8.46607	8.24189	6.96931	NaN	NaN	NaN	1.14e-61	12	12	1	0	10	9	0	0	1	0	10	9	0	0	27.7	72.911	658	-0.0407344	0.0681808
1742	O00148;Q8N5M0;B1Q2N1;K7EQN7;K7EPJ3	ATP-dependent RNA helicase DDX39A	DDX39A;DDX39	0.319566	0.273122	0.908602	0.47327	NaN	NaN								0.0852658	0.12562	0.147614	0.615338	1	1	8.86855	9.03011	7.83502	7.51419	NaN	NaN	1.47e-147	19	7	7	5	18	18	8	8	2	1	7	7	0	0	49.6	49.129	427	0.153286	NaN
1743	O00151	PDZ and LIM domain protein 1	PDLIM1	-0.50677	-0.623269	NaN	NaN	-1.20547	-1.18365	Yes		+					0.0513326	0.00205848	1	1	0.0843446	0.0694767	9.38543	9.31633	NaN	NaN	7.17757	7.27513	9.91e-143	18	18	0	0	17	14	3	3	0	0	17	14	3	3	66.6	36.071	329	-0.67992	-0.475085
1744	O00154-4;O00154;O00154-5;O00154-6;O00154-3;K7EKP8;B4DUX0;O00154-2;F5GWE2;Q6ZUV0	Cytosolic acyl coenzyme A thioester hydrolase	ACOT7	0.0689608	0.00282396	NaN	NaN	0.246883	0.204623								0.622331	0.900647	1	1	0.799638	0.813152	9.16814	9.18449	NaN	7.13672	7.76032	7.62689	1.89e-82	12	12	0	1	11	10	7	8	0	1	11	10	7	8	42.9	37.419	338	-0.0928017	-0.0371714
1745	O00159-3;O00159;F5H6E2;O00159-2;I3L204;I3L501;I3L3Y6;I3L4D4;I3L3F5;I3L168;Q8N1T3;F5H3C6	Unconventional myosin-Ic	MYO1C	-0.331329	-0.257512	-0.529713	-0.556941	0.0297923	0.434388								0.131093	0.179681	0.600418	0.591232	0.966984	0.669142	9.82568	9.83378	10.5608	10.5531	6.55433	6.47113	0	67	65	62	59	41	38	4	3	60	58	41	38	4	3	63.9	119.63	1044	-0.180332	-0.13606
1746	O00161;O00161-2;H3BQY9;H3BP15;H3BV99;H3BPJ0;H3BM38;H3BR18;H3BNE1;H3BR99	Synaptosomal-associated protein 23;Synaptosomal-associated protein	SNAP23	0.227106	0.240198	-0.553747	-0.1366	NaN	NaN								0.432651	0.432608	0.385907	0.690669	1	1	7.80634	7.73263	7.54449	7.94733	NaN	NaN	4.07e-42	3	3	2	2	3	3	0	0	2	2	3	3	0	0	23.2	23.354	211	0.00834347	-0.0783365
1747	O00165-2;O00165;O00165-5;O00165-3;Q5VYD6;E9PIQ7;O00165-4;O00165-6	HCLS1-associated protein X-1	HAX1	0.26519	-0.0651972	0.728772	0.365533	NaN	NaN								0.397008	0.727669	0.317124	0.65477	1	1	7.3236	7.49256	7.73592	7.73563	NaN	NaN	5.34e-23	6	6	5	4	1	1	0	0	5	4	1	1	0	0	25.1	32.418	287	-0.103255	-0.0769695
1748	O00170;E9PMH2;E9PPD7	AH receptor-interacting protein;Peptidyl-prolyl cis-trans isomerase	AIP	0.0096531	0.135784	NaN	NaN	NaN	NaN								0.914598	0.509416	1	1	1	1	8.80346	8.87622	NaN	NaN	NaN	NaN	1.38e-75	9	9	0	0	9	8	0	0	0	0	9	8	0	0	38.2	37.636	330	-0.0682716	-0.180275
1749	O00178	GTP-binding protein 1	GTPBP1	0.0779042	0.121871	NaN	NaN	NaN	NaN								0.817952	0.732185	1	1	1	1	7.63357	7.73364	NaN	NaN	NaN	NaN	4.36e-13	2	2	0	0	2	2	0	0	0	0	2	2	0	0	7.2	72.453	669	0.0746424	0.276957
1751	O00182;O00182-2;Q8WYQ7;F8W9W4;Q3B8N2;Q6DKI2;Q3B8N2-2;J3KSY2;J3KS82;J3QS92;C9JHN9;J3QR96;J3KT17;B4DWP7;J3QSH0;J3KSA0	Galectin-9	LGALS9	NaN	NaN	1.51266	1.36861	NaN	NaN								1	1	0.0293067	0.0126957	1	1	NaN	NaN	8.95779	8.68325	NaN	NaN	8.05e-38	6	6	6	3	0	0	0	0	6	3	0	0	0	0	23.1	39.518	355	NaN	NaN
1752	O00186	Syntaxin-binding protein 3	STXBP3	-0.222462	-0.147458	NaN	0.0381112	NaN	NaN								0.448715	0.549049	1	0.866286	1	1	8.64457	8.81713	7.22557	7.32212	NaN	NaN	7.32e-100	10	10	1	2	8	7	0	0	1	2	8	7	0	0	21.6	67.764	592	-0.286656	-0.156914
1753	O00214-2;O00214;E9PN19;F6V2D4;H7BXD8;Q5T3P9;B1ANM0;E9PRN3;E9PJ77;E9PNC2;E9PPL1	Galectin-8	LGALS8	-0.0106804	0.249158	-0.655105	0.0173189	NaN	NaN								0.930505	0.443056	0.491912	0.875491	1	1	7.48041	7.29715	9.11287	9.05108	6.10897	NaN	4.06e-121	13	13	11	12	3	2	1	0	11	12	3	2	1	0	39.3	40.397	359	-0.400892	NaN
1754	O00231;O00231-2;J3QRY4;J3QS13;J3KSW3	26S proteasome non-ATPase regulatory subunit 11	PSMD11	-0.0221018	0.0183675	0.177104	0.135452	0.645355	0.636697								0.991844	0.836994	0.738817	0.718202	0.421132	0.436667	9.37219	9.2791	8.88677	8.86605	7.484	7.74349	4.79e-142	24	24	10	11	20	21	8	10	10	11	20	21	8	10	63.3	47.463	422	-0.0414617	-0.0837921
1755	O00232;O00232-2	26S proteasome non-ATPase regulatory subunit 12	PSMD12	0.0106594	0.00235783	0.517368	0.361978	0.57567	0.769195								0.866507	0.902568	0.434548	0.538333	0.462657	0.37386	9.32672	9.38468	8.18307	8.27233	6.75442	7.11531	5.26e-182	20	20	9	6	16	15	3	2	9	6	16	15	3	2	47.6	52.904	456	0.0352017	0.0450444
1756	O00264;B7Z1L3	Membrane-associated progesterone receptor component 1	PGRMC1	-0.675755	-0.642308	-0.988166	-0.634854	NaN	NaN								0.0172644	0.00709915	0.138696	0.384602	1	1	8.85343	8.85465	8.82306	8.92098	NaN	NaN	1.73e-135	12	11	9	10	7	5	0	0	8	9	6	4	0	0	63.6	21.671	195	-0.493601	-0.515813
1757	O00267;O00267-2;M0QYL9	Transcription elongation factor SPT5	SUPT5H	0.159108	0.154601	NaN	NaN	NaN	NaN								0.38995	0.454802	1	1	1	1	8.52571	8.74208	NaN	NaN	NaN	NaN	1.97e-36	10	10	0	0	8	10	0	0	0	0	8	10	0	0	12	121	1087	0.00100953	0.250663
1758	O00273;O00273-2	DNA fragmentation factor subunit alpha	DFFA	-0.102511	-0.171288	NaN	NaN	NaN	NaN								0.753113	0.463119	1	1	1	1	8.1037	8.05007	NaN	NaN	NaN	NaN	3.84e-16	3	3	0	0	3	3	0	0	0	0	3	3	0	0	10.6	36.521	331	-0.482492	0.0835998
1759	O00299	Chloride intracellular channel protein 1	CLIC1	0.205423	0.17983	0.356172	0.473993	0.683753	0.614738								0.120799	0.228273	0.54444	0.344158	0.243626	0.306251	9.73935	9.8877	8.88823	9.01699	8.54255	8.78633	1e-223	16	16	7	9	15	14	9	9	7	9	15	14	9	9	83.4	26.922	241	0.390668	0.339236
1760	O00300;E5RFV7	Tumor necrosis factor receptor superfamily member 11B	TNFRSF11B	-1.27817	-1.14286	-0.336313	-0.0535008	-1.93026	-2.17887	Yes	+	+					5.66e-06	1.52e-06	0.624505	0.92051	0.00624196	0.00111196	8.75005	8.70255	8.15137	8.26512	9.04887	9.27524	1.3e-269	20	20	2	4	6	5	15	17	2	4	6	5	15	17	49.6	46.026	401	NaN	NaN
1761	O00391;O00391-2;H0Y5Z8;A8MXT8	Sulfhydryl oxidase 1	QSOX1	-1.40849	1.14568	-1.14188	0.875745	-0.779865	-0.802412		+	+					1.48e-06	3.03e-05	0.136851	0.130218	0.315605	0.3128	7.36639	7.86149	7.87148	8.11193	9.9335	10.1164	0	39	39	3	2	1	3	34	38	3	2	1	3	34	38	53	82.577	747	-0.408838	-0.445621
1763	O00400;H7C562;H7C577	Acetyl-coenzyme A transporter 1	SLC33A1	-0.0434131	-0.0746186	-0.555263	-0.931965	NaN	NaN								0.957185	0.83463	0.421788	0.138172	1	1	8.48166	8.21961	8.3412	8.42911	NaN	NaN	3.54e-43	8	8	6	5	5	6	0	0	6	5	5	6	0	0	19.1	60.908	549	NaN	-0.025454
1764	O00401	Neural Wiskott-Aldrich syndrome protein	WASL	-0.220302	-0.224908	NaN	NaN	NaN	NaN								0.482358	0.34457	1	1	1	1	8.50958	8.42625	NaN	NaN	NaN	NaN	2.77e-40	5	5	0	0	5	5	0	0	0	0	5	5	0	0	15.8	54.826	505	-0.0266753	0.116254
1765	O00410-3;O00410;H0Y8C6;O00410-2;B4E0R6;E7ETV3;H0Y3V4;C9JMV5;E7EV12;E7EQT5;E7EX05;E7EWK4;E7ETV8;E7ESZ1;E7ESA1;C9JQT6;C9JZD8;C9JZ53;C9J875;C9J5I6;C9JXE0	Importin-5	IPO5	0.0132438	-0.123229	0.129263	0.0176545	0.540396	0.224886								0.872565	0.553441	0.794427	0.875034	0.338976	0.599909	9.79165	10.0561	8.53019	8.73386	8.41365	8.51897	0	44	42	12	14	31	36	22	20	12	14	30	34	20	18	55.2	125.54	1115	-0.0518328	-0.000144301
1766	O00418;H3BRH4	Eukaryotic elongation factor 2 kinase	EEF2K	-0.047522	-0.00952311	NaN	NaN	NaN	NaN								0.862046	0.878304	1	1	1	1	7.93048	7.7026	6.90802	6.88957	NaN	NaN	1.63e-14	6	6	1	1	4	6	0	0	1	1	4	6	0	0	8	82.143	725	-0.466656	-0.317651
1767	O00422;H7BZW6	Histone deacetylase complex subunit SAP18	SAP18	NaN	-0.166631	1.59942	1.39631	NaN	NaN								1	0.554775	0.00866433	0.0153919	1	1	8.17155	8.25713	8.2611	8.35344	NaN	NaN	6.38e-91	10	10	5	8	1	2	0	0	5	8	1	2	0	0	45.1	17.561	153	0.0822938	0.0192142
1768	O00425;O00425-2;F8WD15	Insulin-like growth factor 2 mRNA-binding protein 3	IGF2BP3	0.80438	1.50238	2.55691	1.145	NaN	NaN	Yes	+	+	+				2.18e-05	2.3e-14	2.08e-05	0.0615908	1	1	8.86162	8.59169	7.93095	7.81551	NaN	NaN	3.23e-56	11	9	2	3	7	10	0	0	1	2	5	8	0	0	26.4	63.704	579	1.70558	2.05745
1769	O00429;O00429-2;O00429-3;O00429-5;O00429-4;O00429-6;J3KPI2;G8JLD5;B4DGC9;F8VZ52;B4DPZ9;F8VUJ9;B4DDQ3;F8W1W3;F8VYL3;F8VR28;H0YHY4;H0YI79	Dynamin-1-like protein	DNM1L	-0.150763	-0.104684	NaN	NaN	0.199945	NaN								0.616534	0.675749	1	1	0.842555	1	8.8027	8.77532	NaN	NaN	5.95031	5.91909	1.77e-207	19	19	0	0	15	12	2	1	0	0	15	12	2	1	34.4	81.876	736	-0.126376	0.0193165
1770	O00442-2;O00442;A6NIC1	RNA 3-terminal phosphate cyclase	RTCA	-0.0546616	-0.103331	-0.572384	0.165485	NaN	0.259709								0.88974	0.742968	0.3728	0.975591	1	0.852196	8.08239	8.16059	7.70062	7.36412	6.24314	6.45116	8.19e-14	4	4	2	1	3	3	1	2	2	1	3	3	1	2	12.4	40.709	379	-0.349052	-0.425781
1771	O00443;F5H2B0;B4E2G4;E9PPP3	Phosphatidylinositol 4-phosphate 3-kinase C2 domain-containing subunit alpha	PIK3C2A	0.0486682	-0.0207336	NaN	NaN	NaN	NaN								0.909505	0.844488	1	1	1	1	7.44917	7.79435	NaN	NaN	NaN	NaN	1.27e-25	9	9	0	0	6	7	0	0	0	0	6	7	0	0	5.9	190.68	1686	-0.152564	0.352124
1772	O00461;F8W785	Golgi integral membrane protein 4	GOLIM4	0.014821	-0.0369838	-0.855733	-0.423232	NaN	NaN								0.951419	0.827472	0.257186	0.587974	1	1	7.86425	7.94922	8.11988	8.7649	NaN	NaN	8.01e-47	7	7	3	4	3	5	0	0	3	4	3	5	0	0	11.4	81.879	696	0.00115371	-0.0816123
1773	O00462;E9PFW2	Beta-mannosidase	MANBA	0.135975	-0.0635283	NaN	NaN	-0.693931	-0.818324								0.655606	0.718516	1	1	0.382006	0.300487	7.74435	7.70296	NaN	NaN	7.95798	8.04289	4.49e-168	21	20	0	0	3	2	18	18	0	0	3	2	18	17	29.2	100.89	879	0.540325	0.672772
1774	O00468-6;O00468-7;O00468-3;O00468;O00468-4;O00468-5;O00468-2;H0Y5U1	Agrin	AGRN	NaN	-0.377558	1.33368	2.16232	1.42297	1.72556	Yes				+			1	0.10218	0.0361973	0.000168709	0.0245957	0.0321621	8.55781	8.49888	8.43619	8.49947	8.29186	7.81365	8.51e-184	26	26	13	13	1	1	23	12	13	13	1	1	23	12	14.9	214.84	2045	1.62975	1.24592
1775	O00469-2;O00469;E7ETU9;B3KWS3;C9JXZ0;F8WEW3	Procollagen-lysine,2-oxoglutarate 5-dioxygenase 2	PLOD2	1.22364	0.818289	1.51133	0.993266	0.928574	0.291291	Yes	+	+					4.57e-12	3.17e-07	0.0133263	0.111296	0.127452	0.542221	9.37216	9.51296	8.16554	8.01	8.63301	8.79027	4.26e-276	28	28	6	6	19	18	22	20	6	6	19	18	22	20	46	87.097	758	1.39808	1.49969
1776	O00471;F8W9B8	Exocyst complex component 5	EXOC5	-0.0585313	-0.104819	0.101264	-0.0894821	NaN	NaN								0.87851	0.686961	0.94222	0.712587	1	1	8.12846	8.45025	7.9168	7.61895	NaN	NaN	5.86e-30	8	8	3	4	5	5	0	0	3	4	5	5	0	0	14.5	81.852	708	-0.15555	-0.186881
1777	O00483	NADH dehydrogenase [ubiquinone] 1 alpha subcomplex subunit 4	NDUFA4	-0.341566	-0.25666	-0.129357	-0.393134	NaN	NaN								0.236362	0.27636	0.891088	0.62048	1	1	8.76725	8.6411	8.69449	8.89618	NaN	NaN	1.36e-35	7	7	4	6	3	3	0	0	4	6	3	3	0	0	86.4	9.3697	81	-0.140937	NaN
1778	O00487;C9JW37	26S proteasome non-ATPase regulatory subunit 14	PSMD14	0.0486682	0.0180287	0.57747	0.41103	0.625623	0.232594								0.704228	0.911616	0.376786	0.483263	0.420404	0.881629	9.05934	8.7814	8.20047	8.07214	7.02772	6.85213	4.29e-105	11	11	3	4	7	3	3	1	3	4	7	3	3	1	42.6	34.577	310	-0.151731	0.00927746
1779	O00499;O00499-5;O00499-2;O00499-3;O00499-11;O00499-6;O00499-4;O00499-8;O00499-7;O00499-10;O00499-9	Myc box-dependent-interacting protein 1	BIN1	-0.42459	-0.383033	NaN	NaN	NaN	-0.0660746								0.146544	0.13657	1	1	1	0.808435	8.39419	8.22699	NaN	NaN	5.19036	6.05854	3.31e-51	6	5	0	0	5	5	1	1	0	0	4	4	1	1	14.2	64.699	593	-0.39914	NaN
1780	O00505;H0Y4S9	Importin subunit alpha-3	KPNA3	0.0587112	-0.0308758	NaN	NaN	NaN	0.12467								0.716844	0.915505	1	1	1	1	8.72985	8.7531	NaN	7.08604	6.75124	6.84608	5.32e-63	10	6	0	1	8	7	3	3	0	1	6	5	1	1	27.8	57.81	521	0.0596321	0.157222
1781	O00560;O00560-3	Syntenin-1	SDCBP	-0.196217	-0.130687	-2.56488	-2.21227	-0.543016	-0.310968	Yes			+	+			0.506971	0.603223	7.89e-05	0.000926583	0.517574	0.837096	8.89768	8.5513	8.86357	8.90385	7.99624	7.96363	2.5e-204	9	1	7	9	8	5	7	6	1	1	1	1	1	1	49.3	32.444	298	NaN	NaN
1782	G5EA09;O00560-2;E9PBU7;B4DHN5		SDCBP	NaN	NaN	-2.41047	-2.38494	-0.632284	-0.152127	Yes				+			1	1	0.00221718	0.000104994	0.353009	0.724972	7.45039	7.69002	7.9094	7.84745	6.80273	6.9073	4.96e-191	9	1	7	9	8	5	7	6	1	1	1	1	1	1	45.9	34.819	318	-0.0370586	-0.256648
1783	O00567;Q5JXT2;H0YDU4;H0Y653	Nucleolar protein 56	NOP56;NOL5A	0.19471	0.125452	0.252012	0.186351	NaN	NaN								0.284256	0.540804	0.613764	0.65355	1	1	8.82039	8.89756	9.24423	9.06175	NaN	NaN	8.39e-97	20	20	15	13	11	12	0	0	15	13	11	12	0	0	38.4	66.049	594	-0.0852212	0.11879
1784	O00571;O00571-2;O15523;B4DXX7;B4E132;B4E3C4;C9J081;C9J8G5;B4DLA0;Q9NQI0;D6RDK4;Q9NQI0-2;Q9NQI0-3;D6RCM4;H0Y960	ATP-dependent RNA helicase DDX3X;ATP-dependent RNA helicase DDX3Y	DDX3X;DDX3Y	-0.0526632	-0.0254564	0.218699	0.352332	0.972561	0.38978								0.837683	0.962381	0.645189	0.386809	0.208892	0.6395	10.0853	10.0747	9.28778	9.21376	7.42721	7.66836	0	37	36	24	21	30	31	8	9	23	20	29	30	7	8	61.8	73.243	662	-0.0173441	0.122586
1785	O00622	Protein CYR61	CYR61	0.294406	-0.482665	-0.366583	0.826285	-0.98637	-0.790937								0.0806071	0.018175	0.755701	0.119978	0.188744	0.321882	9.09534	9.02535	9.06416	9.03197	8.04544	8.05987	3.28e-103	20	20	11	11	13	13	5	6	11	11	13	13	5	6	52.2	42.026	381	-0.0210137	0.150145
1786	O00623;K7ELY8	Peroxisome assembly protein 12	PEX12	NaN	NaN	-1.2932	-1.05126	NaN	NaN								1	1	0.0502383	0.0948347	1	1	NaN	NaN	8.32156	8.121	NaN	NaN	4.7e-24	9	9	9	8	0	0	0	0	9	8	0	0	0	0	31.8	40.797	359	NaN	NaN
1787	O00625	Pirin	PIR	-0.0406557	0.245412	NaN	NaN	0.0376556	0.229225								0.930557	0.26989	1	1	0.972267	0.78932	8.16935	8.16581	NaN	NaN	7.1805	7.30464	2.09e-18	5	5	0	0	4	4	3	3	0	0	4	4	3	3	23.8	32.113	290	-0.518019	NaN
1788	O00629;H7C4F6	Importin subunit alpha-4	KPNA4	0.0282281	0.0444965	-0.152301	-0.355254	0.125283	0.0423543								0.790341	0.732556	0.729145	0.432461	0.931643	0.973668	9.11734	9.13682	7.70418	7.25365	7.47888	7.63695	8.37e-140	12	8	1	1	9	9	4	4	1	1	7	7	2	2	40.1	57.886	521	0.0652966	0.201112
1790	O00743-3;O00743;O00743-2;B7Z3E2	Serine/threonine-protein phosphatase 6 catalytic subunit	PPP6C	0.115942	0.132752	0.317359	0.2255	-0.0127364	0.0438329								0.50785	0.613479	0.65946	0.848003	0.921621	0.918163	8.32932	8.12077	8.02135	7.97335	6.60515	6.84771	3.38e-32	7	7	4	4	3	5	2	3	4	4	3	5	2	3	19	38.946	342	0.148999	0.571686
1791	O00764;F2Z2Y4;O00764-3;O00764-2;A8MV33	Pyridoxal kinase	PDXK	-0.00756261	-0.0852129	NaN	NaN	0.0752955	-0.0924876								0.946829	0.743053	1	1	0.782862	0.905563	9.20074	9.20333	NaN	NaN	8.2307	8.2785	2.28e-203	17	17	0	0	9	11	14	12	0	0	9	11	14	12	65.4	35.102	312	0.342555	0.421206
1793	O14495	Lipid phosphate phosphohydrolase 3	PPAP2B	-1.91919	-1.58529	-4.5401	-2.87332	NaN	NaN	Yes	+	+	+	+			1.98e-11	5.56e-10	1.95e-12	1.45e-05	1	1	7.67656	7.63362	8.69457	8.72798	6.09597	NaN	2.44e-30	7	7	6	4	2	3	1	0	6	4	2	3	1	0	18.3	35.116	311	-1.00066	-1.08352
1794	O14498;H0YL90;H0YN67	Immunoglobulin superfamily containing leucine-rich repeat protein	ISLR	NaN	NaN	NaN	NaN	-0.624052	0.338825								1	1	1	1	0.358757	0.767632	NaN	NaN	NaN	NaN	6.94188	7.16607	6.24e-06	2	2	0	0	0	0	2	2	0	0	0	0	2	2	6.3	45.997	428	NaN	NaN
1795	O14524;O14524-2;G3V5K2	Transmembrane protein 194A	TMEM194A	0.0531404	-0.0516508	NaN	NaN	NaN	NaN								0.897508	0.752879	1	1	1	1	7.43726	7.68606	NaN	NaN	NaN	NaN	9.45e-06	2	2	0	0	1	2	0	0	0	0	1	2	0	0	5	50.639	444	NaN	NaN
1797	O14548;H0YBD2;E5RJZ1	Cytochrome c oxidase subunit 7A-related protein, mitochondrial	COX7A2L	-0.201518	-0.395248	-0.296339	-0.988835	NaN	NaN								0.450956	0.115577	0.690485	0.156321	1	1	7.61864	7.42763	8.50177	8.56917	NaN	NaN	4.66e-22	4	4	4	4	1	1	0	0	4	4	1	1	0	0	57	12.615	114	-0.37357	-0.320543
1798	O14558;K7EP04	Heat shock protein beta-6	HSPB6	-1.61476	-1.51691	NaN	NaN	NaN	NaN	Yes	+	+					9.24e-09	1.21e-11	1	1	1	1	8.62948	8.53055	7.11488	NaN	5.66598	6.12379	1.69e-12	4	4	1	0	3	3	1	1	1	0	3	3	1	1	38.1	17.135	160	-0.980996	-1.4844
1799	O14561;H3BNK3;I3L505	Acyl carrier protein, mitochondrial;Acyl carrier protein	NDUFAB1	-0.256837	-0.0294518	NaN	NaN	NaN	NaN								0.378496	0.920285	1	1	1	1	8.81699	8.79762	NaN	6.83765	NaN	NaN	2.22e-11	4	4	0	1	4	3	0	0	0	1	4	3	0	0	23.7	17.417	156	NaN	NaN
1800	O14578-4;O14578;H7BYJ3;O14578-3;O14578-2;F5H4K4	Citron Rho-interacting kinase	CIT	-0.41916	-0.494894	NaN	NaN	NaN	NaN								0.131506	0.0481003	1	1	1	1	7.59174	7.92886	NaN	NaN	NaN	NaN	1.39e-28	6	5	0	0	5	6	0	0	0	0	4	5	0	0	2.9	236.6	2069	-0.245318	0.246584
1801	O14579;M0QXB4;O14579-2;O14579-3;M0R061	Coatomer subunit epsilon	COPE	-0.00843606	0.0263876	-0.158007	-0.151601	0.936488	0.751738								0.950699	0.804536	0.855775	0.903547	0.22752	0.230788	9.28375	9.17892	8.82954	8.6029	7.8219	7.97334	2.82e-225	15	15	8	8	11	8	10	9	8	8	11	8	10	9	74.7	34.482	308	0.0123541	0.0520123
1803	O14617-5;O14617;G5E988;O14617-2;O14617-4;E7EMM2;O14617-3;K7ELX8	AP-3 complex subunit delta-1	AP3D1	0.00878984	-0.0325831	-0.665144	-0.342486	0.927473	0.141721								0.918164	0.909778	0.311738	0.473563	0.216379	0.981231	8.64585	8.83697	7.57653	7.89614	6.74207	7.00415	7.24e-125	20	20	3	5	12	15	3	5	3	5	12	15	3	5	20.6	136.65	1215	-0.0782438	0.129134
1804	O14640;O14640-2;P54792;P54792-2	Segment polarity protein dishevelled homolog DVL-1;Putative Segment polarity protein dishevelled homolog DVL-1-like	DVL1;DVL1L1	0.314336	0.300227	NaN	NaN	NaN	NaN								0.310857	0.34484	1	1	1	1	7.38575	7.59717	NaN	NaN	NaN	NaN	5.58e-12	1	1	0	0	1	1	0	0	0	0	1	1	0	0	2.2	75.186	695	0.0306892	0.177441
1805	O14646;O14646-2	Chromodomain-helicase-DNA-binding protein 1	CHD1	0.224259	0.286806	NaN	NaN	NaN	NaN								0.652047	0.369202	1	1	1	1	7.16785	7.58785	NaN	NaN	NaN	NaN	1.32e-20	6	6	0	0	4	5	0	0	0	0	4	5	0	0	4.8	196.69	1710	NaN	NaN
1806	O14647;O14647-2;B7Z3I4;O14647-3;G3V4S8	Chromodomain-helicase-DNA-binding protein 2	CHD2	0.0269499	0.215301	NaN	NaN	NaN	NaN								0.967442	0.489171	1	1	1	1	7.62605	7.76562	NaN	NaN	NaN	NaN	2.71e-78	4	4	0	0	3	4	0	0	0	0	3	4	0	0	3	211.34	1828	NaN	NaN
1807	O14656;O14656-2	Torsin-1A	TOR1A	-0.194112	-0.159097	0.0587237	0.0240614	-0.0219992	-0.0500108								0.514863	0.575921	1	0.881383	0.911769	0.824292	8.19268	8.23014	7.84707	7.77753	6.35015	6.19499	9.14e-27	6	6	3	2	4	4	2	2	3	2	4	4	2	2	22	37.808	332	-0.211364	-0.227864
1808	O14657;H0Y7C8	Torsin-1B	TOR1B	NaN	-0.108062	0.414711	0.0672239	-0.509118	-0.798521								1	0.623491	0.544165	0.934334	0.43619	0.21775	NaN	8.0503	7.80975	7.87272	7.28605	7.5101	3.97e-31	8	8	3	3	0	3	7	7	3	3	0	3	7	7	27.4	37.978	336	-0.048263	0.197732
1809	O14672;B4DU28;C9J9B4;H3BS53	Disintegrin and metalloproteinase domain-containing protein 10	ADAM10	0.135975	0.00949846	NaN	NaN	-0.868201	-1.00589								0.655606	0.968542	1	1	0.25576	0.179547	7.75086	7.88343	NaN	7.46693	7.91834	8.082	8.75e-76	9	9	0	1	3	4	7	7	0	1	3	4	7	7	15.1	84.141	748	0.41738	0.455416
1810	O14727;O14727-2;O14727-4;O14727-3;O14727-5;C9JLV4	Apoptotic protease-activating factor 1	APAF1	-0.140083	-0.228885	NaN	NaN	NaN	NaN								0.588589	0.31962	1	1	1	1	7.66667	7.69014	NaN	NaN	NaN	NaN	4.06e-18	3	3	0	0	3	3	0	0	0	0	3	3	0	0	3.4	141.84	1248	NaN	NaN
1811	O14734;E9PJN0;E9PRD4;H7C5A7;E9PIS4;F6VBM3;E9PMC4;Q9BR14	Acyl-coenzyme A thioesterase 8	ACOT8	-0.30087	-0.188746	NaN	NaN	NaN	NaN								0.296602	0.494988	1	1	1	1	8.09982	8.16346	7.01682	NaN	NaN	NaN	3.57e-42	4	4	1	0	4	3	0	0	1	0	4	3	0	0	17.2	35.914	319	-0.111664	0.0515039
1812	O14735;B3KY94;H3BTV1;H3BUR9;O14735-2	CDP-diacylglycerol--inositol 3-phosphatidyltransferase	CDIPT	NaN	NaN	-0.958447	-1.05423	NaN	NaN								1	1	0.278928	0.194986	1	1	NaN	NaN	9.04183	9.27866	NaN	NaN	3.71e-67	8	8	7	8	0	0	0	0	7	8	0	0	0	0	39	23.539	213	-0.622399	-0.643856
1813	O14737;K7EL31;K7EQA1;B4DE64;K7ESJ4;K7EPG2;Q3HM38	Programmed cell death protein 5	PDCD5	-0.148499	-0.166113	NaN	NaN	NaN	NaN								0.622254	0.496683	1	1	1	1	8.77695	8.61389	NaN	NaN	NaN	NaN	1.63e-33	9	9	0	0	9	7	0	0	0	0	9	7	0	0	62.4	14.285	125	-0.202273	-0.432211
1814	O14744;O14744-2;G3V5W5;B4DX49;B4DV00;G3V580;A8MTP3;H0YJX6;G3V2X6;G3V5L5;C9JSX3;G3V2L6;H0YJ77;H7BZ44;G3V5T6	Protein arginine N-methyltransferase 5;Protein arginine N-methyltransferase 5, N-terminally processed	PRMT5	0.179578	0.159644	NaN	NaN	0.217975	0.280477								0.321189	0.440746	1	1	0.822493	0.829791	8.63237	8.80286	6.61352	NaN	6.74948	7.0235	1.4e-89	12	12	1	0	7	8	3	5	1	0	7	8	3	5	22.4	72.683	637	-0.0343672	0.0698152
1815	O14746;O14746-3;O14746-2;Q8NG38	Telomerase reverse transcriptase	TERT	0.0933211	-0.156751	-0.635803	-0.382879	NaN	NaN								0.587206	0.523833	0.38948	0.435845	1	1	8.69	8.52148	7.85916	7.96095	NaN	NaN	1.35e-48	18	18	5	5	11	12	0	0	5	5	11	12	0	0	22.2	127	1132	0.503043	0.217726
1816	O14773;O14773-2;E7EV34	Tripeptidyl-peptidase 1	TPP1	-0.191051	-0.122428	0.975146	0.587901	-0.706489	-0.481283								0.551694	0.621789	0.142836	0.253098	0.295024	0.451752	8.58404	8.79833	9.02502	9.0385	7.56634	7.69701	1.51e-71	10	10	6	6	4	4	8	4	6	6	4	4	8	4	25.4	61.247	563	-0.260428	-0.561008
1817	O14776;O14776-2;G3V220	Transcription elongation regulator 1	TCERG1	0.169186	0.218242	NaN	NaN	NaN	NaN								0.36503	0.296483	1	1	1	1	8.56773	8.69727	NaN	NaN	NaN	NaN	5.25e-135	16	16	0	0	15	15	0	0	0	0	15	15	0	0	15.1	123.9	1098	-0.00500037	NaN
1818	O14777	Kinetochore protein NDC80 homolog	NDC80	0.00994057	-0.0821939	NaN	-1.84209	NaN	NaN								0.966218	0.695378	1	0.0023789	1	1	7.94393	7.96484	NaN	8.01557	NaN	NaN	8.85e-70	13	13	0	1	10	9	0	0	0	1	10	9	0	0	21.8	73.912	642	0.15549	0.011908
1819	O14787-2;O14787;K7ESC1	Transportin-2	TNPO2	-0.0416537	0.0462823	NaN	NaN	NaN	NaN								0.879375	0.772756	1	1	1	1	7.9522	8.25222	7.42671	7.17032	NaN	5.90036	1.57e-50	10	5	3	5	8	10	2	5	1	1	3	5	0	1	15.1	100.41	887	0.291132	NaN
1821	O14818;O14818-2;H0Y586;Q5JXJ2;Q8TAA3;Q8TAA3-5;Q8TAA3-2;F5GY34	Proteasome subunit alpha type-7	PSMA7	0.0553714	0.0103331	-0.248548	0.265399	-0.215956	-0.373186								0.641696	0.867119	0.637551	0.791425	0.876909	0.758564	9.44103	9.45823	7.70586	7.69885	8.55383	8.72305	0	16	16	3	3	11	10	14	14	3	3	11	10	14	14	58.9	27.887	248	-0.00730407	-0.0312541
1822	O14828;O14828-2	Secretory carrier-associated membrane protein 3	SCAMP3	-0.0495882	-0.0968184	NaN	NaN	NaN	NaN								0.939152	0.763493	1	1	1	1	8.35349	8.30709	NaN	NaN	NaN	NaN	1.8e-109	5	5	0	0	5	4	0	0	0	0	5	4	0	0	21	38.287	347	-0.0681506	0.18751
1823	O14879	Interferon-induced protein with tetratricopeptide repeats 3	IFIT3	0.0076382	0.245947	NaN	NaN	NaN	NaN								0.973205	0.420107	1	1	1	1	7.84213	7.83326	NaN	NaN	NaN	NaN	4.05e-33	4	4	0	0	3	2	0	0	0	0	3	2	0	0	13.3	55.984	490	-0.00300396	-0.327342
1824	Q5VV89;O14880;Q5VV87	Microsomal glutathione S-transferase 3	MGST3	-0.304548	-0.3228	-0.856774	-0.965256	NaN	NaN								0.290388	0.165396	0.34202	0.245973	1	1	8.22113	8.53335	9.59262	9.80156	6.4391	6.88814	1.54e-135	8	8	8	8	3	2	1	1	8	8	3	2	1	1	67.5	18.416	166	-0.247868	-0.325041
1825	O14907	Tax1-binding protein 3	TAX1BP3	0.0440418	0.0726511	NaN	NaN	-0.653773	-0.900598								0.786454	0.813103	1	1	0.33828	0.192519	8.07225	7.92218	NaN	7.22544	6.89714	7.10772	4.69e-24	3	3	0	1	2	2	2	1	0	1	2	2	2	1	34.7	13.735	124	-0.0355348	NaN
1826	O14908;O14908-2;K7EM11;K7ESN1;Q8TF64	PDZ domain-containing protein GIPC1	GIPC1	0.0354504	0.125341	NaN	NaN	NaN	NaN								0.81595	0.540431	1	1	1	1	8.27662	8.29581	NaN	NaN	NaN	NaN	4.85e-28	5	5	0	0	5	3	0	0	0	0	5	3	0	0	15.9	36.049	333	0.402176	0.417251
1827	O14920;O14920-2;O14920-4;G3V105;B3KRB7;E5RGW5;O14920-3;J3KNS5;E5RFG5;E5RFT3;E5RIW0;E5RGA0;E5RJH2	Inhibitor of nuclear factor kappa-B kinase subunit beta	IKBKB	-0.12608	0.25385	-0.00596011	0.996602	NaN	NaN								0.622474	0.556481	0.875707	0.191961	1	1	7.61397	7.22588	7.39862	7.60511	NaN	NaN	1.76e-71	7	7	1	4	5	3	0	0	1	4	5	3	0	0	11.6	86.563	756	-0.0351505	0.202871
1828	O14925;B1APJ0;E9PB91;Q5SRD1;H0Y6X5;C9JSY4;E7EP42	Mitochondrial import inner membrane translocase subunit Tim23;Putative mitochondrial import inner membrane translocase subunit Tim23B	TIMM23;TIMM23B	NaN	NaN	0.380878	0.107936	NaN	NaN								1	1	0.583086	0.953011	1	1	NaN	NaN	7.86502	7.45747	NaN	NaN	4.74e-38	4	4	3	3	0	0	0	0	3	3	0	0	0	0	27.3	21.943	209	0.224658	0.591114
1829	O14929;O14929-2	Histone acetyltransferase type B catalytic subunit	HAT1	0.302294	0.434382	NaN	NaN	NaN	NaN								0.156183	0.0606136	1	1	1	1	8.20287	8.35694	NaN	NaN	6.08814	5.94021	1.28e-96	6	6	0	0	4	5	1	1	0	0	4	5	1	1	17.7	49.512	419	0.489235	0.463629
1830	O14933;E9PQT7;O14933-2	Ubiquitin/ISG15-conjugating enzyme E2 L6	UBE2L6	0.138081	0.417813	NaN	NaN	NaN	-0.42537								0.445169	0.02932	1	1	1	0.484472	8.61533	8.55388	6.82615	7.46973	6.23892	7.18503	1.02e-29	4	4	1	1	3	3	1	3	1	1	3	3	1	3	36.6	17.769	153	-0.129087	0.241441
1831	O14936;O14936-3;H9KV37;O14936-2;F8W998;O14936-6;O14936-4;O14936-5;Q5JS72;Q5JS79;Q5JS74	Peripheral plasma membrane protein CASK	CASK	0.637405	0.644119	NaN	NaN	NaN	NaN								0.0150849	0.0217153	1	1	1	1	7.81329	7.65596	NaN	NaN	NaN	NaN	2.33e-21	5	5	0	0	5	5	0	0	0	0	5	5	0	0	7.2	105.12	926	0.179256	0.203435
1832	O14949	Cytochrome b-c1 complex subunit 8	UQCRQ	-0.345994	NaN	-0.126072	-0.487024	NaN	NaN								0.19596	1	0.998033	0.666941	1	1	7.95254	NaN	8.9915	9.29684	NaN	NaN	1.3e-26	6	6	5	6	2	0	0	0	5	6	2	0	0	0	50	9.9062	82	-0.372655	NaN
1833	O14950	Myosin regulatory light chain 12B	MYL12B	NaN	NaN	1.09687	1.27528	NaN	NaN								1	1	0.0829046	0.019759	1	1	NaN	NaN	8.82344	8.71723	NaN	NaN	0	14	1	13	13	12	12	5	5	1	1	0	0	0	0	83.7	19.779	172	0.378179	0.0157534
1834	O14964;O14964-2;I3L1P5;I3L165;I3L1E3;I3L2H4	Hepatocyte growth factor-regulated tyrosine kinase substrate	HGS	0.065368	0.0188684	NaN	NaN	0.247997	NaN								0.691116	0.908514	1	1	0.789348	1	8.69428	8.84014	NaN	NaN	6.92011	6.47248	1.25e-29	9	9	0	0	9	8	3	1	0	0	9	8	3	1	13.1	86.191	777	-0.0819955	-0.145221
1835	O14966;O14966-2;E9PL56	Ras-related protein Rab-7L1	RAB7L1	NaN	NaN	-0.153246	-0.284951	NaN	NaN								1	1	0.861625	0.530253	1	1	NaN	NaN	8.29316	7.93111	NaN	NaN	9.35e-13	4	3	4	4	0	1	0	0	3	3	0	0	0	0	21.2	23.155	203	NaN	NaN
1836	O14974;O14974-3;O14974-5;O14974-2;O14974-4;F8VZN8;H0YHI8;H0YIS3;H0YIM2;H0YIS4;H0YHL8;F8VW28;H0YIL7	Protein phosphatase 1 regulatory subunit 12A	PPP1R12A	0.0598228	0.0611805	1.45537	1.24559	-0.35881	0.276246								0.658709	0.668243	0.0173321	0.0308019	0.565865	0.834345	9.27035	9.3537	7.76947	8.35792	7.10548	7.02877	8.64e-213	36	36	4	8	30	34	4	4	4	8	30	34	4	4	33.4	115.28	1030	0.00475299	0.0522516
1837	O14979	Heterogeneous nuclear ribonucleoprotein D-like	HNRPDL	0.038273	0.145307	-2.36835	NaN	0.786219	0.592807								0.747628	0.481357	0.00127666	1	0.300781	0.518344	9.04501	8.95616	7.73907	6.29035	6.87916	7.19877	1.35e-139	13	3	3	2	11	13	3	3	0	0	1	3	0	0	28.6	46.437	420	-0.0389546	-0.301588
1838	O14979-2;O14979-3			0.077767	0.195815	NaN	NaN	NaN	NaN								0.818348	0.560882	1	1	1	1	7.5536	7.5804	NaN	NaN	NaN	NaN	7.05e-142	11	1	3	2	11	11	3	3	0	0	1	1	0	0	35.2	33.588	301	-0.0389546	-0.301588
1839	O14980;C9JKM9;C9J673;C9JV99;C9JQ02;C9IZS4;F8WF71;H7BZC5;C9IYM2;C9JF49	Exportin-1	XPO1	0.0105157	-0.00564606	0.435255	0.0773821	0.748782	0.686319								0.867136	0.944585	0.467506	0.79448	0.207262	0.400897	9.15573	9.53837	8.59492	8.5575	7.96691	7.73167	0	38	38	12	12	22	24	14	16	12	12	22	24	14	16	46.2	123.38	1071	0.0067647	0.140364
1840	O14981;B4E0W6	TATA-binding protein-associated factor 172	BTAF1	0.238441	0.137511	NaN	NaN	NaN	NaN								0.622096	0.688633	1	1	1	1	6.81539	7.71672	NaN	NaN	NaN	NaN	5.35e-07	2	2	0	0	1	2	0	0	0	0	1	2	0	0	1.2	206.89	1849	-0.282877	NaN
1842	O15031;E2PU09;A6QRG9;A6QRH1;Q9Y4D7;F5H3A2;H0YAM9	Plexin-B2	PLXNB2	0.0216827	0.0774307	-0.0388858	-0.614478	-0.0533498	-0.336418								0.865106	0.698151	0.842162	0.255211	0.878535	0.557832	8.86721	8.83077	7.19786	7.75949	6.32638	6.45507	6.68e-141	21	20	1	2	14	15	1	1	0	1	14	14	1	1	16.3	205.12	1838	0.156655	0.588138
1843	O15066;B4DSR5	Kinesin-like protein KIF3B	KIF3B	0.091284	0.316959	NaN	NaN	NaN	NaN								0.954162	0.315941	1	1	1	1	7.11564	7.4908	NaN	NaN	NaN	NaN	7.63e-08	3	3	0	0	3	2	0	0	0	0	3	2	0	0	4.3	85.124	747	-0.024722	0.0220387
1844	O15067;F5GWT9;J3QSH6;J3QSG0;H0YGH1;J3KT98;J3KTL4;J3QL39;J3KTQ5	Phosphoribosylformylglycinamidine synthase	PFAS	0.392848	0.249763	NaN	NaN	0.567955	NaN								0.035511	0.26224	1	1	0.469387	1	8.78789	8.30839	NaN	NaN	6.60739	6.52816	4.86e-45	9	9	0	0	7	6	2	1	0	0	7	6	2	1	8.7	144.73	1338	-0.0669562	0.317211
1849	O15118;K7EQ23;B4DET3;K7ERW2;K7ERM4	Niemann-Pick C1 protein	NPC1	-0.0165116	-0.0545943	-0.511374	-0.607242	NaN	NaN								0.998443	0.775204	0.416738	0.238006	1	1	8.15014	7.98032	7.2229	7.37038	NaN	NaN	3.3e-38	6	6	1	1	4	4	0	0	1	1	4	4	0	0	5.9	142.17	1278	0.139076	0.00858062
1850	O15119;O15119-2;O15119-3	T-box transcription factor TBX3	TBX3	0.0458661	-0.0458863	NaN	NaN	NaN	NaN								0.942372	0.713357	1	1	1	1	7.07291	7.28117	NaN	NaN	NaN	NaN	1.32e-12	2	2	0	0	2	2	0	0	0	0	2	2	0	0	2.6	79.388	743	NaN	NaN
1851	O15121;E7EMA0	Sphingolipid delta(4)-desaturase DES1	DEGS1	-0.274835	-0.278046	NaN	0.431515	NaN	NaN								0.344591	0.249523	1	0.661058	1	1	8.76405	8.8136	6.92974	7.42881	NaN	NaN	1.03e-113	7	7	1	2	7	6	0	0	1	2	7	6	0	0	18.6	37.866	323	0.19774	NaN
1852	O15126	Secretory carrier-associated membrane protein 1	SCAMP1	-0.056678	-0.137842	NaN	NaN	NaN	NaN								0.883886	0.637537	1	1	1	1	8.30625	8.20664	NaN	NaN	NaN	NaN	3.86e-27	1	1	0	0	1	1	0	0	0	0	1	1	0	0	6.8	37.92	338	-0.136617	-0.259303
1853	O15127;H3BPL9;H3BUB6;H3BN93;H3BV04	Secretory carrier-associated membrane protein 2	SCAMP2	0.00348485	-0.121893	NaN	NaN	NaN	NaN								0.927674	0.685509	1	1	1	1	8.23877	8.31733	NaN	7.3176	NaN	NaN	3.26e-101	2	2	0	1	2	2	0	0	0	1	2	2	0	0	9.7	36.648	329	0.0604624	0.193486
1854	O15143;F8WCG3;C9J6C8;C9JFG9;C9JQM8;C9JEY1;C9J4Z7;C9K057;C9JBJ7;C9JTT6;F8WEB3;C9JM51;F8VXW2	Actin-related protein 2/3 complex subunit 1B	ARPC1B	0.103194	-0.00203447	0.1846	0.0472989	-0.128983	-0.257296								0.417092	0.927003	0.678026	0.69521	0.980852	0.906203	9.83029	9.68613	9.58564	9.47119	8.60418	8.69607	1.6e-276	20	19	13	12	16	13	11	10	12	12	15	12	11	10	57.8	40.949	372	0.0471196	0.178633
1855	O15144;G5E9J0;C9JTV5;H7C3F9;G5E9S7	Actin-related protein 2/3 complex subunit 2	ARPC2	0.104137	0.0534782	0.149439	0.130726	-0.115064	-0.278847								0.413184	0.666168	0.712537	0.602136	0.997564	0.878339	9.90254	9.93533	9.79662	9.57328	9.00385	9.08976	0	28	28	19	19	24	20	20	22	19	19	24	20	20	22	81.3	34.333	300	0.118759	0.122915
1856	O15145;C9JZD1;F8VR50	Actin-related protein 2/3 complex subunit 3	ARPC3	0.0427774	0.106477	0.163046	0.128964	-0.193212	-0.11252								0.708277	0.449757	0.699107	0.604043	0.90396	0.92589	9.5943	9.56842	9.55976	9.37756	8.59642	8.83229	2.44e-161	11	11	9	8	7	8	9	9	9	8	7	8	9	9	62.9	20.546	178	0.098689	-0.00633399
1857	O15173	Membrane-associated progesterone receptor component 2	PGRMC2	-0.347448	-0.44342	-0.409328	-0.262358	NaN	NaN								0.189699	0.0306821	0.565302	0.668239	1	1	9.22665	9.1807	8.70576	8.45956	5.89485	6.18529	2.15e-149	13	12	6	5	12	11	1	2	5	4	11	10	1	2	43.5	23.818	223	-0.0181766	-0.1129
1858	O15198;O15198-2;Q15797;Q99717;F5GWU7;H3BVD1;D6RBB4;D6RD62;D6RIZ9;H3BP09;D6RDN7;D6REQ3;D6RAY1;H0YL71;D6R9D4;H0YMP2;D6RBH9	Mothers against decapentaplegic homolog 9;Mothers against decapentaplegic homolog 1;Mothers against decapentaplegic homolog 5	SMAD9;SMAD1;SMAD5	-0.0922575	0.14296	NaN	NaN	NaN	NaN								0.716539	0.581804	1	1	1	1	7.50914	7.98245	NaN	6.91399	NaN	NaN	7.67e-17	3	2	0	1	3	3	0	0	0	0	2	2	0	0	10.1	52.493	467	-0.195467	-0.172616
1859	O15212;A2AB88	Prefoldin subunit 6	PFDN6	0.117143	0.0510956	NaN	NaN	NaN	NaN								0.551428	0.938196	1	1	1	1	8.17978	7.69834	NaN	NaN	NaN	NaN	8.7e-08	4	4	0	0	4	2	0	0	0	0	4	2	0	0	24	14.582	129	0.179893	-0.144046
1860	O15228;Q5TBH8;B4DNM9;Q5TBH6	Dihydroxyacetone phosphate acyltransferase	GNPAT	-0.07253	-0.0545943	NaN	NaN	NaN	NaN								0.872498	0.860121	1	1	1	1	8.50943	8.51123	NaN	7.35803	6.91577	6.9233	5.53e-77	13	13	0	1	9	9	1	1	0	1	9	9	1	1	23.8	77.187	680	-0.0712999	0.0894361
1861	O15258;Q5T091;Q5T092;Q5T093	Protein RER1	RER1	-0.137548	-0.170642	-1.67619	-1.04974	NaN	NaN								0.657518	0.483822	0.0105523	0.130571	1	1	8.2055	8.38952	8.64721	8.67906	NaN	NaN	5.19e-54	6	6	4	4	4	4	0	0	4	4	4	4	0	0	33.7	22.958	196	-0.0672283	-0.0803848
1862	O15260;Q5T8U5;Q5T8U7;O15260-2;B7Z6A4	Surfeit locus protein 4	SURF4	-0.080606	-0.211657	-0.901566	-1.087	NaN	NaN								0.73709	0.27751	0.313178	0.178308	1	1	9.58223	9.60765	9.44714	9.47616	6.17243	5.95498	9.19e-238	8	8	7	7	5	6	1	1	7	7	5	6	1	1	33.1	30.394	269	-0.00866777	-0.0315363
1863	O15269;O15269-2	Serine palmitoyltransferase 1	SPTLC1	-0.21186	-0.0624145	0.30302	0.052889	NaN	NaN								0.473665	0.874361	0.599464	0.9401	1	1	8.28019	8.13001	8.55306	8.16164	NaN	NaN	1.86e-41	13	13	9	7	6	6	0	0	9	7	6	6	0	0	31.3	52.743	473	0.0404014	0.0784722
1864	O15270	Serine palmitoyltransferase 2	SPTLC2	0.0193991	-0.100621	NaN	NaN	NaN	NaN								0.937551	0.643842	1	1	1	1	7.89391	7.93531	NaN	NaN	NaN	NaN	8.45e-74	4	4	0	0	4	4	0	0	0	0	4	4	0	0	8.5	62.924	562	0.0984196	-0.0282861
1865	O15294;O15294-3;O15294-2;O15294-4;C9JZL3	UDP-N-acetylglucosamine--peptide N-acetylglucosaminyltransferase 110 kDa subunit	OGT	-0.0896669	-0.0700541	NaN	NaN	NaN	NaN								0.740018	0.699871	1	1	1	1	7.81417	7.75513	6.20194	NaN	NaN	NaN	1.71e-14	6	6	1	2	5	4	0	0	1	2	5	4	0	0	6.8	116.92	1046	-0.130634	0.179776
1866	O15305;H3BV55;H3BPH4;F5H0W0;H3BRM0;B7Z419;B7Z6R0;H3BNY9;H3BT06;H3BV34;H3BM92;H3BR08	Phosphomannomutase 2	PMM2	-0.101113	-0.0912322	NaN	NaN	0.469142	NaN								0.790757	0.732624	1	1	0.560196	1	8.5696	8.50311	NaN	NaN	6.49716	6.3407	1.09e-32	10	9	0	0	9	7	2	1	0	0	9	7	1	1	34.1	28.082	246	0.026021	0.0022234
1867	O15355	Protein phosphatase 1G	PPM1G	0.19053	0.261395	-2.99037	-2.13441	-0.728281	-0.779138	Yes			+				0.315628	0.242527	0.000190184	0.00323539	0.354498	0.331398	8.36599	8.35089	9.71067	9.80897	9.22404	9.35946	6.98e-22	6	6	1	1	5	5	1	1	1	1	5	5	1	1	15.4	59.271	546	0.0777899	0.114879
1868	O15357;O15357-2;F5H3D8;H7BXR2;F5GY16	Phosphatidylinositol 3,4,5-trisphosphate 5-phosphatase 2	INPPL1	0.0977925	-0.146802	NaN	NaN	NaN	NaN								0.610283	0.522378	1	1	1	1	8.08275	8.06885	NaN	NaN	NaN	NaN	7.76e-21	5	5	0	0	4	5	0	0	0	0	4	5	0	0	4.8	138.6	1258	-0.212902	-0.0166389
1869	O15379-2;O15379;E7ESJ6	Histone deacetylase 3	HDAC3	0.313172	0.311264	NaN	NaN	NaN	NaN								0.269372	0.325594	1	1	1	1	7.59022	7.612	NaN	NaN	NaN	NaN	1.41e-10	3	2	1	1	2	3	0	0	0	0	1	2	0	0	6.8	49.111	429	-0.0836915	0.1551
1870	O15394;H9KV31;B7Z841	Neural cell adhesion molecule 2	NCAM2	0.35271	0.593342	NaN	NaN	-2.25471	-2.40626	Yes						+	0.178028	0.0103398	1	1	0.00161325	0.000247029	7.85461	8.01982	NaN	NaN	7.4041	7.54692	9.99e-67	12	12	0	0	5	4	9	9	0	0	5	4	9	9	19.2	93.045	837	0.818605	0.404496
1871	O15397;O15397-2;H0YH64;F5H2I3	Importin-8	IPO8	-0.0183726	-0.129756	NaN	NaN	NaN	NaN								0.99583	0.606153	1	1	1	1	8.2717	8.46817	NaN	NaN	NaN	NaN	5.29e-45	7	6	0	0	6	5	0	0	0	0	5	4	0	0	10.3	119.94	1037	0.134089	0.348941
1872	O15400;O15400-2	Syntaxin-7	STX7	-0.390353	-0.276727	-0.335505	0.34175	-0.791632	NaN								0.184752	0.294862	0.625215	0.686393	0.253312	1	8.51817	8.32586	7.84702	8.01628	6.30732	6.22827	1.1e-108	8	8	3	4	7	7	2	1	3	4	7	7	2	1	45.6	29.815	261	-0.142417	-0.242084
1873	O15427;J3QSC3;J3QQV2;J3QQS9;J3KTI8;J3QRA0;J3KT83;J3QRU2;J3KTM6;J3QLE3;J3QRP8	Monocarboxylate transporter 4	SLC16A3	0.285644	0.123422	-0.388421	-0.251658	0.000110269	0.185728								0.150236	0.484635	0.58763	0.782464	0.931589	0.932863	8.34062	8.57474	8.64081	8.54439	7.10663	6.9053	3.8e-22	7	7	6	5	3	4	3	2	6	5	3	4	3	2	15.5	49.469	465	0.27262	0.549895
1874	O15439;O15439-2;O15439-3;B7Z3Q7	Multidrug resistance-associated protein 4	ABCC4	-0.671298	-0.633429	NaN	0.797792	NaN	NaN								0.020271	0.0108259	1	0.317311	1	1	7.42019	7.84976	NaN	6.41646	NaN	NaN	1.36e-14	6	6	0	1	3	5	0	0	0	1	3	5	0	0	5	149.52	1325	-0.924947	0.124833
1875	O15460;O15460-2;E7EPI9;E7ENX0;E7ERI1;A8MXE0;C9JX45;C9JCP0;C9JIG4;C9JN43;H7BZL9	Prolyl 4-hydroxylase subunit alpha-2	P4HA2	-0.0102867	0.0643095	0.575542	-0.232436	NaN	0.3659								0.994882	0.618687	0.378562	0.584848	1	0.739262	9.41032	9.51404	7.90922	7.71447	6.14501	6.54231	5.29e-204	18	18	4	4	13	15	1	2	4	4	13	15	1	2	42.6	60.901	535	0.241352	0.282544
1876	O15498;B4DR94;H7C3K7	Synaptobrevin homolog YKT6	YKT6	0.162864	-0.0253137	-0.469215	-0.312798	-0.0131815	0.0895062								0.365472	0.983054	0.448811	0.502391	0.883827	0.92662	8.93957	9.22471	7.68158	7.90139	7.9818	7.92097	1.3e-65	13	13	4	5	11	10	10	7	4	5	11	10	10	7	73.2	22.417	198	0.408929	0.44603
1877	O15511;O15511-2;B1ALC0	Actin-related protein 2/3 complex subunit 5	ARPC5	0.139396	0.0561368	0.315364	0.0739549	-0.305237	-0.339981								0.376411	0.687456	0.555953	0.664882	0.616184	0.800221	9.39408	9.3809	9.19098	9.14073	7.78085	8.01064	2.39e-172	11	10	5	6	9	9	6	5	5	5	9	9	5	5	69.5	16.32	151	0.0114957	-0.0311129
1878	O15516	Circadian locomoter output cycles protein kaput	CLOCK	0.0209695	-0.388598	NaN	NaN	NaN	NaN								0.887447	0.128472	1	1	1	1	6.8719	6.6845	NaN	NaN	NaN	NaN	1.1e-05	1	1	0	0	1	1	0	0	0	0	1	1	0	0	2.1	95.303	846	NaN	NaN
1879	O15554;M0R1J0;M0QZ70;M0R2F1	Intermediate conductance calcium-activated potassium channel protein 4	KCNN4	NaN	NaN	-0.395815	-0.467405	NaN	NaN								1	1	0.579687	0.541748	1	1	NaN	NaN	8.40987	8.54373	NaN	NaN	8.05e-14	2	2	2	2	0	0	0	0	2	2	0	0	0	0	6.3	47.695	427	NaN	NaN
1880	O43143	Putative pre-mRNA-splicing factor ATP-dependent RNA helicase DHX15	DHX15	0.00031847	0.125531	0.873144	0.797902	1.84618	1.26031								0.946704	0.382962	0.165259	0.168451	0.0137451	0.117146	9.41133	9.44281	8.18313	8.12362	7.13729	6.96561	6.88e-155	25	24	4	5	25	22	6	3	4	5	24	21	6	3	39.5	90.932	795	-0.193717	0.059555
1881	O43148-2;O43148;K7EP06;F5H2D9;K7ERH6;K7EPP5	mRNA cap guanine-N7 methyltransferase	RNMT	-0.0405068	0.114122	NaN	NaN	NaN	NaN								0.882768	0.673152	1	1	1	1	7.99163	8.11955	7.7352	8.00479	NaN	NaN	1.33e-12	5	5	1	1	4	4	0	0	1	1	4	4	0	0	9.7	57.724	504	NaN	NaN
1882	O43149;I3L3Q3	Zinc finger ZZ-type and EF-hand domain-containing protein 1	ZZEF1	-0.158434	-0.0689453	NaN	NaN	NaN	NaN								0.557281	0.717245	1	1	1	1	7.53534	7.55138	NaN	NaN	NaN	NaN	3e-28	5	5	0	0	4	4	0	0	0	0	4	4	0	0	1.9	331.07	2961	NaN	NaN
1883	O43150;O43150-2;H0YBY9	Arf-GAP with SH3 domain, ANK repeat and PH domain-containing protein 2	ASAP2	-0.2624	0.0765563	NaN	NaN	0.936373	NaN								0.352531	0.679894	1	1	0.211699	1	6.8895	8.13903	NaN	NaN	5.98712	5.53979	4.38e-34	8	6	0	0	3	6	2	1	0	0	3	4	1	0	10.6	111.65	1006	-0.15888	0.227776
1884	O43155	Leucine-rich repeat transmembrane protein FLRT2	FLRT2	-1.01644	-0.717021	NaN	NaN	-0.820025	-0.746719	Yes	+						0.00034569	0.00563556	1	1	0.229508	0.248439	7.75672	7.60467	NaN	NaN	7.47914	7.64168	2.69e-38	11	11	0	0	3	2	9	9	0	0	3	2	9	9	19.8	74.048	660	-1.21766	-1.25991
1886	O43172;O43172-2	U4/U6 small nuclear ribonucleoprotein Prp4	PRPF4	0.223763	0.266861	NaN	NaN	NaN	NaN								0.284977	0.155572	1	1	1	1	8.18583	8.43842	NaN	6.8348	NaN	NaN	5.72e-64	8	8	0	1	6	6	0	0	0	1	6	6	0	0	21.6	58.449	522	0.143002	NaN
1887	O43175;Q5SZU1	D-3-phosphoglycerate dehydrogenase	PHGDH	-0.237063	-0.323614	0.494539	0.116844	0.462676	0.565766								0.285354	0.0871729	0.41403	0.742381	0.580937	0.490859	9.69338	9.61819	8.64388	8.66044	7.34867	7.60443	2.11e-181	15	15	8	6	13	13	5	5	8	6	13	13	5	5	31	56.65	533	-0.336519	-0.344147
1888	O43181;H0Y9M8	NADH dehydrogenase [ubiquinone] iron-sulfur protein 4, mitochondrial	NDUFS4	NaN	NaN	-0.350944	-0.25814	NaN	NaN								1	1	0.628646	0.673079	1	1	6.15278	NaN	8.43819	8.43348	5.95783	6.11351	5.62e-20	4	4	3	4	1	0	1	1	3	4	1	0	1	1	25.1	20.108	175	-0.326425	NaN
1889	O43184;O43184-2;O43184-4;O43184-3;Q5JRP2	Disintegrin and metalloproteinase domain-containing protein 12	ADAM12	NaN	NaN	NaN	NaN	0.229024	-0.241669								1	1	1	1	0.818762	0.696596	NaN	5.87435	NaN	NaN	7.65914	7.80862	2.28e-24	7	7	0	0	0	1	6	5	0	0	0	1	6	5	9.9	99.541	909	NaN	NaN
1890	O43237;B4DZP4;B4E2E0;J3KRI4;E7EPL8;H3BUM4;J3KRZ2;J3KSD2	Cytoplasmic dynein 1 light intermediate chain 2	DYNC1LI2	-0.0425332	0.00283861	0.74937	1.20103	NaN	0.634467								0.926747	0.900587	0.228246	0.0486729	1	0.481819	9.02461	8.98985	8.29206	7.91228	NaN	6.55837	2.33e-184	17	16	4	5	15	12	0	2	4	5	14	11	0	2	43.5	54.099	492	-0.0348253	0.0216579
1891	O43242;B4DT72;H0YGV8	26S proteasome non-ATPase regulatory subunit 3	PSMD3	0.0282281	0.023458	0.277148	0.246753	0.444155	0.860919								0.788037	0.8044	0.627129	0.678904	0.598595	0.289679	9.45953	9.43683	8.64945	8.46115	7.21838	7.34278	2.09e-236	28	28	12	10	23	21	4	5	12	10	23	21	4	5	52.1	60.977	534	0.0654344	0.139045
1892	O43252	Bifunctional 3-phosphoadenosine 5-phosphosulfate synthase 1;Sulfate adenylyltransferase;Adenylyl-sulfate kinase	PAPSS1	0.454684	0.459179	0.0362089	0.976643	NaN	NaN								0.0153312	0.030251	0.905386	0.0911079	1	1	8.84183	8.72074	8.50297	8.40732	NaN	NaN	5.37e-85	14	13	5	4	8	10	1	0	5	4	7	9	1	0	28	70.832	624	0.447632	0.794933
1893	O43264;A1A528;F5H3C1	Centromere/kinetochore protein zw10 homolog	ZW10	-0.0694884	-0.231984	0.243976	0.171554	NaN	NaN								0.84685	0.38878	0.752282	0.925708	1	1	8.23355	8.30166	7.83259	7.80866	NaN	NaN	5.81e-149	13	13	4	4	6	8	0	0	4	4	6	8	0	0	20.3	88.828	779	-0.149233	-0.0750534
1894	O43290;E9PQI8	U4/U6.U5 tri-snRNP-associated protein 1	SART1	0.170216	0.2271	NaN	NaN	NaN	NaN								0.40577	0.222393	1	1	1	1	8.28538	8.51846	NaN	7.08991	NaN	NaN	4.01e-49	13	13	0	1	11	12	0	0	0	1	11	12	0	0	14.4	90.254	800	-0.330828	0.29244
1895	O43292;O43292-2;E9PPZ9;E9PLV6;E9PQ31;E9PM11;E9PLG8;E9PM94	Glycosylphosphatidylinositol anchor attachment 1 protein	GPAA1	NaN	NaN	-1.16749	-0.988756	NaN	NaN								1	1	0.0781975	0.115943	1	1	NaN	NaN	8.54507	8.09833	NaN	NaN	3.55e-30	7	7	6	6	0	0	0	0	6	6	0	0	0	0	13.8	67.622	621	0.0859685	0.343696
1896	O43293;O43293-2;M0R0D0;M0QYW5;E9JGM7;Q9UIK4-2;Q9UIK4	Death-associated protein kinase 3	DAPK3	0.3667	0.385462	1.89745	2.04947	NaN	NaN	Yes				+			0.161485	0.18418	0.00314466	0.000432593	1	1	7.8428	7.82203	8.32129	8.00169	NaN	NaN	1.43e-46	10	10	6	3	4	5	0	0	6	3	4	5	0	0	29.7	52.535	454	0.534858	0.535959
1897	O43294;O43294-2;H3BQC4;H3BSN4;H3BN49;H3BS04;I3L209	Transforming growth factor beta-1-induced transcript 1 protein	TGFB1I1	0.181111	0.0374793	0.00137185	1.08661	0.677906	-0.0981597								0.317311	0.840197	0.88321	0.0779532	0.378704	0.777002	8.82649	8.89703	7.33858	7.81279	6.39401	6.84974	1.08e-88	13	13	3	3	11	8	1	1	3	3	11	8	1	1	45.6	49.814	461	0.391878	0.171027
1898	O43295;O43295-2;O43295-3	SLIT-ROBO Rho GTPase-activating protein 3	SRGAP3	-0.750581	-0.335188	1.01347	0.944174	NaN	NaN								0.00788573	0.160518	0.103805	0.102504	1	1	7.66276	7.81111	7.785	8.16032	NaN	NaN	3.4e-08	3	2	2	2	2	2	0	0	2	2	1	1	0	0	2.2	124.5	1099	NaN	NaN
1899	O43301;K7ENF6	Heat shock 70 kDa protein 12A	HSPA12A	-0.765959	-0.592158	NaN	NaN	NaN	NaN								0.00672372	0.0184453	1	1	1	1	7.73894	8.14854	NaN	NaN	NaN	NaN	1.09e-43	5	5	0	0	4	5	0	0	0	0	4	5	0	0	8.1	74.977	675	-0.50787	-0.500292
1900	O43314;O43314-2;D6RBU4;Q6PFW1;Q6PFW1-2;B7WPL9;F8W9A8;Q6PFW1-3;Q6PFW1-4;Q6PFW1-7;Q6PFW1-5;Q6PFW1-6;H0Y9M0;H7C436	Inositol hexakisphosphate and diphosphoinositol-pentakisphosphate kinase 2	PPIP5K2	0.0225381	-0.0044433	NaN	NaN	NaN	NaN								0.928053	0.925921	1	1	1	1	7.92723	8.00544	NaN	NaN	NaN	NaN	3.78e-14	5	5	0	0	5	4	0	0	0	0	5	4	0	0	4.3	140.41	1243	NaN	0.432318
1901	O43324;C9J1V9;D6RBD7;O43324-2;H0YAL7;D6RCQ0;H0YAH9	Eukaryotic translation elongation factor 1 epsilon-1	EEF1E1	0.12234	0.0323541	0.721418	0.508432	0.237934	0.980696								0.536112	0.809597	0.245105	0.314654	0.800419	0.237571	8.11922	8.54839	8.62807	8.70885	6.52773	7.00488	1.11e-33	9	9	6	8	3	4	2	4	6	8	3	4	2	4	57.5	19.81	174	-0.183458	-0.280006
1902	O43379-4;O43379;O43379-2;O43379-3;H7C3R4	WD repeat-containing protein 62	WDR62	0.21892	0.20333	NaN	NaN	NaN	NaN								0.490024	0.665636	1	1	1	1	7.42501	7.07456	NaN	NaN	NaN	NaN	3.97e-08	3	3	0	0	3	2	0	0	0	0	3	2	0	0	2.1	166.51	1523	NaN	NaN
1903	O43390;Q2L7G6;E7ETM7	Heterogeneous nuclear ribonucleoprotein R	HNRNPR	0.12924	0.148607	-0.0204717	0.564272	1.006	1.2332								0.317311	0.310723	0.974037	0.270454	0.192635	0.127167	9.89099	9.86353	8.72086	8.8201	7.69282	7.95273	2.99e-239	29	1	10	9	25	24	7	9	0	0	1	1	0	1	52.3	70.942	633	-0.0864767	0.212317
1904	O43390-2			0.0714429	0.287427	NaN	NaN	NaN	NaN								0.848685	0.368051	1	1	1	1	7.39608	7.60107	NaN	NaN	NaN	NaN	5.73e-214	29	1	10	9	25	24	7	8	0	0	1	1	0	0	52.5	71.214	636	NaN	NaN
1905	O43395;E7EVD1;B4DSY9	U4/U6 small nuclear ribonucleoprotein Prp3	PRPF3	0.139002	0.369067	NaN	NaN	NaN	NaN								0.442661	0.118383	1	1	1	1	8.32707	8.10568	NaN	NaN	NaN	NaN	3.79e-29	8	8	0	0	7	6	0	0	0	0	7	6	0	0	16.3	77.528	683	-0.0701939	0.3361
1906	O43396;K7ER96;G3V1K0;K7EML9;K7EME7;K7EPB7;K7EKG2	Thioredoxin-like protein 1	TXNL1	-0.147104	-0.0679745	-0.42725	NaN	-0.244802	-0.198687								0.62579	0.792546	0.482082	1	0.675183	0.745271	8.83482	8.96132	7.55204	7.4759	7.67274	7.84336	2.81e-129	11	11	2	1	8	9	9	9	2	1	8	9	9	9	60.9	32.251	289	-0.336847	-0.34426
1907	Q5JWU6;O43399-5;O43399;O43399-3;O43399-4;O43399-2;O43399-6	Tumor protein D54	TPD52L2	-0.547599	-0.503639	NaN	NaN	NaN	NaN								0.0346876	0.0135347	1	1	1	1	9.18336	9.31746	NaN	NaN	NaN	5.77056	7.58e-122	12	12	0	0	10	11	0	1	0	0	10	11	0	1	48.9	24.853	229	-0.271914	-0.459537
1908	O43402;M0R1B0;O43402-2	ER membrane protein complex subunit 8	EMC8	0.0609335	0.0599218	-0.173565	-0.359813	NaN	NaN								0.876661	0.911977	0.836714	0.560583	1	1	7.50106	7.8381	8.40031	8.3476	NaN	NaN	3.99e-35	7	7	6	7	1	1	0	0	6	7	1	1	0	0	26.2	23.773	210	-0.322036	-0.270469
1909	O43427;O43427-2;E9PSD3;E9PJW6;H0YCE7	Acidic fibroblast growth factor intracellular-binding protein	FIBP	-0.206421	0.0512463	NaN	NaN	NaN	NaN								0.440816	0.937748	1	1	1	1	7.63282	7.68375	7.07188	7.17397	NaN	NaN	1.44e-06	3	3	1	1	1	2	0	0	1	1	1	2	0	0	9.6	41.878	364	NaN	NaN
1910	O43447;C9JQD4;A6NNE7;H0YEL5;A6NM32	Peptidyl-prolyl cis-trans isomerase H;Peptidyl-prolyl cis-trans isomerase	PPIH	0.0566246	0.245033	NaN	NaN	1.27531	1.16999								0.825855	0.313894	1	1	0.0832203	0.149231	7.95176	8.00728	6.91955	6.48154	6.65526	7.01339	1.45e-25	6	6	1	1	4	3	3	5	1	1	4	3	3	5	39	19.208	177	-0.0725889	0.0536585
1911	O43491;E9PHY5;E9PPD9;E9PK52;O43491-3;E9PII3;O43491-2;Q6R5J7;E9PMV8;Q6ZSX4;E9PMG5;E9PPC9;E9PN54;E9PQD2	Band 4.1-like protein 2	EPB41L2	0.462796	0.651204	0.492496	0.0101468	NaN	-0.110785	Yes		+					0.00726868	0.000466418	0.538207	0.864414	1	0.76473	8.97412	8.99118	7.21527	7.65288	5.89642	6.69797	7.77e-294	22	12	2	2	18	19	1	2	2	2	10	9	1	2	28	112.59	1005	0.315102	0.663877
1912	O43504;E9PLX3	Hepatitis B virus X-interacting protein	HBXIP	-0.0168046	-0.269385	NaN	-1.65945	NaN	NaN								0.956313	0.30913	1	0.00585888	1	1	8.33375	8.18015	7.01616	7.65345	NaN	NaN	2.25e-40	4	4	1	2	2	3	0	0	1	2	2	3	0	0	70.3	9.6138	91	NaN	NaN
1913	O43505	N-acetyllactosaminide beta-1,3-N-acetylglucosaminyltransferase	B3GNT1	-0.0923809	0.267211	NaN	NaN	-0.341662	-0.387778								0.732345	0.268624	1	1	0.730796	0.740469	7.90984	8.08286	NaN	NaN	8.2023	8.30027	1e-26	8	8	0	0	2	2	7	5	0	0	2	2	7	5	28.4	47.119	415	NaN	NaN
1914	O43516-3;O43516;O43516-2;E9PB87;O43516-4	WAS/WASL-interacting protein family member 1	WIPF1	-0.416781	-0.112104	NaN	NaN	NaN	NaN								0.133629	0.584432	1	1	1	1	7.79696	7.66314	NaN	NaN	NaN	NaN	1.13e-40	2	2	0	0	2	2	0	0	0	0	2	2	0	0	6.1	51.98	510	-0.118617	NaN
1916	O43570;O43570-2;B3KUB4	Carbonic anhydrase 12	CA12	-1.56757	-1.16974	NaN	NaN	NaN	NaN	Yes	+	+					5.12e-06	3.36e-05	1	1	1	1	6.94143	7.06662	NaN	NaN	NaN	NaN	1.83e-15	2	2	0	0	1	2	0	0	0	0	1	2	0	0	8.2	39.45	354	NaN	NaN
1917	O43583;F8VVL1	Density-regulated protein	DENR	-0.0469236	0.123422	NaN	NaN	0.264706	-0.138664								0.94693	0.484635	1	1	0.771062	0.737843	8.41642	8.64797	NaN	NaN	6.97701	7.1805	1.54e-174	7	7	0	0	6	5	3	3	0	0	6	5	3	3	37.9	22.092	198	-0.0942332	-0.0725861
1918	O43592;F8WDU6;F5GZM3;F5GYW6	Exportin-T	XPOT	0.0215401	-0.0210203	0.762143	0.418776	0.515852	0.351078								0.86569	0.948641	0.230731	0.586247	0.531643	0.67456	8.69441	8.7847	7.85933	7.70039	7.18318	7.2798	5.54e-91	21	21	3	4	9	11	7	7	3	4	9	11	7	7	27.1	109.96	962	-0.0819191	0.187099
1919	O43615;M0QXU7;M0R124;M0QXM9;M0R301	Mitochondrial import inner membrane translocase subunit TIM44	TIMM44	-0.0397178	-0.297465	NaN	0.185615	NaN	NaN								0.885104	0.256971	1	0.950994	1	1	7.92027	8.29517	6.98881	7.49035	NaN	NaN	2.65e-34	8	8	1	2	6	8	0	0	1	2	6	8	0	0	22.1	51.355	452	-0.401311	-0.487384
1920	O43617;A6NDN0;A6NKE1	Trafficking protein particle complex subunit 3	TRAPPC3	0.091284	-0.0151321	NaN	NaN	NaN	NaN								0.582756	0.998268	1	1	1	1	8.42114	8.46406	NaN	NaN	6.22642	6.53432	3.12e-49	6	6	0	0	5	5	2	1	0	0	5	5	2	1	22.8	20.274	180	0.170182	0.0478753
1921	O43639	Cytoplasmic protein NCK2	NCK2	0.884593	0.486791	NaN	NaN	NaN	NaN								0.0161868	0.19119	1	1	1	1	6.68703	7.08404	NaN	NaN	NaN	NaN	3.84e-09	3	2	0	0	3	3	0	0	0	0	2	2	0	0	10	42.915	380	NaN	NaN
1922	O43657	Tetraspanin-6	TSPAN6	0.321074	0.181989	NaN	NaN	NaN	NaN								0.256847	0.57068	1	1	1	1	7.55402	7.65998	NaN	NaN	NaN	NaN	1.26e-09	2	2	0	0	2	2	0	0	0	0	2	2	0	0	10.2	27.563	245	NaN	NaN
1923	O43665-3;O43665;O43665-2	Regulator of G-protein signaling 10	RGS10	0.704595	0.722985	NaN	NaN	0.78705	NaN	Yes	+	+					0.00135075	0.000204282	1	1	0.300227	1	8.13988	8.61703	NaN	NaN	5.93086	5.86066	2.8e-78	7	7	0	0	5	6	2	1	0	0	5	6	2	1	37.6	21.21	181	0.204642	NaN
1924	O43676;C9JKQ2	NADH dehydrogenase [ubiquinone] 1 beta subcomplex subunit 3	NDUFB3	-0.24	NaN	-0.277362	-0.968003	NaN	NaN								0.388288	1	0.845538	0.165962	1	1	7.44697	7.4741	8.98389	9.03197	NaN	NaN	8.01e-17	4	4	4	4	2	1	0	0	4	4	2	1	0	0	29.6	11.402	98	-0.415807	-0.441058
1925	O43677	NADH dehydrogenase [ubiquinone] 1 subunit C1, mitochondrial	NDUFC1	-0.59654	-0.385595	NaN	NaN	NaN	NaN								0.063019	0.124103	1	1	1	1	7.06382	7.47873	NaN	NaN	NaN	NaN	0.0013567	1	1	0	0	1	1	0	0	0	0	1	1	0	0	13.2	8.7341	76	NaN	NaN
1926	O43678;O43678-2	NADH dehydrogenase [ubiquinone] 1 alpha subcomplex subunit 2	NDUFA2	-0.397983	NaN	-0.369046	-0.511484	NaN	NaN								0.151348	1	0.596089	0.327911	1	1	7.75091	7.35835	7.84369	8.02906	NaN	NaN	6.45e-31	3	3	3	3	2	1	0	0	3	3	2	1	0	0	40.4	10.921	99	-0.275001	NaN
1927	O43681;K7ERW9	ATPase ASNA1	ASNA1	-0.160536	0.000843779	0.0298207	0.0925866	NaN	NaN								0.592118	0.975335	0.912414	0.933862	1	1	8.90594	8.9123	7.12966	7.55308	6.22438	6.31433	1.87e-45	10	10	1	1	8	9	1	1	1	1	8	9	1	1	40.2	38.792	348	-0.287395	-0.297485
1928	O43707;D6PXK4;F5GXS2;H7C144;K7EJH8;K7EP19	Alpha-actinin-4	ACTN4	0.40853	0.249711	1.54047	0.963407	0.0358283	-0.220646								0.00251483	0.10256	0.0266721	0.0696417	0.827556	0.953838	10.7207	10.7756	9.82847	9.76466	10.0127	10.2206	0	74	51	39	31	63	58	63	61	23	17	42	37	43	42	80	104.85	911	0.594262	0.327294
[truncated: 3,260 more rows]
